# Supplementary material for: Acceptance rate and risk perception towards the COVID-19 vaccine in Botswana
Source: PLoS One. 2022 Feb 4;17(2):e0263375. doi: 10.1371/journal.pone.0263375 (PMC8815939; doi:10.1371/journal.pone.0263375)
Supplement: S1 Data — (XLSX) [file pone.0263375.s001.xlsx]

## Sheet: GF
QUESTINNAIRE_NUMBER	A1_NATIONALITY	A2_AGE	A3_SEX	A4_MARITAL STATUS	A5_RESIDENCE	A6_OCCUPATION	A7_EDUCATION	A8_RELIGION	B1_COMORBIDITIES	B2_VACCINE_AWARENESS	B3_VACCINE_PROTECT	B4_VACCINE_18+	B5_VACCINE_CROCODILES	B6_VACCINE_PAIN	B7_CONTINUE_MASK	B8_BEST_INFO_SOURCE	B9_TRUSTED_SOURCE	C1_WILLINGNESS	C2_VACCINE_COMPULSORY	C3_VACCINE_SAFE	C4_TAKE_VACCIN	C5_TAKEN_VACCINE_PAST	C6_REFUSAL_VACCINE_PAST	D1_RELIGION_HINDER	D2_TRADITION_PROTECT
GF0001	1	33	1	1	3	1	5	1	8	1	2	2	2	1	2	1	3	1	1	1	2	1	2	2	2
GF0002	1		1	1	3	1	4	1	8	1	2	2	2	2	1	4	3	2	2	2	2	1	2	2	2	dd not answer all
GF0003	1	44	1	2	3	1	5	1	7	1	1	2	2	2	2	1	1	1	1	1	1	1	2	2	2
GF0004	1	57	2	2	3	1	5	1	1	1	2	2	2	1	1		2	1	2	1	1	2	2	2	2	SPOILED B8
GF0005	1	23	2	1	2	4	5	1	8	1	2	2	2	1	1	2	2	2	2	1	2	1	2	2	1
GF0006	1		1	1	3	1	4	1	8	2	2	1	2		1		1	1	2	2	2	2	2	2	2	SPOILED B8
GF0007	1	24	2	1	3	1	5	5	8	1	2	2	2	1	1	4	1.3	2	1	2	2	1	2	2	2
GF0008	1	29	2	1	3	1	5	1	8	1	2	2	2	1	1	3	1,2,3	1	1		1	2	1	2	2	dd not answer all
GF0009	1	31	1	1	3	1	4	5	1	1	1	1	2	1	1	4	3	1	2	2	2	1	1	2	2
GF0010	1	39	1	2	3	1	4	1	8	1	2	1	2	1	1	4	2	1	1	1	1	1	2	2	2
GF0011	1	24	2	1	3	3	4	1	8	1	2	2	2	1	1	4	1.2	2	1	2	2	1	2	2	1
GF0012	1	27	1	1	1	1	3	1	8	1	1	2	2	2	2	1	1	2	2	2	2	2	2	1	1
GF0013	1	55	2	2	3	1	1	1	1	2	2	1	2		1	1	1	2	1	1	1		1	2	2	dd not answer all
GF0014	1	47	1	2	2	1	2	5	7	2	2	2	2	2	1	1	3	1	1	1	1	1	2	2	2
GF0015	1	34	2	1	2	2	2	1	4	2	1	2	2	2	1	1	3	1	1	1	2	2	2	2	2
GF0016	1	38	2	1	3	2	1	1	1,2,4	2	2	2	2	2	1	1	2	2	2	2		2	2	2	2
GF0017	1	42	2	1	3	1	2	1		2	2	2	2	1	1	1	3	2	2		2	2	2	1	2	dd not answer all
GF0018	1	32	2	1	2	4	1	1		1	1	2	2	1	1		2	1	1	1	1	1	1	2	2	dd not answer all
GF0019	1		2	2	3	1	3	1	8	1	1	1	2	1	1	2	2	2	1	1	1	2	2	2	2	dd not answer all
GF0020	1	39	2	1	1	2	2	1	8	2	1	2	2	1	1	1	2	1	1	1	2	2	1	2	2
GF0021	1	47	2	2	1	4	2	1	8	1	1	1	2	2	1		2	2	1	1	2	2	2	2	2
GF0022	1	73	2	4	1	2	1	1	1	1	2	2	2	1	1		2	1	1	1	2	2	2	2	2
GF0023	1	28	1	1	1	4	3	1	8	1	2	2	2	1	5	2	2	1		1	2	2	2	2	2
GF0024	1	37	1	1	1	4	2	1	8	2	2	2	2	2	1	5	2	2	2	2	2	2	2	2	2
GF0025	1	36	1	1	1	1	2	1	8	1	2	2	2	2	1		4	1	1	2	2	2	2	2	2
GF0026	1	39	1	1	1	2	2	1	8	1	1	2	2	2	1		2	1	1	3	2	2	2	2	2
GF0027	1	61	2	1	1	4		1	1	1	1	2	2	2	1	1	2	1	1	1	1	2	2	2	2	dd not answer all
GF0028	1	68	2	4	1	2		1	8	1	1	2	2	2	1	1	2	1	1	2	2	2	2	2	2	dd not answer all
GF0029	1		2	1	1	2	2	1	8	2	1	2	2	2	1	1	2	1	1	1	1	2	1	1	2	dd not answer all
GF0030	1	71	2	1	1	2	1	1	8	2	1	2	2	2	1	1	2	1	1	1	1	2	2	2	2
GF0031	1	55	2	1	1	2	2	1	1	2	1	2	2	2	1	1	2	1	1	1	1	2	2	2	2
GF0032	1	41	1	1	1	1	2	1	8	2	1				1	1	2	1	1	1	1	2	2	2	2	dd not answer all
GF0033	1	33	1	1	1	1		1	8	2	1	2	2	2	2		2	1	1	1	1	2	2	2	2	dd not answer all
GF0034	1	56	2	1	1	2	1	1	8	2	1	2	2	2	1	2	2	1	1	2	2	1	2	2	2
GF0035	1	39	2	1	1	1	3	1	8	1	1	2	2	1	1		2	1	1	1	1	2	2	2	2
GF0036	1	36	1	1	1	2	2	1	8	1	1							2	2	2	1	2	2	2	2	dd not answer all
GF0037	1		2	1	1	2	1	1	8	1	1	2	2	2	2		2	1	2	1	2	2	2	2	2	dd not answer all
GF0038	1	19	1	1	1	2	3	5	8	2	2	2	2	2	1	1	2	1	1	2	2	2	2	2	2
GF0039	1	41	1	1	1	4	5	1	8	1	1		2		1	1	3	1	1	1	2	1	2	2	2	dd not answer all
GF0040	1	39	2	2	1	2	3	1	8	2	1	2	2	2	2	1	2	1	1	1	1	2	1	2	2
GF0041	1	39	2	1	1	2	1	1	8	1	1	2	2	2	1	1	1	1	1	1	1	1	2	2	2
GF0042	1	38	2	1	1	1	5	1	8	1	2	2	2	2	1		2	1	1	1	1	1	2	1	2
GF0043	1	61	1	2	1	2	2	1	8	1		2	2		1	1	2	1	1		1	2	1	2	2	dd not answer all
GF0044	1	34	2	1	2	1	3	1	8	1	2	2	2	2	1	1	1	1	1	1	2	2	1	2	2
GF0045	1	37	2	1	1	2	2	1	8	2	2	2	2	1	1	1	1	1	1	1	2	2	2	2	2
GF0046	1	20	2	1	1	3	3	1	8	1	1	2	2	2	1	1	2	1	1	1	1	2	1	2	2
GF0047	1	49	2	1	1	2		1	8	2	2	2	2	2	1	1	2	1	1	1	1	2	1	2	2	dd not answer all
GF0048	1	22	2	1	1	1	3	1	8	2	2	1	2	1	1	1	2	1	1	1	2	2	2	2	2
GF0049	1	31	2	1	1	1	2	1	8	1	1	2	2	2	1	2	2	1	1	1	1	2	1	2	2
GF0050	1	30	2	1	1	2	3	1	8	2	1	2	2	1	1	1	2	1	1	1	2	2	1	2	2
GF0051	1	26	2	1	1	2	2	5	8	1	1	2	2	1	1	1	2	1	1	1	1	1	2	2	2
GF0052							3	1	8	2	2	2	2	2	1	1	1	1	1	1	2	2	1	2	2	missing page
GF0053	1	24	2	1	1	2	3	1	8	2	2	2	2	2	1	2	1	1	1	1	2	2	1	2	2
GF0054	1	38	2	3	1	1	5	1	1	1	1	2	2	1	1	1	2									missing page
GF0055	1	48		1	1		5	1	8	1			2	1	1		2	1	2	2	1	2	2	2	2	dd not answer all
GF0056	1	27	2	1	2	2	5	8	2	2	1	2	2	1			2	1	2	2	1	2	2	2	2	dd not answer all
GF0057	1	42	2	1	2	2	2	1	6	2	1							1	1		1	2	2	2	2	dd not answer all
GF0058	1	36	2	2	2	2	1	1	7	2	2	2	2	1	1			2	1		1	2	2	2	2	dd not answer all
GF0059	1	56	2	2	2	2	1	1	1,2	2	1		2	1	1		1	1	1	1	1	2	2	2	2	dd not answer all
GF0060	1	38	2	1	2	2	2	5	7	1	1	2	2	1	2	1	3	1	1	2	2		2	2	2	dd not answer all
GF0061	1	49	2	1	2	2	2	1	7	1		2	2	1	1	2	1	1	1	1	2	2	2	2	2
GF0062	1	37	2	1	2	2	3	1	8	1	1	2	2	2	1		1.2	2	1	1	1	2	2	2	2
GF0063	1		2	2	1	2		1	8	1	1			1	1		2									dd not answer all
GF0064	1	42	2	2	1	1	5	1	8	2	1	2	1	1	1	2	2	1	1	2	2	2	1	2	1
GF0065	1		2	1	1	4				1	1	2	2	1	1	1	2	1	1	1	1	2	1	1	2	dd not answer all
GF0066	1		2																							dd not answer all
GF0067	1	25	2	1	1	2	1	1	8	2	1	2	2	2	1		2	1	1	1	2	2	1	2	2
GF0068	1	28	1	1	1		5	1	8	2	2				1	5	2	1	1	1		2	2	2	2	dd not answer all
GF0069	1	65	2	4	1	2	1	1	1,2	1	1	2	2	2	1	1	2	1	1	1	2	2	2	2	2
GF0070	1		2	4	1	2	1	1	1,2	2	2	2	2	2	1		2	1	1	1	1	2	2	2	2
GF0071	1	52	1	1	1	2	4	1	8	2	1	2	2	1	1	3	2	1	1	1	1	2	2	2	2
GF0072	1	46	1	1	2	2	1	1	8	2	1	2	2	2	2		1.2	1	1	1	2	2	2	2	2
GF0073	1	72	2	1	1	2	1	1	8	1	1		1		2	1	1	2	1	2	1	1	2	1	2	dd not answer all
GF0074	1	38	1	1	1	1	1	1	8	2	1	2	1		1	1	2	1	1	1	2	2	1	1	1
GF0075	1		2	1	2	1	1	1	8	2	1	2	2	2	1		2	1		2	1	2	2	2	2	dd not answer all
GF0076	1	44	2	1	1	2	2	1	8	1	1		2	2	1		2	1	1	1	2	1	2	2	2	dd not answer all
GF0077	1	35	1	1	1	2	1	1	8	1	1	2	2	1	1	1	2	1	1	1	2	2	2	1	1
GF0078	1	31	1	1	1	2	2	1	8	2		1	2	1	1		2	1	1	1	1	1	2	2	2
GF0079	1	47	1	1	1	2	1	1	8	2	2	2	2		1	1	2	2	2	2	2	5	2	2	2
GF0080	1	38	1	2	1	1	2	1	8	2	2	2	2	2	1	1	2	2	2	2	2	2		2	2	dd not answer all
GF0081	1	30	1	1	2	2	3	1	8			2	2	2	1	1	5	1	2	2	2	2	2			dd not answer all
GF0082	1	76	2	4	1	2	1	1	1,2	2	2	2	2	1	1	1	2	2	2	2	2	2	2	2	2
GF0083	1	57	2	4	1	2	1	1	8	1	2				1	1	1	1	1	1	1	2	2	2	2	dd not answer all
GF0084	1	46	2	1	1	2	2	1	7	2	1	2	2	2	1	1	2	1	1	1	1	2	2	2	2
GF0085	1	47	1	2	1	2	2	1	1	1	1	2			1		2	2	2	2	1	2	2	2	2	dd not answer all
GF0086	1	20	1	1	1	3	4	1	8	2	1	1	2	2	1	1	2	1	1	1	2	2	2	2	2
GF0087	1	34	1	1	1	2	2	1	8	2	1	2	2	2	1		2	1	1	1	2	2	2	2	1
GF0088								1	1	2	2									1	2	1	2	2	2	dd not answer all
GF0089	1	37	2	2	1	1	5	1	8	1	1	2		2	1		2	1	1	1	1	1	2	2	2	dd not answer all
GF0090	1		2	1	2	1	5	1	8	1	1	1	1	1	1		2	1	1	1	2	2	2	2	2
GF0091	1	48	2	1	2	2	2	1	8	2	1		2	1	1	4	1	1	1		2	1	2	2	2	dd not answer all
GF0092	1	47	3	1	2	4	2	1	7	2	1	1	2	2	1		1.2	1	1	1	1	1	2	2	2
GF0093	1	71	2	3	2	2	1	1	1	1	1	2	2	1	2	1	1	1	1	2	1	2	2	2	2
GF0094	1	26	2	1	2	2	2	1	8	2	1	2	2	1	1		1	1	1		1	2	2	2	2	dd not answer all
GF0095	1	35	1	2	2	1	5	1	8	1	1	2	2	2	1	2	2	1	1	1	1	2	2	2	2
GF0096	1		2	1	1	2	1	1	1	2	1	2	2	2	1		1,2,3,4	1	1	1	1	1	2	2	2	dd not answer all
GF0097	1	47	2	2	2	2	1	1	8	2	1	2	2	1	1		2	1	1	1	1	1	2	2	2
GF0098	1	39	2	1	2	1	2	1	8	2	1				1	4	3	1	1	1	2	2	2	2	2	dd not answer all
GF0099	1	28	2	1	2	2	3	1	8	2	1		2	1	1		2	1	1	2	1	2	2	2	2	dd not answer all
GF0100	1	80	1	4	1	2	1	5	4	2	1	2	2	2	1		2	1	2	1	1	2	2	2	2
GF0101	1		1	1	2	1	2	1	8	1	1	2	2	1	1	1	1	2	2	2	1	2	1	2	2
GF0102	1	45	1	2	2	1	5	1	8	1	1	2	2	1	1		2.3	1	1	1	1	1	2	2	2
GF0103	1	21	2	1	1	2	2	1	8	2	1	1	2	1	1	1	2	1	1	2	2	2	2	2	2
GF0104	1	34	1	1	1	2	3	1	8	1	1	2	2	1	1		2.2	1	1	1	1	1	2	2	2
GF0105	1	36	2	1	1	2	2	1	8	1	2	2	2	2	1	1	1	1	1	1	1	2	2	2	2
GF0106	1	41	2	2	1	1	4	1	8	1	1	2	2	1	1	2	1	2	2	2	2	2	2	1	1
GF0107	1	36	2	2	1	1	5	1		1	1	2	2	1	1	1	2	1	1	1	1	2	2	2	2
GF0108	1		2	1	1	2	2	1	8	1	1	2	2	2	1	1	1	1	1	1	1	1	2	2	2
GF0109	1	32	2	2	1	2	2	1	8	1	1	2	2	2	1		2	1	1	1	1	1	2	2	2
GF0110	1	33	2	1	1	2	2	1	8	2	1	2	2	1	1	1	1	1	1	1	1	2	2	2	2
GF0111	1	33	2	1	1	1	1	1	5	1	1	2	2	1	1	1	3	1	1	1	1	2	2	2	2
GF0112	1	66	1	1	1	1	2	1	8	2	1	2		2	1	3	2	1	1	1	2	2	2	2	2
GF0113	1	55		1	1	2	5	1	8	2	2		1	2	1	1	5	1	1		2	2	2		2	did not answer all
GF0114	1	62		1	1	1	2	1	1	2		2	2		1	1	1	1	1	2	1	2	2	2	2	dd not answer all
GF0115	1	31	2	1	1	1	3	1	8	2	2	2	2	1	1	1	2	1	1	1	1	2	2	2	2
GF0116	1	55	2	2	1	2	2	1	8	2	1	2		2	1		2.3	1	1	1	1	2	2	2	2
GF0117	1	25	2	1	1	1	1	1	1	2	1	2	2	1	1		2	1	1	1	2	2	2	2	2
GF0118	1	28	2	1	1	2	3	1	8	2	1	1	1	2	1	1	1	1	1	1	2	2	2	2	2
GF0119	1	23	1	1	1	2	3	1	8	2	1	2	2		1	3	3	1	1	1	2	5	6	2	2
GF0120	1	81	2	4	1	2		1	8	2	1	2	2	2	1	1	2	1	1	1	1	1	2	2	2
GF0121	1	25	1	1	1	2	5	1	1	8	2	1	2	2	1	1	1	1	1	1	2	2	2	2	2
GF0122	1	35	1	1	1	2	5	5	8	2	2					4	1	1	2	2	2	2	2	2	2
GF0123	1	40	2	1	1	1	3	1	1	2		2	2		1	4	3	1	1		1	2	2	2	2
GF0124	1	27	2	2	1	2	4	1	8	1	2	2	2	1	1	5	3	1	1	1	1	1	2	2	2
GF0125	1	36	1	1	1	1	1	5	8	2	1	2	2	2	2	1	2	1	1	1	2	2	2	2	2
GF0126	1	35	2	1	1	4	5	1	8	2	1	2	2	1	1		2	1	1	1	1	1	2	2	2
GF0127	1	51	2	1	1	2	1	1	8	1		1	2	2	1	2	2	1	1	1	2	2	2	2	2
GF0128	1	88	2	2	1	2	1	1	8	2	2	2	2	2	1	1	2	1	1	1	1	2	2	2	2
GF0129	1	40	1	1	1	2	2	1	8	2	1	2	2	2	2		2	1	1	1	2	5	2	2	2
GF0130	1		1	1	1	2	5	1	8	1	2	2	2	2	1		2	1	1	2	2	2	2	2	2
GF0131	1	70	2	2	1	2	1	1	8	2	2	2	2	2	1		2	1	1	1	1	2	2	1	2
GF0132	1	72	2	1	1	2	1	1	7	1	1	2	2	2	1	1	2	1	1	1	1	1	2	2	2
GF0133	1	38	2	1	1	2	2	1	8	2	1	2	2	2	1	1	2	2	2	1	2	2	2	2	2
GF0134	1	43	1	1	1	4	2	1	8	2	1	2	2	1	1		2	1	1	1	1	2	2	2	2
GF0135	1	42	1	1	1	2	3	1	8	2	2	2			1	2	2	1	1	1	2	2	1	2	2
GF0136	1	59	1	1	1	2	2	5	8	2	2	2	2	2	1	1	3	1	1	1	2	2	1	2	2
GF0137	1	73	2	2	1	2	1	1	8	2	1	2	2	2	1	2	3	1	1	1	1	2	1	2	2
GF0138	1	23	1	1	1	3	4	1	8	2	2	2	1	2	1		1,2,3,4	1	1	1	2	2	1	2	2
GF0139	1	50	1	1	1	1	2	5	1	2	1	2	2	2	1	1	2	1	1	1	2	2	1	2	2
GF0140	1	65	2	1	1	2	2	1	8	2	1	2	2		1	1	2	1	1	1	1	1	2	2	2
GF0141	1	39	1	1	1	2	4	1	8	2	1	2	2	1	1		1,2,3,4	1	1	1	1	2	2	2	2
GF0142	1	65	2	4	1	2		5	1.2	2			2	1	1	2	2	2	2	2	2	2	1	1	2	dd not answer all
GF0143	1	59	1	3	1	2	2	5	1	2	1	2	2		1		3	1	1	1	1	2	2	1	2	dd not answer all
GF0144	1	49	2	1	2	2	1	1	1	2		2	2	2		3	2	1	1	2	2	1	2	2	2
GF0145	1	21	2	1	1	2	3	1	8	2	2	2	2	1	2		2	2	2	2	2	2	2	2	2
GF0146	1		2	1	1	2	3	1	8	1	1	2	2	2	2		2	1	1	2	2	2	2	2	2
GF0147	1	43	2	1	1	1	2	1	8	1	1	1					2									dd not answer all
GF0148	1	75	2	1	1	2		1	1	2		2		2	1	1	2	1	1	1	1	2	2	1	2
GF0149	1	65	2	1	1	2	1	1	8	2	1		2	2	1		3	1	1	1	2	2	1	2	2
GF0150	1	40	1	1	1	2	2	1	8	1	2	2	2	2	1	1	2	2	1	1	1	2	2	2	2
GF0151	1	57	1	2	1	2	2	2	8	2	2	2	2	2	1	2	2	1	1	2	2	2	2	2	2
GF0152	1	50	1	4	1	2	3	1	8	2	2	2	2	2	1	1	2									dd not answer all
GF0153	1	38	1	1	1	4	3	1	8	2	1	2	2	1	1	1	2	1	1	1	1	1	2	1	2
GF0154	1	45	1	1	1	2	3	1	8	2	2	2	2	1	1	1	1	1	1	1	2	1	2	2	2
GF0155	1	55	2	1	2							2	2	0	1		2.3	1	1	1	1	1	2	2	2	Multi reponses B8
GF0156	1	46	2	1		1	1	1	7	1	1	1		1	1	1	1
GF0157	1	38	2	1	3	2	2	1	8	2	2	2	2	2	1	2	3	1	1	1	2	2	2	2	2
GF0158	1	41	2	1	3	4	5	1	8	1	2		2	2	1	1	2	1	1	1	1	1	2	2	2
GF0159	1	24	1	1	3	4	2	1	8	2	2	1	2	2	1	2	3	1	1	1	2	2	2	2	2
GF0160	1	28	2	1	3	4	3	1	8	1	2	2	2	2	1	1	1,2,4	2	1	1	2	2	2	2	2
GF0161	1	23	2	1	3	2	3	1	8	1	1	2	2	2	1	2	2	1	1	1	2	2	2	2	2
GF0162	1	29	2	1	1	2	5	1	8	1	2	2	2	2	1	1	1	1	1	1	2	2	2	2	2
GF0163	1	57	2	2	1	2	1	1	8	2	1	1	2	1	1		3	1	1		1	1	1	2	2
GF0164	1	20	2	1	1	2	3	1	8	2	1	2	2	1	1		2.3	1	1	1	2	2	2	2	2	Multi reponses B8
GF0165	1	60	2	4	1	2	2	1	1,2	1	2	2	2		1		2	1	1	1	1	2		2	2	Multi reponses B8
GF0166	1	51	2	1	1	2	1	1	1	2	1	2	2	2	1	1	2	1	2	1	2	1	2	1	2
GF0167	1		1	1	2	2	2	1	1	1	1	2	2	1	1			1	1	1	1	1	2	2	2	Multi reponses B8
GF0168	1	20	2	1	1	2	2	1	8	2		2	2			2	2	1	1	1	2	2	2	2	2
GF0169	1	66	2	1	2	2	1	1	8	2	1	2	2	1	1		2	1	1	1	1	1	2	2	2
GF0170	1	27	2	1	2	2	3	1	8	2	1	2	2	1	1		2	1	1		1	1	2	2	2
GF0171	1	23	1	1	1	2	3	1	8	2	1	2	2	2	1	3	2	1	1	1	1	1	1	1	1
GF0172	1		2	1	1	2	2	1	8	1	1	2	2	1	1	1	2	1	2	1	2	1	2	2	2
GF0173	1	46	2	1	1	1	2	1	8	2	1	2	2	1	1		2	1	1	1	2	2	2	2	2
GF0174	1	40	2	2	1	1	2	1	1	1	1	2	2	2	2		2	1	1	1	2	2	2	2	2
GF0175	1	25	1	1	1	4	3	5	8	1	1	2	2	1	1	5	2	1	1	1	2	2	2	2	2
GF0176	1	48	2	1	1	1	2	1	4	2	2				1		2	1	1		1	1	2	2	2
GF0177	1	47	2	1	1	1	2	1	8	2		2	2	2	1		2	2	2	2	2	1	2	2	2
GF0178	1	34	2	1	1	1	2	5	8	2	1				1		2	1	1	1	2	2	1	2	2
GF0179	1	43	1	1	1	4	5	1	8	1	2	2	2	2	1		2	1	1	1	2	2	2	2	2
GF0180	1	24	1	1	1	2	3	1	8	2	2	2	2	2	1	1	1	1	1	2	2	2	2	2
GF0181	1	25	1	1	1	2	2	1	8	2	2	2	2	2	1	1	2	1	1	1	2		2	2	2
GF0182	1	53	1	1	1	2	1	1	8	2	1	2	2	2	1		2	1	1	1	2	2	2	2	2
GF0183	1	21	1	1	1	2	3	1	8	1	1	2	2	1	1	4	4	1	1	1	2	1	2	2	2
GF0184	1	26	1	1	1	4	2	1	8	2	1	2	2	2	1	4	1.2	1	1	1	1	2	2	2	2
GF0185	1	32	1	1	1	4	2	1	8	1	1	2	2	2	1		2	1	1	1	2	2	2	2	2
GF0186	1	32	2	1	1	4	2	1	8	2	2	2	2	2	1	2	2	1	1	1	2	2	2	2	2
GF0187	1		2	1	1	2	2	1	8	2	2	2	2	2	1	2	2	1	1	1	2	2	2	2	2
GF0188	1	89	2	1	1	2	1	1	1	2	2	2	2	2	1	2	2	1	1		2	2	2	2	2
GF0189	1		2	1	1	2	1	1	8	1	2	2	2	2	1	1	2	1	1	1	2	2	2	2	2
GF0190	1	29	2	2	1	1	2	1	1	8	2	2	2	2	2		2	2	2	2	2	2	2	2	2
GF0191	1	37	2	1	1	2	2	1	8	2	2	2	2	2	1	2	2	1	2	2	2	2	2	2	2
GF0192	1	61	1	2	1	2	2	1	8	1	1	2	2	2	2		2		1	2	1	2	2	2	2
GF0193	1	56	1	1	1	2	1	1	8	1	1	2	2	1	1		2	1	1	1	2	2	2	2	2
GF0194	1	24	1	1	1	4	5	1	8	1	2	2	2	1	1	5	2	1	1	1	1	2	2	2	2
GF0195	1	25	4	1	4		3	1	8	2	2	2	2	1	1		2	2	2	2	2	2	2	2	2
GF0196	1	70	2	1	1	2	1	1	1,2	1	2	2	2	2	1	1		1	1	1	2	2	2	2	2
GF0197	1	72	2	4	1	1	1	1	8	1	1	2	2	1	1	1	2	1	1	1	1	1	2	2	2
GF0198	1	47	2	1	1	2	2	1	1	1	2	2	2	2	2	1	2	1	1	1	1	1	1	2	1
GF0199	1	64	2	4	1	2	1	1	1	2	1	2	2	2	1	1	2	1	1	1	2	1	2	2	2
GF0200	1	46	2	1	1	2	2	1	1,2,4,6,7	1	2	2	2	2	2		2	2	2	2	2	1	2	2	1
GF0201	1	29	2	1	1	3	4	1	8	1	2	2	2	1	1		2	2	2	2	2	1	2	1	2
GF0202	1	42	2	1	1	2	2	1	8	2	2	2	2	1	1	1	2	1	1	1	2	1	2	2	2
GF0203	1	88	2	4	1	2	1	1	8	1	2	2	2	1	1	1	2	1	1	1	1	1	2	1	2
GF0204	1	39	2	1	1	2	3	5	7	1	1	2	2	1	1	1	1	1	1	1	2	2	1	2	2
GF0205	1	62	2	1	1	2	1	5	8	2	2	2	2	2	2		2	2	2	2	2	1	2	2	2
GF0206	1	55	2	1	1	2	1	1	8	2	2	2	2	2	1	1	2	2	2	2	2	1	2	2	2
GF0207	1		1	1	1	1	2	1	8	1	2	2	2	2	1	1	2	2	2	2	2	2	1	2	2
GF0208	1	72	1	1	1	1	5	1	8	1	1	2	2	2	1	1	2	1	1	1	1	2	1	2	2
GF0209	1	56	2	1	1	2	1	1	1	2	1	2	2	2	1	1	2	1	1	1	1	1	2	2	2
GF0210	1	49	2	1	1	1	5	1	8	2	1	2	2	1	1		1.3	1		1	2	2	2	2	2
GF0211	1	35	1	1	1	2	2	1	8	1	1	2	2	2	2	5	2	1	1	1	2	2	1	2	2
GF0212	1	52	1	1	1	2	5	1	1	1	2	2	2	1	1	4	2.3	1	1	1	2	1	2	2	2
GF0213	1		1	1	1	1	2	1	8	2	1	2	2	2	1		1,2,3,4	1	1	1	2	2	2	2	2
GF0214	1	52	2	1	1	2	2	1	8	2	1	2	2	2	1	2	2	1	1	1	2	2	2	2	2
GF0215	1	79	2	2	4	2	2		1	1	2		1	1	1		1	1	1	1	1	2	2	2	2
GF0216	1	20	1	1	2	1	2	1	8	1	1	2	2	2	1	1	1	1	1	1	2	2	2	2	2
GF0217	1	50	2	1	1	1	2	1	8	1	1	2	2	2	1	1	3	1	1	1	2	1	2	2	2
GF0218	1	31	2	1	1	1	2	1	1	2	2	2	2	2	1	1	3	1	1	1	1	2	2	2	2
GF0219	1	30	2	2	1	2	3	1	8	1	1	2	2	2	1		2	1	1	1	1	2	2	2	2
GF0220	1		2	1	1	2	3	1	8	1	2	2	2	1	1		1,2,3,4	1	1	1	1	2	2	2	2
GF0221	1	32	1	1	1	1	3	1	8	1	1	2	2	1	1		2.3	1	1	1	1	2	2	2	2
GF0222	1	38	2	1	1	1	1	1	8	2	2	2	2	1	1		2.3	2	2	2	2	2	2	1	1
GF0223	1	55	2	2	1	2		1	1	2	2	2	2	1	1		2	1	1	1	2	2	2	2	2
GF0224	1	61	2	2	1	2	1	1	1,4	2	2	2	2	1	1		2	1	1	1	2	2	2	2	2
GF0225	1	42	1	1	1	2	2	1	8	1	1	2	2	2	1	1	2	1	1	2	1	1	2	2	2
GF0226	1	37	2	1	1	4	2	1	8	1	1	2	2	2	1	1	2	1	1	1	2	2	2	2	2
GF0227	1	81	2	3	1	2	1	1	8	2	2	2	2	1	1	1	2	1	1	1	2	2	2	2	2
GF0228	1	56	1	2	1	2	2	1	1	2	1	2	2		1		2	1	1	1	2	2	2	2	2
GF0229	1	28	1	2	3	1	4	1	8	1	2	2	2		1		1,2,3,4,5	2	1	1	1	2	1	2	2
GF0230	1	63	1	2	1	1	1	1	1,3,3	2	1	2	2	1	1		3	1	1	1	1	2	2	2	2
GF0231	1	51	1	2	1	1	3	1	8	1	2	2	2	1	1		2.3	2	2		2	1	2	2	2
GF0232	1	56	2	2	2	1	2	1	8	2	1	2	2	1	1	1	2	2	1	1	2	2	2	1	1
GF0233	1	75	2	4	1	1	1	1	1,7	2	1	2	2	1	1	1	2	1	1	1	2	2	2	2	2
GF0234	1	74	1	2	1	4		1	1	1	1	2	2	2	1	2	1	1	1	1	1	2	2	2	2
GF0235	1	52	1	1	1	2	1	1	6	1	1	2	2		1		3	1	1	1	1	2	2	2	2
GF0236	1	56	2	4	2	1	1	1	8	2	2	2	1	2	1		1.2	1	1		1	1	2	2
GF0237	1	26	2	1	3	4	4	1	7	1	1	2	2	2	1	2	2	1	1	1	2	1	1	2	1
GF0238	1	28	2	1	3	4	4	1	8	1	1	2	2	1	1	2	2	1	1	1	2	1	2	2	1
GF0239	1	30	2	2	2	1	5	1	8	1	2	2	2	1	1	1	2	2	2	2	2	1	2	2	1
GF0240	1	40	2	2	3	1	4	1	8	1	2	2	2	1	1	2	3	2	2	2	2	1	2	2	2
GF0241	1	39	1	2	3	1	5	1		1	2	2	2	2	1	2	2.3	1	1	1	1	2	2	2	2
GF0242	1	24	2	1	3	2	3	1	7	1	2	2	2	2	1	2	2.3	1	1	1	2	1	2	2	2
GF0243	1	49	1	1	1	1	5	1	8	2	1	1	2	1	1		1,2,3	2	2	2	2	1	2	2	2
GF0244	1	48	1	2	3	1	5	1	8	1	2	1	2	1	1		2.3	2	1	1	1	1	2	2	2
GF0245	1	29	2	1	3	1	3	1	8	1	2	2	2	2	1	2	1	1	1	1	2	1	2	1	2
GF0246	1	32	2	3	3	2	5	1	8	2	2		2	1		4	1.4	2	2		2	1	2	2	2
GF0247	1	24	2	1	3	1	3	1	8	1	2	1	2		1	1	1	1	1	2	2	2	2	1	1
GF0248	1	29	2	1	3	1	3	1	8	1	1	2	2	2	1	1	1,2,3	1	1	1	2	1	2	2	1
GF0249	1	28	2	1	3	1	3	1	8	1	2	2	2	1	1	2	2	1	1	1	1	2	2	2	2
GF0250	1	21	2	1	3	1	3	1	7	1	2	2	2	1	1	4	2,3	1	1	1	1	1	2	2	2
GF0251	1	47	2	1	3	1	3	1	7	1	2	2	2	1	1	4	1	1	1	1	1	1	2	2	2
GF0252	1		1	1	3	4	1	1		1	1	2	2	1	1	2	1	1	1	2	2	1	2	1	2
GF0253	1	29	2	1	3	2	3	1	8	1	1		2	1	1		2	1	1	1	1	2	2	2	2
GF0254	1	33	1	1	3	2	4	1	8	1	2	2	2	2	1	4	2	1	1	1	2	2	2	2	2
GF0255	2	53	2	1	3	1	5	1	7	1	2	1	2	1	1		2,3	2	2	2	2	1	2	2	2
GF0256	1	44	1	1	3	1	3	5	8	1	2	2				4	2	2	2	2	2	1	2	2	1
GF0257	1	32	1	1	3	1	5	1	8	1	2	2	2	1	1	1	1,2	1	1	1	2	1	2	2	2
GF0258	2	49	1		3	3	5	1	8	1	2	2	2	1	1		2	1	1	1	1	1	1	2	2
GF0259	1	27	2	2	3	1	5	1	8	1	2	2	2	1	1		2	1	1	1	1	2	2	2	2
GF0260	2	52	1		3	1	3	1	1	1	2	2	2	1	1		2,3	1	1	1	1	1	2	2	2
GF0261	1	60	2	2	3	2	2	1	8	1	2	2	2	1	1		2	1	1	1	1	2	2	2	2
GF0262	1	29	2	1	2	1	2	1	8	2	2	2	2	2	1	2	1	1	1	2	2	2	1	2	2
GF0263	1	23	2	1	3	2	3	1	8	1	1	2	2	2	1	4	2,3	1	1	1	2	1	2	2	2
GF0264	1		2	1	3	2	3	1	1	1	2	2	2	1	1	2	2	2	1	2	2	1	1	1	1
GF0265	1	32	2	1	3	1	3	1	2	1	2		2		1		2	1	1	2	2	1	2	1	1
GF0266	1	20	1	1	3	2	2	1	8	1	1	1	2	2	1	5	3	1	1	1	2	2	1	2	2
GF0267	1	23	2	1	1	4	3	1	8	1	2	2	2	2	1	2	4	1	1	1	2	1	2	2	2
GF0268	1	30	2	1	3	1	5	1	8	1	2		2	1	1	2	2	2	2	2	2	2	1	1	1
GF0269	1	40	1	1	1	2	2	1	8	1	2	2	2	2	1	1	2	2	1	1	1	2	2	1	1
GF0270	1	14	1	1	3	3	2	1	8	1	1	1	2	2	1	3	3	1	1	1	2	2	2	2
GF0271	1		2	1	1	3	2	1	8	1	2	2	2	1	1	1	3
GF0272	1		2	1	1	2		1	1,2	2	2	1	2	1	1	1	1	2	2	2	2	2	2	2	2
GF0273	1	47	2	2		2	2	1	8						2			1		1	2	2	2		2
GF0274	2	22	2	1	1	4	1	5	8	2	2	2	2	2	1	6	5	2	2	2	2	2	2	2	2
GF0275	1	38	2	1	2	1	2	1	8	1	1	2	2	2	2	4	1	1	1	1	1	1	2	1	1
GF0276	1	22	2	2		2	3	1	8	1					1		2,3	1	1	1	1	2	2	2	2
GF0277	1	28	2	1	1	1	2	1	8	1		2	2				1,2,3,4
GF0278	1	46	2	1	3	4	3	1	7	1	1	2	2		1	1	3	1	1	1		1	2	2	2
GF0279	1	29	2	1	3	1	5	1	1	1	2	2	2	2	1	1	2	2	2	2	2	1	2	2	2
GF0280	1	48	2	1	3	1	4	1		1	1	1	2	2	1	2	3	1	1	1	1	1	2	2	2
GF0281	1	22	2	1	3	2	2	1	8	1	1	1	2	2	1	4	1	1	1	1	2	2	2	2	1
GF0282	1	37	1	2	3	1	2	1	8	1	2	1	2	1	1	1	2	2	1	1	2	1	2	2	2
GF0283	1	71	2	1	1	2	1	1	1,4	2	1	1	2	2	1	1	2	1	1	2	1	1	1	2	2
GF0284	1	47	1		2	1	1	1	8	2	2	2	2	2	1	1	1	1	1	1	2	2	2	2	2
GF0285	1	20	2	1	3	3	4	1	8	1	2	2	2	1	1	4	2	1	2	2	1	2	2	2	2
GF0286	1	28	2	1	2	1	5	1	7	1	2	2	2	1	1		1,2	2	2	2	2	1	2	2	2
GF0287	1	35	2	1	3	2	2	1	8	2	1	1	2	1	1	2	2	1	1	1	1	2	2	2	2
GF0288	1	30	2	1	3	1	5	1	8	2	2	2	2	1	1	4	2,3,4	1	1	1	1	1	2	2	2
GF0289	1		2	2	3	1	5	1	4	1	2	2	2	1	1		2,3,4	1	2	2	1	1	2	2	2
GF0290	1	25	2	1	1	2	2	1	8	1	1	2	2	2	1		2	1	1	1	1	1	2	1	2
GF0291	1		1	1	1	1	3	1	8	1	2	1	2	2	1	2	3	1	1	1	2	1	2	2	2
GF0292	1	33	2	2	3	1	5	1	4	1	2		2	1	1	4	2	1	1	1	1	1	2	2	2
GF0293	1	38	2	2	3	4	4	1	8	1	2	2	2	1	1	4	2	2	2	2	2	2	2	2	2
GF0294	1		2	2	1	1	5	1	8	1	1	2	2	2	1	2	2	1	1	1	1	1	2	2	2
GF0295	1		2	1	1	2	2	1		1	1	1		1	1	2	2	1	1	1	2	2	2	2
GF0296	1	19	2	1	3	3	3	1	8	2	2	2	2	2	2		2,3	1	1	2	2	1	2	2	2
GF0297	1	22	2	1	2	1	4	1	8	1	1	1	2	2	1		3	1	1	2	2	1	1	2	2
GF0298	1	60	1	2	3	2	5	1	8	1		2	2	2	1	2	2	1	1	1	2	2	2	2	2
GF0299	1		2	1	2	1	5	1	8	1	2	1	2	1	1		2,3	1	1	1	1	1	2	2
GF0300	1	38	2	2	2	1	5	1	8	1	2	1	2	2	1	4	4	2	1	2	2	2	1	2	2
GF0301	1	49	1	2	3	1	2	1	8	1	1	1	2	1	1	2	2	1	1	1	1	2	2	2	2
GF0302	1	38	1	2	3	1	3	1	8	1	2				1	2	3	2	2	2	2	1	2	2	2
GF0303	1	21	2	1	1	2	2	1	8	2	2	2	2	1	1	1	1	1	1	1	1	2	2	1	1
GF0304	1		2	1	2	2	3	1	8	2	2	2	2	1	1	4	1.4	2	2	1	2	2	2	2	2
GF0305	1	23	1	1	3	3	5	1	8	1	1	2	2	2	1		2,3	1	1	1	2	1	2	2	2
GF0306	1		2	1	3	2	1	1	1	1	1	2	2	1	1	1	2	1	1	1	1	1	2	2	2
GF0307	1	43	2	2	3	1	5	1	1	1	2	2	2	1	1	2	2	1	2	1	1	1	2	2	2
GF0308	1	66	1	1		3	2	1	1	1	1	1	1	1	2		2	1	1	1	2	2	2	2	2
GF0309	1	62	2	1	3	2	1	1	8	1	1	2	2	1	1		2,5	1	1	1	1	1	2	1	2
GF0310	1	40	2	2	3	1	3	1	1	1	1	2	2	1	1	1	2	1	1	1	1	2	2	2	2
GF0311	2	39	1		3	1	5	1	8	2	1	1	2	1	1		1,3	1	1	2	1	2	1	1	1
GF0312	1		2	1	1	3	2	3	1	8	2	2	2	2	1	1	4	2	2	2	2	2	2	2	2
GF0313	1	48	2	1	3	1	3	1	1	2	2	1	2	1	1		1,3	1	2	2	2	1	1	1	1
GF0314	1	46	1				3	5	8	2	2	2	2	1	1		2,3	1	1	1	1	2	2	2	2
GF0315	1	36	1		3	1	3	1	8	2	1	2	2	2	1	1	3	1	1	1	2	2	2	2	2
GF0316	1	62	1		3	2	2	1	1	2	1	2	2	1	1	1	2	1	1	1	1	2	2	2	2
GF0317	1	30	2	1	1	1	5	1	8	1	1	2	2	2	1	1	3	1	1	1	2	1	2	2	1
GF0318	1		1	4	1	1	2	1	1	2	2	2	2	1	1	2	2	1	2	1	2	2	1	2	1
GF0319	1	36	1	2	3	1	4	1	8	1	2	2	2	1	1	4	2	1	1	1	1	1	2	2	2
GF0320	1	24	2	1	3	1	4	1	8	1	2							2	2	2	2			2	1
GF0321	1		1		3	4	3	1	8	1	1	2	2	2	1	2	3	1	1	1	2	2	2	2	2
GF0322	1		1	1	3	1	3	1	8	1	1	1	1	2	1	2	4	2	1	1	2	1	1	1	2
GF0323	1		1	1	1	3	2	1	8	1	1							1	1	2	1	1	2	2	1
GF0324	1	18	2	1	2	2	2	1	8	2	1	2	1	2	1	3	3	1	1	1	2	1	2	2	2
GF0325	1	54	2	2	3	1	1	1	1	1	1	2	2	2	1	1	2	1	1	1	1	1	2	2	2
GF0326	1	31	2	1	3	2	3	5	8	2	2	2	2	2	1	3	3	2	1	1	2	2	2	2	2
GF0327	1	61	2	1	3	1	2	5	1	1	1	2	2	2	1	1	2	1	1	1	1	1	2	2	2
GF0328	1	26	1	1	3	1	5	1	8	1	2	2	2	2	1	1	3	2	2	2	1	1	2	2	2
GF0329	1	29	2	1	3	1	2	1	8	1	2	2	2	2	1	2	2	1	2	1	1	2	2	1	2
GF0330	1	24	1	1	3	1	3	1	8	1	1	2	2	2	1	2	3	1	2	1	2	2	2	2	2
GF0331	1	43	2	4	3	2	3	1	8	1	1	2	2	2	1	2	2,3	1	1	2	2	2	2	2	2
GF0332	1	31	2	1	3	1	5	1	8	1	2	2	2	2	1	1	2,3	1	1	1	1	1	2	2	2
GF0333	1	29	2	1	3	1	4	1	8	1	1	1	2	1	1	2	3	1	1	1	1	1	1	2	2
GF0334	1	42	1	2	3	1	5	1	8	1	2	2	2		1	2	2,3	1	1	1	2	1	2	2	2
GF0335	1		2	1	3	1	3	1	1	8	1	1	2	1	1	2		1	1	1	1	1	2	2	2
GF0336	1	46	2	2	2	1	4	1	5	1	2	2	2	2	1	4	2	2	2	2	2	1	2	2	2
GF0337	1	52	2	2	3	1	5	1	8	1		1			1		3	2	2	2		2	2	2	2
GF0338	1	43	2	1	3	4	5	1	7	1	1	1	2	1	1	4	1	1	1	2	2	2	2	1	1
GF0339	1	38	2	1	3	2	2	1	4	2	1	2	2	2	1	2	3	1	1	1	2	2	2	2	2
GF0340	1	29	1	1	2	1	5	1	8	1	1	2	2	2	1	1	1,3	1	2		1	1	2	2	2
GF0341	1	29	2	1	1	1	3	1	8	1	1	2	2	2	1	1	3	1	1	1	1	2	2	2	2
GF0342	1		2	1	1	2	3	1	8	2	1	2	2	1	1	2	3	1	2	2	2	1	2	2	1
GF0343	1	62	2	1	3	2	1	1	8	2	1	2	2	1	1	2	1	1	1	1	1	2	2	2	2
GF0344	1	38	1	2	3	1	5	1	8	1	2	2	2	1	1	2	2	1	2	1	2	1	1	2	2
GF0345	1	23	2	1	3	1	2	1	8	2	2	2	2	2	1	1	2	1	1	1	1	2	2	1	2
GF0346	1	20	2	1	3	3	2	1	8	2	1	2	2	2	1	1	1,2	1	2	1	2	1	2	2	2
GF0347	1	20	1	1	3	1	3	1	8	2	2	1	2	2	4	2	1	1	2	2	2	2	2	2	2
GF0348	1	45	2	1	3	3	3	1	8	1	2	2	2	2	1	2	1,2	1	2	1	2	1	2	2	2
GF0349	1	24	2	1	3	3	5	1	8	2	2	2	2	2	1	2	2,3	1	1	1	2	1	2	2	2
GF0350	1	61	2	1	3	2	1	1	1	1	1							1	1	1	1	1	2	2	2
GF0351	1	17	1	1	3	3	2	1	7	2	1	1	1	2	1	2	2	2	2	2	2	1	2	1	2
GF0352	1	57	2	1	2	4	1	1	8	2	2	2	2	2	1		2,3	1	1	1	2	1	2	2	2
GF0353	1	70	2	2	3	2	2	1	1	2	2	2	2	2	1	1	2	1	1	1	2	2	2	2	2
GF0354	1		2	1	3	2	5	1	8	2	2	2	2	2	1	5	1	1	1	1	1	2	2	2	2
GF0355	1	44	2	1	3	1	3	1	8	1	2	2	2	2	1	2	2,3	1	2	1	2	2	2	2	2
GF0356	1	70	1	4	3	4	1	1	7	2	1							1	1	2	2	1	2	1	1
GF0357	1	35	2	1	1	2	2	1	8	2	1	2	2	1	1	1	4	2	1	1	2	2	2	2	2
GF0358	1	17	2	1	3	3	3	1	8	1	2							2	2	2	2	1	2	2	2
GF0359	1	21	2	1	1	3	3	1	5	1								2	2	2	2	1	1	2	2
GF0360	1	20	1	1	1	4	3	1	7	1	1							1	1	1	2	2	2	2	2
GF0361	1		2	1	1	1	3	1	8	1	1	2	2	1	1	2	2	1	1	1	2	1	2	2	2
GF0362	1		2	1	1	2	2	1	8	2	2	2	2	1	1	4	1	2	2	2	2	2	1	1	1
GF0363	1	33	2	1	3	1	2	1	8	2	1	1	2	2	1	4	2	1	1	1	1	2	2	2	2
GF0364	1	36	2	1		1	2	1	8	1	1										2	2	2	2	2
GF0365	1		2	1	1	1	1	1	1	2	1	1	2	1	1	1		1	1	1	2	1	2	2	1
GF0366	1	52	2	2	3	2	1	1	8	2	2	2	2		1	1	2	1	1		2	2	2	2	2
GF0367	1		1	1	3	2	2	1	8	1	2	2	2	2	1	1	3	2	2	1	2	2	2	2	2
GF0368	2	30	1	2	2	2	2	1	1	8	2	2	2		1	2	1,2,3	1	1	1	2	1	2	2	2
GF0369	2	18	2	1	2	2	1	1	8	2	2							1	1	1	2	2	2	2	1
GF0370	1	25	1	1	1	2	3	1	8	1	1	2	2	1	1	2	1	1	2	2	2	2	2	2	2
GF0371	2	49	1	1	2	2	2	5	8	1	2	2	2	2	1	1	2,3	1	2	1	1	2	2	2	2
GF0372	1	37	1	1	3	1	4		8	1	2	2	2	1	2	1	2	2	2	2	2	1	2	2	2
GF0373	1		1	1	3	4	3	1	8	2	1	2	2	2	1		1,3	2	2	1	2	2	2	2	1
GF0374	1	26	1	1	3	2	3	5	8	1	2	2		1	1	2	1	2	2	2	2	2	2	2	2
GF0375	1	63	1	1	1	4	5	1	8	1	2	2	2	1	1		2,3				2	1	2	2	2
GF0376	1	31	2	2	1	3	1	3	8	1	2	2	2	2	2	2	1	1	1	1	1	2	1	2	2
GF0377	1	47	2	1	1	1	2	1	8	1	1							1	1	1	2	1	2	1	1
GF0378	1	29	2	2	3	2	4	1	8	1	1							2	2		2	1	2	2	1
GF0379	1	27	2	2	2	1	2	1	7	2	1	1	2	1	1		1,3	1	1		2	2	2	2	2
GF0380	1	41	2	2	3	1	5	1	2	1	2	2		1	1		1,2,3				1	1	1	2	1
GF0381	1		2	1	3	2	3	1	8	1	1	2	2	2	1	4	1,2,3,4	1	1	1	2	1	2	2	1
GF0382	1		1	1	3	2	3	1	8	1	2	2	2	1	1		1,2	2	1	1	2	1	2	2	1
GF0383	2	38	2	1	3	2	2	1	8	2	1	2	2	2	1	2	2	1	1	1	2	2	2	2	2
GF0384	2	66	2	1	3	2	2	1	8	1	1	2	2	2	1	2	2	1	1	1	1	2	2	2	2
GF0385	1	31	2	1	3	1	3	1	4	1	1							1	2	1	2	2	2	2	2
GF0386	1	52	2	1	3	2	2	1	1,2	2	1	2	2	1	1	1	3	1	1	1	2	1	2	2	2
GF0387	1	38	2	1	2	4	3	1	8	2	2	2	2	1	1		2,3	1	1	2	2	2	2	2	2
GF0388	2	39	2	2	1	2	2	1	8	1	1							2	2	2	2	2	2	1	1
GF0389	1		2	2	3	2	1	1	4	2	2							1	1	1	2	1	1	2	2
GF0390	1	31	2	1	3	2	4	1	8	1	2	2	2	2	2	2	3	1	2	1	2	1	2	1	1
GF0391	1	41	1	2	1	1	2	1	7	2	1	2	2	2	1	1	3	1	1	1	2	2	2	2	2
GF0392	1	33	1	2	3	1	5	1	8	1	2	2	2	2	1		2	1	1	2	1	2	2	2	1
GF0393	2	57	2	2	3	1	4	1	1,2	1	2	2	2		1	4	1		2		2	1	2	2	2
GF0394	1	35	2	2		1	3	1	8	1	2	2	2	2	1	1	1	1	1	1	2	1	2	2	2
GF0395	1	49	2	2	2	1	3	2	2	3	3	2	2	2	1	1	3	1	1	1	2	2	2	2	2
GF0396	1	34	2	1	3	1	2	1	8	1	2	2	2	1	1	1	2	1	1	1	2	2	2	1	2
GF0397	1		1	1	3	1	3	1	8	1	2	2	2	1	1	1	2	1	1	1	1	1	2	2	2
GF0398	1	29	2	1	2	1	3	1	8	1	1	2	2	2	1	5	1	1	1	1	2	1	2	2	2
GF0399	1	43	2	2	2	1	2	1	8	1	2	2	2	2	1	4	2	1	1	1	2	2	2	2	2
GF0400	1	35	2	1	1	1	4	1	8	1	1	2	1	1	1	1	1,3	1	1	1	2	1	2	2	2
GF0401	1	29	2	1	3	1	5	1	6	1	1	2	2	2	1	1	2,3	1	1	1	2	1	2	1	2
GF0402	1		1	1	1	1	3	1	8	2	1							2	2	2	1	1	2	1	1
GF0403	1	46	1	1	1	2	3	1	8	1	2	2	2	2	1		3	1	1	1	2	2	2	2	2
GF0404	1	44	1	1	1	1	2	1	8	1	2	2	2	2	1		1,2,3,4	2	2	2	2	1	2	2	1
GF0405	1	29	1	1	2	2	2	1	8	2	2	2	1	1	1	2	3	2	1	2	2	2	2	1	1
GF0406	1	25	1	1	3	3	3	1	8	1	1	2	2	2	1	1	2	1	1	1	2	2	2	2	2
GF0407	1	39	2	1	3	1	3	1	8		1	2	2	2	1	2	3	1	1	1	2	2	2	2	2
GF0408	1	58	2	1	3	2	2	1	1	2	1	2	2	2	1	2	2	1	1	1	2	2	2	2	2
GF0409	1	37	2	1	3	1	3	1	8	2	2	2	2	2	1	2	3	1	1	1	1	2	2	2	2
GF0410	1		1	1	3	2	2	1	1	1	1	1	1	1	1	1	2	1	1	1	1	2	2		1
GF0411		27	2	1	3	1	3	1	8	1		2	1	2	2	1	2	2	1	2	2	1	2	2	2
GF0412	1	60	2	4	3	1	3	1	1,4,7	2	2	2	2	2	1		2,3	1	1	1	1	2	2	2	2
GF0413	1	57	2	1	1	1	2	1	8	1	1							1	1	1	2	2	2	2	2
GF0414	1	37	2	1	3	1	3	1	8	1	2	2	1	1	1		3	1	1	1	1	1	2	2	2
GF0415	1		2	1	1	2	3	1	4	2	1	2	2	2	1	1	3	1	2	1	2	1	2	2	2
GF0416	1	23	1	1	3	1	4	1	8	1	2	1	2	1	1		1,2,4	1	1	2	2	2	1	2	1
GF0417	1		1	1	1	1	4	1	8	1	2	2	2		1		1,4		1				2	2	2
GF0418	1		1	1	3	1	3	1	8	2	2	2	2	2	1	1	2	1	1	1	2	2	2	2	2
GF0419	1	26	2	1	1	2	3	1	8	2	2	2	2	1	1	4	4	2	2	2	2	1	2	1	1
GF0420	1	33	2	1	3	1	2	1	8	2		2	2		1	2	3	1	1		2	2	2	2	2
GF0421	1	35	1	2	3	1	5	1	8	1	2	2	2	1	1		1	2	2	2	2	2	2	2	2
GF0422	1	32	2	1	1	1	2	1	8	2	1	2	2	2	2	1	1	2	2		2	1	2	2	2
GF0423	1	25	1	2	2	2	5	1	4	2	2	2	2	1	1	4	2	2	1	2	2	2	1	1	1
GF0424	1	34	2	1	2	1	2	1	8	1	1	2	2	2	1	1	1	1	1	1	1	2	2	2	2
GF0425	1	24	2	2	3	4	3	1	8	1	1	2	2	2	1	1	3	2	2	2	2	1	1	1	1
GF0426	1	33	1	1	3	1	3	5	8	2	2	2	2	1	1	4	2	1	1	1	1	1	2	2	2
GF0427	1	35	2	1	3	1	2	1	7	2	2	2	2	1	1	4	1	1	1	1		2	2	2	2
GF0428	1	20	2	1	2	1	3	1	7	2	2	1	2	2	1	4	1	2	1	1	2	2	2	2	2
GF0429	1	27	2	1	3	1	3	1	8	2	2	2	2	2	2	4	1	1	1	1	1	2	2	2	2
GF0430	1	49	2	2	3	1	2	1	4	1	2	2	2	1	1		3	2	1		2	2	2	2	2
GF0431	1		2	1	3	2	3	1	8	2	2	2	2	2	1	2	2	1	1	1	2	2	2	2	2
GF0432	1	36	2	1	3	1	5	1	8	2	2	2	2	1	1		2,3	1	1	2	2	1	1	2	2
GF0433	1	58	1	1	3	2	1	1	1	1	2	2	2	1	1		2,3	1	1	2	2	2	2	2	2
GF0434	1	20	1	1	3	2	3	1	8	1	2	2	2	1	1	1	3	2	2	2	2	1	2	2	2
GF0435	1	19	2	1	3	2	2	1	8	1	2	2	2	1	1	5	4	2	2	2	2	1	2	2	2
GF0436	2	42	1	1	3	2	1	5	8	2	2	2	2	2	1	1	1	1	1	1	2	1	2	2	2
GF0437	1	46	1	2	1	2	3	1	8	1	2	2	2	2	1		1	1	1	1	1	2	2	2	2
GF0438	1	21	2	1	3	1	4	1	8	2	2	2		1	1	4	1	2	2		2	1	1	2	1
GF0439	1		2	1	3	2	3	1	8	2	2	2	2	2	`	1	2	1	1	1	2	2	2	2	2
GF0440	1	42	1	2	1	2	2	1	8	1	1	2	2	2	2	8	3	1	1	1	1	1	2	2	1
GF0441	1		2	1	1	3	2	1	8	2	2	2	2	2	2	2	3	2	2	2	2	2	2	2	2
GF0442	1		2	1	3	2		1	8	2	2				1	4	1	1	1	1	2	2	2	2	2
GF0443	1		1	1	3	1	3	1	8	1	2	1	1	1	1	4	1,2	1	1	1	1	1	1	1	2
GF0444	1	33	1	1	1	4	5	1	8	1	2	2	2	1	1	1	3	2	2	2	2	2	2	2	1
GF0445	1		1	1	3	4	2	1	8	2	1	2	2	2	1	1	2	1	1	1	2	2	2	2	2
GF0446	1	39	1	1	3	2	3	1	7	1	1	2	2	2	1	2	3	1	1	1	1	2	2	2	2
GF0447	1		1	1	3	1	3	1	8	1	2	1	1	1	1	4	1,2	1	1	1	1	1	2	1	1
GF0448	1		2	2	3	2	2	1	8	1	2	2	2	2	1	1	2	1	1	1	2	2	2	2	2
GF0449	1		2	1	3	2	2	1	8	2	2	2	2		1	1	2	1	1	1	2	2	2	2	2
GF0450	1	45	2	3	3	1	2	1	8	2	2	2	2	2	1	4	1,2,4	1	1	1	1	1	2	2	2
GF0451	1	28	1	1	3	2	3	1	5	2	2	2	2	1	1	2	4	2	1	1	1	2	2	1	2
GF0452	1	35	2	1	3	3	3	1	8	1	1	2	2	2	1	1	1,2,3	1	1	1	1	1	2	2	2
GF0453	1		2	1	2	1	4	1	8	1	1	2	2	2	1		2	1	1	1	2	2	2
GF0454	1		2	1	3	2	3	1	4	1	2	1	2	1	1	1	3	1	2	1	2	2	2	1	2
GF0455	1	55	1	1	1	1	1	1	1	2	2	2	2	2	1	1	2	2	2	2	2	2	2	2	2
GF0456	1	32	2	2	2	1	5	1	8	1	1	2	2	1	1	2	2,3	1	1	1	1	1	2	1	1
GF0457	1	25	2	1	3	4	3	1	8	2	1	2	2	1	1	1	2	1	1	1	2	2	2	2	1
GF0458	1	21	2	1	3	3	3	1	8	2	2	2	2	1	1	2	2	2	2	2	2	2	2	2	2
GF0459	1	26	2	1	3	2	3	1	8	1	1	2	2	2	1	2	3	1	1	1	2	2	2	2	2
GF0460	1	37	1	1	1	1	2	1	8	1	2							1	1	1	1	2	2	2	2
GF0461	1	28	2	1	3	1	3	1	4	1	2	1	2	1	1	2	2	1	1	1	2	2	2	1	2
GF0462	1		2	2	3	2	1	1		2	2	2	2	2	1	2	2	1	1		1	1	2	1	2
GF0463	1	22	2	1	1	2	2	1	8	2	2	2	2	2	1	2	3	1	1	1	1	1	2	1	1
GF0464	1	37	2	1	3	2	2	1		2	2	2	2	2	1	1	3	1	1	1	1	2	2	2	2
GF0465	1	20	2	1	3	3	4	1	4	1	1	1	2	1	1		1,2,3,4	1	2	2	2	1	2	2	2
GF0466	1		1	1	3	1	3	1	8	1	2	1	2	1	1	2	2	1	2		2	1	1	2	2
GF0467	1	26	1	1	2	2	4	1	8	1	2	1	2	1	1	4	3	2	2	2	2	2	1	2	1
GF0468	1	27	2	1	3	2	5	1	8	1	1	2	2	1	1	2	2	1	1	1	1	1	2	2	2
GF0469	1	27	2	1	3	2	5	1	4	1	2	2	1	2	1	2	2,3,5	2	2	1	1	1	2	2	2
GF0470	1	28	2	1	1	1	5	1	8	1	1	2	2	2	1	2	2,3,4	1	1	1	2	1	2	2	2
GF0471	1	23	2	1	3	2	3	1	8	1	1	2	2	2	1	1	2,3	1	1	1	2	1	2	2	1
GF0472	1	29	2	1	3	2	2	1		2	1	2	2	1	1	2	2	2	2	2	2	2	2	2	2
GF0473	1	40	2	2	3	2	2	1	5		1	2	2	2	1	1	1	1	1	1	1	2	2	2	2
GF0474	1	25	2	1	3	2		1	8	1	2	2	2	1	1	2	3	2	2	2	2	2	2	2	2
GF0475	1	38	2	1	3	2	2	1	8	2	1							1	2	1	1	2	2	2	2
GF0476	1	37	1	1	3	4	3	1	8	1	1	2	2	2	1	1	2	1	1	1	2	2	2	2	1
GF0477	1	37	2	1	3	1	5	1	8	1	1	2	2	1	1	1	2	1	1	1	2	1	2	2	2
GF0478	1		1	1	1	2	2	1	8	2	1	2	2	1	2	2	2	1	1	2	2	1	2	2	2
GF0479	1	23	2	1	3	2	4	1	8	2	2	2	2		`	4	3	1	1	1	1	1	2	2	2
GF0480	1	45	2	1	3	1	3	1	8	1	2	2	2	1	1	1	2,3	1	1	1	2	1	2	2	2
GF0481	1	30	2	1	3		2	1	8	2	1		2	1	1		4	1	1	1	1	1	2	1	2
GF0482	1	21	1	1	1	4	3	1	8	1	1	2	2	2	1	1	1	1	1	1	1	1	2	1	2
GF0483	1	39	1	1	2	2	5	1	8	1	1	1	2	1	1		1,2	1	1	1	2	1	2	2	2
GF0484	1		1	1	3	2	2	1	8	2	1	2	2	2	1		2	1	1	1	1	1	2	2	2
GF0485	1	43	2	2	2	1	3	1	8	1	2	2	2	2	1	1	2	2	2	2	2	2	1	1	1
GF0486	1	46	1	1	3		3	1	8	1	2	2	2	1	1	1	2	1	1	2	2	2	2	1	2
GF0487	1	21	1	1	1	4	3	1	8	1	1	2	2	2	1	1	1	1	1	1	1	1	2	1	2
GF0488	1		1	1	3	1	3	1	8	1	1	2	2	1	1		2,3	1	1	1	1	1	2	2	2
GF0489	1	40	1	2	3	1	3	1	8	1	1	2	2	2	1	1	1,2	1	2	1	1	1	2	2	2
GF0490	1	57	2	1	1	1	1	1	8	2	1	1	2	1	1	2	2	1	1	1	1	2	2	2	2
GF0491	1	35	2	2	2	1	4	1	8	1	2	2	2		1		3	2	2	2	2	2	2	1	2
GF0492	1	32	2	1	3	1	2	1	8	1	1	2	2	2	1	2	2	1	1	1	2	1	2	2	2
GF0493	1	22	2	1	1
GF0494	1		1	1	1	1	1	1	8	1	1	2	2	2	1	2	2	1	1	1	2	1	1	2	1
GF0495	1		1	1	2	1	5	1	8	2	2	2	1	1	1			1	1	2	2	1	2	2	2
GF0496	1	27	2	1	3	2	3	1	8	2	2							2	2	2	2	2	2	2	2
GF0497	1	20	2	1	2	3	3	1	8	1	2		2	2	1	1	2	3	1	1	1	2	2	2	2
GF0498	1	46	2	1	3	2	2	1	7	2	2	2	2	2	1	1	3
GF0499	1		2	1	3	1	3	1	8	2	2	1	2	2	1	4	2	1	1	1	2	2	2	2	2
GF0500	1	34	2	2	3	1	2	1	8	1	2	2	2	2	1		2,3	1	1	1	1	1	2	2	2
GF0501	1	27	2	1	3	2	3	1	7	1	1	2	2	2	1	4	1,2	1	1	1	1	2	2	2	2
GF0502	1	37	1	1	3	2	5	1	7	1	1	2	2	2	1	5	1,2,3,4	1	1	1	2	2	2	1	2
GF0503	1	18	1	1	3	3	2	1	7	1	1	1	2	1	1	4	2	1	1	1	1	2	2	1	2
GF0504	1	42	1	1	3	1	2	1	7	1	1		2			1		1	1	1	1	2	2	1	1	NO RESPONSE B4,B5,B6,B6
GF0505	1	18	2	1	2	3	5	1	5	1	1	2		1	1	2	2	1	2	1	2	2	1	1		NO RESPONSE B8
GF0506	1		2	1	3	1	3	1	7	1	1	2	2	1	1	1	3	1	2	1	1	1	2	2	2	NO RESPONSE A2
GF0507	1	33	2	1	3	2	2	1	7	1	2	2	2	1	1	5	4	1	1	1	1	2	2	2	2
GF0508	1	49	2	2	3	1	3	1	8	1			2	2	1	6	2,3	1	1	1	2	2	2	2	2	NO RESPONSE B3,B4
GF0509	1	21	1	1	3	2	3	1	8	1	1	2	2	1	1	2	1	1	1	2	2	2	2	2	2
GF0510	1	23	2	1	1	4	3	1	8	2	1	2	2	1	1	3	2,3,4	2	1	2	2	2	2	2	2
GF0511	1	18	2	1	3	3	4	1	4	1	1	2	2	2	1	2	1	1	1	1	2	2	2	2	2
GF0512	1	37	1	1	3	1	3	1	8	1	1	2	2	1	1	1	1	2	2	2	2	2	1	1	2
GF0513	1	35	1	2	3	1	5	1	4	1	2	2	2	2	2	2	1,2	1	1	1	2	2	2	2	2
GF0514	1	43	1	1	3	2	3	1	8	2	1	2	2	1	1	3	1	2	2	2	2	2	2			NO RESPONSE D 1,D2
GF0515	1	48	2	1	3	3	1	2	7	1	2	1	1	1	1	1	3	2	2	2	2	2	2	2	2
GF0516	1	42	1	3	2	4	1	1	8	1	2	2	2	1	1	1	2	1	1	1	1	1	2	2	2
GF0517	1	35	1	1	3	1	5	1	8	1	1	1	1	2	2	1	1	1	2	1	2	1	2	1	1
GF0518	2	47	2	1	1	4	1	7	1	1	2	2	1	1	1	1	3	1	2	2	1	1	2	2	2
GF0519	1	35	2	3	3	1	4	1	8	1	2	1	2	1	1		2	1	1	1	1	1	2	2	2
GF0520	2	31	2	1	3	4	2	1	8	1	1	1	2	1		1	3	2	1	1	2	2	2	2	2	NO RESPONSE B7
GF0521	1	52	1	4	3	2	1	1	1	1	1	1	2	1	1	2	2	1	1	1	1	2	2	2	2
GF0522	1	39	1	1	3	2	3	1	8	1	1	2	2		1		2	1	2	1	1	2	2	2	1	NO RESPONSE B6
GF0523	1	19	1	1	3	2	3	5	8	1	2	2	2	1		2	2	2	1	2	2	2	1	1	2
GF0524	1	29	2	1	3	1	3	1	8	1	1	2	2	1	1	1	2	1	1	2	2	2	2	2	2
GF0525	1	40	2	1	1	2	2	7	1	1	1	1	1	1	1	2	2	1	1	1	1	1	2	2	1
GF0526	2	26	1	1	1	1	1	3	8	1	1	2	2	2	1	1	2	1	1	1	2	2	2	2	2
GF0527	1	19	1	1	3	3	2	1	1	8	1	2	2	2	1	2	3	1	1	1	2	2	2	2	2
GF0528	1	26	1	1	1	3	5	1	8	1	1	2	1	1	1	1	2	1	1	1	2	2	2	1	1
GF0529	1	30	1	1	3	1	5	1	8	1	2	2	2	2	1	4	2,3	1	1	1	2	2	2	2	2
GF0530	1	19	1	1	3	2	3	1	8	2	1	2	2	1	1	2	2	1	1	1	2	1	2	2	2
GF0531	1	30	1	1	3	2	2	1	8	1	1	1	2	1	1	1	2	1	1	1	1	2	2	2	2
GF0532	1	56	2	1	3	1	1	1	8	2	1	2		1	1	2	1	1	1	1	2	2	2	2	2
GF0533	1	20	2	1	2	3	4	1	8	1	2	2	2	2	1	1	5	2	1	1	1	1	2	2	1
GF0534	1	50	2	1	3	2	2	1	8	2	2	2	2	1	2	1	2	2	2	1	2	2	2	1	2
GF0535	1	27	2	1	3	2	2	2	1	1	4	2														NO RESPONSE FROM B5 TO D2
GF0536	1	33	1	1	3	2	3	1	4	1	2	2	2	1	1		2,3	1	1	1	2	2	2	2	2	NO RESPONSE B8
GF0537	1	26	1	1	1	3	5	3	8	1	2	2	2	2	1											MISSING QUESTION PAPER FROM C1 TO D2
GF0538	1	31	2	1	2	1	3	1	8	1	1	2	2	2	2	1	1	2	3	1	1	1	2	2	2
GF0539	1	31	2	2	1	5	5	8	1	2	2	2	1	1	5	4	1	1	1	1	2	2	2	2	2
GF0540	1	44	2	1	1	1						2	2	2	1	1	2,3	1	1	1	2	1	2	2	2	NO RESPONSE A7, A8, B1,B2
GF0541	1	48	2	4	2	1	3	1	1	2	2	2	2	2	1		1,2,3	1	1	1	2	1	2	2	2
GF0542	1	64	2	2	2	1	1	1	7	2	2							1	1	1	2	1	2	2	2	MISSING QUESTION PAPERFROM B4 TO B9
GF0543	1	37	1		1	1	1	2	1	8	2	2	1	2	2	1	1	1	1	1	1	1	2	2	2	NO RESPONSE A4
GF0544	1	28	2	4	3	1		1	1	2	2	2	2	2	2	1	1	5	1	1	1	1	2	2	2	NO RESPONSE A7
GF0545	1	38	1	1	1	1	3	1		1	1	2	2	2	1	4	43,4	1	1	1	1	2	2	2	2	NO RESPONSE B1
GF0546	1	40	2	1	3	4	4	1	8	1	2	2	2	2	1	1	3	1	1	1	2	2	2	2	2
GF0547	1	50	2	1	3	3	3	1	8	1	2	2	2	2	1	1	1,3,4	1	2	1	1	2	2	2	2
GF0548	1	34	1	2	3	3	2	2	1	8	2	1	2	2	2	1	1	2	1,3	1	1	1	2	2	2
GF0549	1	39	2	1	3	2	3	1	8	1	1	2	2	2	1	2	2,3	1	1	2	1	2	2	2	1
GF0550	1	36	2	1	3	1	1	1	8	2	1	2	2	1	2		1		1	2	2	2	2	2	2	NO RESPONSE C1
GF0551	1		1	3	3	2	3	1	7	2	2	2	2		1	4	1,2,3	1	1	1	2	1	2	2	2	NO RESPONSE A2,B6
GF0552	1	36	1	2		1	2	1	8	1	1	2	2	2	1	2	1	1	2		2	2	2	2		NO RESPONSEA5,A6,C3,A2
GF0553	1	39	1	1	3	2	3	1	8	2	2	2	2	1	1	2	1	1	1	2	1	2	2	2	2
GF0554	1	30	2	1	2	1	3	1	8	1	1	2	2	1	1	3	1	2	2	2	2	2	1			NO RESPONSE D1,D2
GF0555	1	38	2	2	3	5	1	8	1	2	2	1	1	1	2	1	2	1	1	1	2	2	2	2	2
GF0556	1	30	1	1	1	2	3	1	8	1			2			4	2,3	1			2	2	2	1	2	NO RESPONSEC3,C2,B7,B6,B4,B3
GF0557	2	39	1		3	4	3	1	8	1	2	2	2	1	1		2	1	1	1	2	1	2	2	2	NO RESPONSE C1
GF0558	1	42	1	2	3	1	1	8	1	1	1	2	1	1	2		1,2,3,4,5,6	1		2	2	2	2	2	1	NO RESPONSE C1
GF0559	1	39	2	1	3	1	5	1	8	1	2	2	2		1	4	3	2	2		2	1	1			NO RESPONSE C1
GF0560	1	19	2	1	3	3	4	1	2	1	1	2	2	2	1	2	2,3	1	1	1	1	2	2	2	2
GF0561	1	28	1	1	3	1	8	1	1	2	2	1	1	1,2	1	2	1	2	2	2	2	2	2	1	2
GF0562	1	32	1	1	2	1	3	1	2	1	1	1	1	2	1	4	3	1		1	1	1	1	1	2	NO RESPONSE C1
GF0563	1	28	1	1	3	1	5	1	8	1	1	2	2	1	1	4	1	1	1	1	1	1	1	1	2
GF0564	1	38	1	2	3	1	4	1	4	1	2	2	2	1	1	4	2	1	1	1	1	1	2	2	1
GF0565	1	43	2	2	3	1	4	1	4	2	2	2	2	1	2	2	1	1	1	1	1	2	2	2	2
GF0566	1	30	1	1	3	1	5	1	8	1		2					1,2,3,4,5			2		2	2			NO RESPONSE C1
GF0567	1	25	1	1	3	2	4	1	8	1	2	2	2	2	1	1	3	2	2	2	2	1	2	1	2
GF0568	1	43	1	1	2	3	1	3	1	1	2	2	2	2	1	2	1	2	1	1	1	1	2	2	2
GF0569	1	28	1	1	1	1	2	3	1	8	1	1					1,2,3,4,5	2	1	1		2	2	2	1	NO RESPONSE C1
GF0570	1	49	2	2	3	1	3	1	1	1	2	2	2	1	1		1,4	2	2	2	2	1	2	2	1
GF0571	1	36	1	2	3	2	3	1	8	2	2	2	2	1	1	2	3	1	1		1	2	2	2	1
GF0572	1	29	1	1	3	2	1	8	2	2	2	2	2	1	2	2	2	1	2	1	2	2	2	2	2
GF0573	1	28	1	1	3	1	3	1	8	1	2	2	2	2	1	4	1,2,3,4	1	1	1	1	1	2	2	1
GF0574	1	30	2	1	3	4	2	1	8	1	2	2	2	1	1	1	1	2	1	2	1	1	1	1	2
GF0575	1	27	2	1	3	4	3	1	8	1	1	2	2	1	1	1	2	1	2	1	2	2	2	2	2
GF0576	1	25	1	1	3	1	3	1	8	1	1	2	2	2	1	1	1,3,4	1	1	1	1	2	2	2	1
GF0577	1	24	2	1	3	1	3	1	8	1	2	2	2	1	1	2	2	1	1	1	1	1	2	2	2
GF0578	1	36	2	2	3	1	5	1	8	1	1	2	2	2	1	1	2.3	1	1	1	1	1	1	2	2
GF0579	1	50	1	1	3	2	5	1	8	1	2	1	2	1	4	3	1	2	2	2	1	2	2	2	2
GF0580	1	35	2	1	3	1	5	1	8	1	2	2	2	1	1		3		2	1	1	1	2	2	2	NO RESPONSE C1
GF0581	1	30	1	1	3	1	5	1	8	1	1	2	1	1	1	2	1	2	1	2	2	2	2	2	2
GF0582	1	37	2	2	3	1	5	1	8	1	2	2	2		1		2,4	2	2		2	1	2	2	2
GF0583	1	59	2	1	3	2	1	1	1	1	2	1	2	1	1	1	2	1	1	1	1	2	2	2	2
GF0584	1	50	1	1	3	1	5	1	7	1	2	1	2	1	1	1	2	1	1	1	1	1	2	2	2
GF0585	1	23	2	1	3	2	3	1	8	1	2	2	2	1	1	4	2,3	1	1	1	2	1	2	2	2
GF0586	1	22	2	1	3	1	4	1	8	1	1	2	2	1	1		3	1	2	1	2	1	2	2	2
GF0587	1	25	2	1	2	1	4	1	8	1	1	1	1	1	1	2	2	1	1	1	2	1	2	2	2
GF0588	1	43	2	2	3	1	3	1	7	1	2	2	2	2	1	1	1	2	1	1	2	1	2	2	2
GF0589	1	22	1	1	3	3	4	1	8	1	2	1	2	1	1		3	1	1	1	1	2	2	2	2
GF0590	1	47	2	1	3	2	2	1	8	1	1	1	1	1	1	1	1	1	2	2	2	2	2	2	2
GF0591	1	27	2	1	3	2	4	1	1	1	2	2	2	2	1	1	1,2,3,4	1	1	1	1	1	2	2	2
GF0592	1	36	2	1	3	3	5	1	4	1	1	1	2	1	1	2	1	1	1	1	1	1	2	1	2
GF0593	1	44	2	2	2	1	3	1	1	1	2	2	2	1	1		2,3	1	2	1	1	1	1	2	2
GF0594	1	45	1	2	1	2	3	1	8	1	2	2	2	1	1	1	3	1	2	1	1	1	2	2	2
GF0595	1	61	2	1	1	5	1	1	1	2	2		2	1	1		2,3,4	1	1	1	1	1	2	2	2	B4 NO RESPONSE
GF0596	1		1	1	3	2	2	8	7	1	1							1	1	1	2	2	2	2	2	A2 NO RESPONSE
GF0597	1	27	1	3	2	2	8	7	1	1	1	2	2	2	1		2	1	1	1	1	1	2	2	2
GF0598	1	34	2	1	3	2	2	1	8	2	2	2	2	2	1	1	2	1	1	1	2	2	2	2	2
GF0599	1		1	3	1	5	1	1	8	1	2	2	2	1	1	2	3	2	2	2	2	1	2	2	2	A2 NO RESPONSE
GF0600	1		1	1	3	3	1	5	8	2	1	2	1	1	1	1	1	1	1	1	1	1	1	2	2	A2 NO RESPONSE
GF0601	1	61	2	1	2	2	1	1	1,2	2	2	2	2	2	1	1	1	2	1	2	2	2	2	2		NO RESPONSE
GF0602	1	57	2	1	3	2	2	1	1,2	1	1	1		1	2	2	2,3									NO RESPONSE C1,C2,C3,C4,C5,C6,D1,D2
GF0603	1	26	1	1	3	2	2	1	8	2	1	2	2	1	1	1	1,2	1	1	1	1	2	2	2	1
GF0604	1	32	1	1	1	2	3	1	7	1	2	2	2	2	1	1	1,3	1	1	1	1	1	1	1	1
GF0605	1	38	2	1	3	2	2	1	8	2	1	2	2	1	1	2	2	1	1	1	1	1	2	2	2
GF0606	1		2	1	3	2		1	7	2	1	2	2	2	1	1	2	1	1	1	1	1	2	2	2	NO RESPONSE A2,A7
GF0607	1		2	1	3	1	2	1	8	2	1	1	2	1	1	3	2	1	1	1	1	2	2	2	2	NO RESPONSE A2
GF0608	1	54	2	1	3	1	1	1	8	2	2	1	2	2	2	1	1	1	1	2	1	2	2	2	2
GF0609	1	38	2	1	3	1	2	1	1	1	12	2	2	1	1		2	1	1	1	2	2	2	2	2
GF0610	1	24	2	1	3	2	3	1	8	1	1	1	2	1	1	1	2	1	1	1	1	2	1	1	2
GF0611	1	23	1	1	3	1	3	1	7	1	1	2	2	1	2		2,4	1	1	2	2	2	1	2	2	MULTIRESPONSE B6
GF0612	1	40	1	1	3	4	5	1	8	1	1	1	2	2	1	1	1	1	1	1	2	1	2	1	2
GF0613	1		1	1	1	3	1	3	8	1	2	2	2	2	1	1	1	1	1	1	2	2	2	1	1	NO RESPONSE A2
GF0614	1	35	1	1	3	1	3	1	8	1	2	2	2	2	1		2,3	1	1	1	2	2	2	2	2
GF0615	1	48	1	1	3	1	1	2	2	1	1	2	2	1			2									MISSING QUESTION PAPER FROM C1 TO D2
GF0616	1	46	1	1	1	2	1	5	5	1	2	1	1	2	2	1	2	2	1	1
GF0617	1		1	1	3	2	2	1	1	2	1	2	2	2	1	2	1	3	1	1	1	2	2	2	2	NO RESPONSE A2
GF0618	1		1	2	1	2	1	1	1	11	1	1	2	1	2			1	1	1	1	2	2	2	2	NO RESPONSE A2
GF0619	1	38	1	2	2	3	2	2	1	8	2	2	2	2	1	4	2	1	1	1	1	1	2	2	2
GF0620	1	56	2	3	1	5	1	8	1	1	1	2	1	1	1	3	3	1	1	1	1	1	1	2	2
GF0621	1	47	2	3	3	2	2	1	8	2	2	2	2	1	1	1	2	3	1	2	2	2	2	2	2
GF0622	1	23	2	1	3	2	1	8	1	1	1	2	1	1	1	2	1,2,3	1	1	2	1	2	2	2	2
GF0623	1	42	2	2	3	2	2	1	1	2	2	1	2	2	1	1	3	1	1	1	1	2	2	2	2
GF0624	1	60	1	2	2	1	2	1	7	1	1	1	2	2	2	2	2	2	2	2	1	1	1	1	1
GF0625	1		2	2	2	2	1	1	7	2	1	2	2	1	1	1	1	1	1	1	1	1	2	2	2	NO RESPONSE A2
GF0626	2	23	1	1	3	2	3	1	8	2	2	2	2	1	1	1	2	1	1	2	1	1	2	2	2
GF0627	1	42	2	1	3	2	2	1	8	2	1	2	2	1	4	4	1	1	1	1	1	1	2	2	2
GF0628	1	37	1	2	2	2	2	5	1	2	2	2	2	2	1	1	1,2,3,4,5,6	1	1	1	1	1	2	2	2
GF0629	1	26	2	1	3	2	2	1	8	1	1	1	2	1	2	1	2	2	1	1	2	1	1	1	2
GF0630	1	33	2	1	3	1	5	1	8	1	1	2	2	1	1	1	2,3	1	1	1	1	1	2	2	2
GF0631	2	31	2	1	3	2	1	8	2	2	2	2	1	1	1	1	3	1	2	1	2	1	2	2	2
GF0632	1	31	2	1	3	1	2	1	8	2	2	1	2		1	1	4	2	2	2	1	2	2	2	2	NO RESPONSE A6
GF0633	1	32	2	1	3	1	5	1	8	1	1	2	2	1	1	1	4	1	1	1	1	1	1	2	2
GF0634	1	22	1	1	3	3	6	5	8	1	2	2	2	2	1	2	2	1	1	1	2	1	2	2	2
GF0635	1	52	2	2	1	2	1	1	1	2	2	2	2		1	1	3	1	1	1	1	2	2	2	2	NO RESPONSE B6
GF0636	1	38	1	1	1	1	5	1	8	1	2	2	2	2	2	2	2,3	1	1	1	2	1	2	2	2
GF0637	1		2	1	1	2	3	1	8	1	1	2	2	2	1	2	2	1	1	2	2	2	2	2	2	NO RESPONSE A2
GF0638	1	34	2	1	1	3		2	4	2	2	2	2	1	1	1	2	1	1	1	1	2	2	2	2	NO RESPONSE A7
GF0639	1	24	2	1	3	2	5	1	8	1	2	2	2	2	1		2	1	1	1	1	2	2	2	2
GF0640	1	46	1	3	2	1	1	8	2	1	1	2	2	1	1	1	2	1	1	1	1	2	1	2	2
GF0641	2	52	2	3	3	1	3	1	8	1	1	3	1	8	2	2	1	2	2	1	1	2	2	2	2
GF0642	1	25	2	1	3	2	3	1	8	1	1	1	2	2	1	1	2	1	1	1	1	1	0	0	1
GF0643	2	34	1	1	3	1	1		2	2	2	2	2	2	1	1	1	2	1	1	1	2	2	2	2	NO RESPONSE A8
GF0644	1	21	1	1	3	3	4	1	8	1	1	2	2	1	1	5	1	1	1	2	2	1	2	2	2
GF0645	1	22	1	1	3	3	4	1	8	2	2	2	1	1	1	2	3	2	2	2	2	2	2	2	2
GF0646	1	24	2	1	3	3	4	1	8	1	2	2	2	2	2	1	1	11	1	2	1	2	1	2	2
GF0647	1	23	2	1	3	2	1	1	8	2	2	2	2	2	2	1	2	2	2	1	2	1	1	2	1
GF0648	1	38	1	1	3	1	3	1	8	1	1	2	2	2	1	1	3	1	1	1	1	2	2	2	2
GF0649	1	35	2	2	3	1	5	1	8	1	1	2	2	2	1	1	1.3	1	1	1	2	1	2	2	2
GF0650	1	32	2	3	2	1	2	1	8	1	1	2	2	2	1	1	2	1	1	1	2	2	2	2	2
GF0651	1	40	1	2	1	2	2	1	2	2	1	2	2	2	1	1	3	1	1	1	1	2	2	2	2
GF0652	1	23	1	1	3	1	3	1	8	2	2	2	2	2	1	1	3	2	2	2	2	2	2	1	1
GF0653	1	43	1	1	2	1	4	1	8	1	2	2	2	1	2		2.3	2	2	2	2	1	2	2	2	Provided multiple answers=B8
GF0654	1	42	2	2	3	1	2	1	8	2	2	2	2	1	1	1	1	2	1	2	2	1	2	2	1
GF0655	1	29	1	1	3	1	3	5	8	2	2	2	2		1		1	1	2	2	2	2		2	2	Provided multiple answers=B8
GF0656	1	36	2	2	2	1	5	1	8	1	2	2	2	1	1	4	2	1	1	2	2	1	2	2	2
GF0657	1	34	1	1	3	1	3	1	8	1	2	2	2	2	1	1	2	1	2		2	1	2	2	2
GF0658	1	35	1	1	1	1	2	1	8	2	2	1	1	1	2	4	1	2	2	2	2	2	1	1	1
GF0659	1	41	1	1	3	1	3	1	8	1	1	2	2	2	1	4	2	1	1	1	1	2	2	2	2
GF0660	1	40	2	1	3	1	2	1	8	2	1	1	2	2	1	2	1	2	2	1	2	2	2	2	2
GF0661	1	27	2	1	3	1	3	1	8	1	1	2	2	2	1	1	2.3	1	1	1	2	1	2	2	2
GF0662	1	25	2	1	3	4	3	1	8	2	2	2	2	1	1	6	3	2	2	2	2	2	2	2	1
GF0663	1	22	1	1	3	1	3	1	8	2	2	2	2	2	1	2	3	2	2		2	2	2	2	2
GF0664	1	31	2	1	3	1	3	1	8	1	1	1	2	2	1	1	2	1	1	1	1	2	2	2	1
GF0665	1	39	2	1	3	1	2	1	4	2	2	1	2	2	1	6	2	2	2	2	2	2	1	1	1
GF0666	1	30	2	1	3	1	2	1	8	1	1	2	2	2	1	1	3	1	1	1	1	2	2	2	1
GF0667	1	36	1	1	3	2	2	1	8	1	1	2	2	2	1	1	3	1	1	1	1	2	2	1	2
GF0668	1	27	1	1	3	2	3	1	8	2	2	2	2	2	1	1	2	1	1	1	1	2	2	2	2
GF0669	1	38	2	1	1	1	3	1	2	1	2	1	2	2	1		2	1	1	1	1	1	2	2	2	Provided multiple answers=B8
GF0670	1		2	1	3	2	3	1	8	2		2	2	1	1	1	2	2	2	2	2	2	2	2	2	Some not ticked-A2
GF0671	1	52	2	1	1	1	2	1	8	2	1	2	2	2	1		2	1	1	1	2	2	2	2	2	Provided multiple answers=B8
GF0672	1	32	2	1	3	1	3	1	8	2	1	2	2	2	1	1	1	1	1	1	1	2	2	2	2
GF0673	1	29	2	1	3	1	3	1	8	1	1	2	2	1	1	2	4	1	1	1	1	1	2	2	2
GF0674	1	34	1	1	3	1	3	1	5	1	2	2	2	1	1	1	2.3	1	1	1	2	2	2	2	2
GF0675	1	57		1	2	1	3	1	8	1	2	1	1	2	1	1	1.4	1	1	1	1	1	2	2	2
GF0676	1	43	1	2	1	1	3	1	8	1	1	2	2	1	1	1	4	1	1	1	2	2	2	2	1
GF0677	1	36	2	1	1	1	2	1	8	1	2	2	2	1	4	1	1	1	2	1	2	2	2	2	2
GF0678	1	39	2	1	3	4	3	1	8		2	2	2	2	1	2	3	1	1	1	1	2	2	2	2
GF0679	1	29	2	1	1	1	2	1	8	2	2	2	2	2	1	2	1	1	1	1	1	2	2	2	2
GF0680	1	42	2	1	1	4	2	1	1	2	1	2	2	2	1	1	2	1		1	2	2	2	2	2
GF0681	1	27	2	1	2	2	2	3	8	1	1	2	2	2	1	1	2	1	1	1	1	2	2	1	1
GF0682	1	45	2	3	3	2	3	1	8	1	1	1	2	2	1	2	2	1	2	1	1	2	2	2	2
GF0683	1	23	1	1	3	2	3	1	8	1	2	2	2	1	1	4	1.4	1	1	1	1	1	2	2	2
GF0684	1		2	1	2	2	2		8	1	1	1	1	2	1		1.3	1	1	1	1	1	1	2	2	Some not ticked=A2,A8,B8Provided multiple answers=B8
GF0685	1	57	1	3	2	1	2	1	8	2	2	2	2	2	1	1	2	1	1	1	2	1	2	2	2
GF0686	1	68	2	4	3	2	2	1	8	2	2	2	2	2	1	2	2	2	2	2	2	2	2	1	1
GF0687	1		2	1	3	1	3	1	8	1	2	2	2		1	1	3	1	1	1	2	2	2	2	2	Some not ticked=A2,B6
GF0688	1	24	1	1	3	1	3	1	8	2	2	1	2	1	1	2	2	1	2	2	2	1	1	2	2
GF0689	1	45	1	1	3	1	3	1	8	2	2	2	2	1	3	2	2	1	1	1	2	2	2	2	2
GF0690	1	25	1	1	3	1	3	1	8	1	1	2	2	2	2	2	1	1	1	1	2	2	2	2	2
GF0691	1	45	2	1	3	1	2	1	8	2	1	2	2	2	1	1	2	1	1	1	2	2	2	2	2
GF0692	1	19	1	1	3	1	3	1	8	1	2	2	2	2	1	2	1.2	1	2	1	2	1	2	2	2
GF0693	1	29	1	1	2	1	3	5	8	2	2	2	2	2	1	4	1,2,3,4	2	1	2	2	1	2	1	2
GF0694	1	32	2	1	3	1	3	1	8	2	1	2	1	2	1		2	1	1	2	2	2	2	2	2	Provided multiple answers=B8
GF0695	1	37	1	1	3	1	4	1	7	1	1	2	2	2	1	4	1.3	1	1	1	1	1	2	2	2
GF0696	1	23	1	1	1	1	3	5	4	1	2	2	2	1	2	2	1	2	1	2	2	1	2	2	1
GF0697	1	27	1	1	3	1	2	1	8	2	1	2	2	2		4	1	1	1	1	2	2	2	1	2
GF0698	1	36	1	1	3	1	3	1	8	2	1	1	2	1	1	4	1	1	1	1	1	2	2	2	2
GF0699	1	31	2	1	3	1	5	1	8	2	2	2	2	2	2	4	3	1	1	2	2	2	2	2	2
GF0700	1	34	1	1	3	1	2	1	8	1	1	1	1	1	1	2	1
GF0701	1	28	2	1	3	1	3	1	8	1	2	2	2	1	1	1	1	1	1	1	1	2	2	2	2
GF0702	1	22	1	1	3	1	3	1	8	1	1	2	2	2	1	1	2	1	2	2	2	2	2	2	2
GF0703	1	20	1	1	3	1	3	1	8	8	2	2	2	2	1	2	3.5	1	1	2	2	2	2	1	2
GF0704	1	29	2	1	3	1	3	1	8	1	2	2	1	1		1	4	2	2	2	2	2	2	1	1
GF0705	1	27	2	2	3	1	3	1	8	1	2	2	1	1	2	4	1.4	2	2	2	2	2	2	2	1
GF0706	1		1	1	3	1	3	1	8	2	1	1	2	2	1	2	4	1	1	1	1	2	2	1	2	Some not ticked=A2
GF0707	1	36	1	1	3	1	5	1	8	2	2	2	2	2	2	4	1	2	2	2	2	2	1	2	2
GF0708	1	41	1	1	1	2	2	1	8	2	2	2	1	1	1	1	2	2	2	2	2	2	2	1	1
GF0709	1	55	1	2	3	1	3	1	8	1	1	1	2	2	1		1,2,3	1	2	1	1	2	2	2	2	Provided multiple answers=B8
GF0710	1	52	2	2	3	1	3	1	1	1	1	1	2	1	1	1	2	1	1	1	1	1	2	2	2
GF0711	1	54	2	1	3	1	1	1	1	8	1	2	2	2	1		2.3	1	1	1	1	2	2	2	2	Provided multiple answers=B8
GF0712	1	33	2	1	2	1	2	1	8	1	1	2	2	1	1	2	2	1	1	1	1	2	2	1	1
GF0713	1	36	2	1	3	1	2	1	8	1	1	2	2	2	1	1	3	1	1	1	1	1	2	1	2
GF0714	1	32	1	2	3	1	5	1	8	1	2	2	2	1	1	2	2.3	1	2	1	2	1	2	1	1
GF0715	1	31	2	1	1	4	3	1	8	2		2	1			2		2	2			2		2	2
GF0716	1	28	2	1	3	1	4	1	4	1	1	2	2	2	1		1.2	1	1	1	1	1	2	2	2	Provided multiple answers=B8
GF0717	1	33	2	1	3	1	3	1	8	1	1	2	2	1	1	4	4	1	1	1	1	1	2	2	1
GF0718	1	43	2	1	3	1	3	1	8	1	1	2	2	2	1		2	1	1	1	1	1	2	2	2	Provided multiple answers=B8
GF0719	1	35	1	1	3	1	5	1	8	1	2	2	2	2	1	2	2	1	1	1	1	1	2	2	2
GF0720	1	27	2	1	3	1	3	1	8	1	2	2	2		1	1	2				2	1	2	2	2
GF0721	1	16	2	1	3	3	2	1	8	2	2	2	2	1	1	2	2.3	1	1	1	1	1	2	2	2
GF0722	1	32	1	2	3	2	3	3	8	1	2	2	2	1	1	1	3		2	2	2	1	2	2	1
GF0723	1	40	1	1	1	2	3	1	8	1			2		1	2		1	1	1	1	2	2	2	2
GF0724	1	42	2	1	2	1	4	1	4	1	1	2	2	1	1		2,3,5	2	2	2	1	1	2	2	2	Provided multiple answers=B8
GF0725	1	30	2	1	2	1	3	1	7	2	2	2	2	2	1	4	1	1	1	2	2	2	2	1	2
GF0726	1	38	1	1	2	2	3	1	7	1	1	2	2	2	1		2	1	1	1	2	2	2	2	2	Provided multiple answers=B8
GF0727	1	40	2	2	1	3	3	1	8	1					1	1						2	2	2	1
GF0728	1	23	2	1	2	3						2	2	2	1	1	3	2	2	2	2	2	2	1	1
GF0729	1	62	1	2	3	2	1	3	1,2,7	2	2	1	1	1	1		2	2	2	2	2	2	2	1	1	Provided multiple answers=B8
GF0730	1	57	1	2	3	1	2	1	8	1	1	2	2	1	1		1,2,3	1	1	1	1	1	2	2	2	Provided multiple answers=B8
GF0731	1	28	2	1	3	1	3	1	8	1	2	2	2	2	1	5	4
GF0732	1	28	2	1	3	1	3	1	8	1	1	2	2	2	3	1	8	1	1
GF0733	1	27	1	1	3	4	3	1	4	2	1	2					1,2,3,4	2			2			2	1	Provided multiple answers=B8
GF0734	1	36	1	1	3	1	3	1	8	2	2	2	2	1	1	2	5	2	2	2	2	2	2	1	1
GF0735	1		1	1	3	1	2	1	8	1	1	2	2	1	1		3	1	1	1	2	2	1	2	2	Some not ticked=A2
GF0736	1	30	2	2	2	1	4	1	8	8	2	2	2	1	1	3	3
GF0737	1	25	2	1	3	1	3	1	7	2	2	2	2	1	1	5	3	1	1	1	2	2	2	2	1
GF0738	1	31	2	1	2	1	5	1	8	1	2	2	2	2	1		2.3	1	1	1	1	2	2	2	2	Provided multiple answers=B8
GF0739	1	23	2	1	3	1	3	1	4	2	2	2	2	2	1	1	1	1	1	1	2	2	2	2	2
GF0740	1	40	1	1	1	1	3	1	8	2	2	2	1	1		3	3	2	2	2	2	2	2	2	2
GF0741	1	21	2	1	3	3	3	1	4	1	1	2	2	2	1	2	3	2	1	1	2	2	2	2	2
GF0742	1	20	2	1	1	1	3	1	8	1	2	2	2	1	1	4	2	2	1	2	2	2	2	2	2
GF0743	1	20	2	1	3	2	2	1	8	2	1	2	2	2	1	1	2	1	1	1	2	2	2	2	2
GF0744	1	27	1	1	3	2	2	5	8		1	2	2	2	1	1	2	1	1	1	1	2	2	2	2
GF0745	1	42	2	1	3	2	3	1	8	2	1	2	2	1	1	1	2	1	1	1	1	2	2	2	2
GF0746	1	39	1	1	3	2	2	8	2	1	2	2	2	2	1	1	2	1	1	1	2	1	2	2	2
GF0747	1	34	2	1	3	1	3	1	8	1	2	1	2	1	1	4	2	1	1	1	2	1	2	2	2
GF0748	1		2	2	2	1	1	1	1.2	1	1	2	2	1	1	4	1.2	1	1	1	1	1	2	2	2	Some not ticked=A2
GF0749	1		1	1	3	3	5	1	8	2	2	2	2	1	1	2	2.3	1	1	1	1	1	2	2	2	Some not ticked=A2
GF0750	1		1	1	3	2	3	5	8	2	1	2	2	1	1	1	1	1	2	1	1	1	2	2	2	Some not ticked=A2
GF0751	1		2	1	3	2	2	1	8	2	1	2	2	2	1	3	1	2	1	1	1	2	2	2	2	Some not ticked=A2
GF0752	1	26	2	1	3	1	5	1	8	1	2	1	2		1	4	2	1	1	1	1	1	2	2	2
GF0753	1	41	1	2	2	1	2	1	8	2	2	2	2	1	1	1	2.2	1	1	1	2	1	2	2	2
GF0754	1	27	2	1	2	3	4	1	4	1	2							2	2	2	2	1	1	1	1
GF0755	1	25	2	1	3	1	4	1	8	1	1							1	1	1	2	2	2	2	1
GF0756	1	47	2	1	2	1		1	1	1	2				1		2.3		1		2	1		2	2	Some not tickedA7,B4-B6,CI,C6=Provided multiple answers=B8
GF0757	1		1	3	2	2	1	1	8	1	1	2	2	1	1	1	2	1	1	1	2	2	2	2	2	Some not ticked=A2
GF0758	1	44	1	1	3	1	2	5	8	2	2	2	2	2	1	4	2.3	1	1	1	2	2	2	1	1
GF0759	1	26	1	2	3	1	5	6	1	2	1	2	2	1	1	1	2	1	1	1	2	1	2	2	1
GF0760	1	33	1	1	3	2	2	1	8	2	2	2	2	2	1	1	3	1	1	2	2	1	2	2	2
GF0761	1	40	1	1	2	2	3	1	1	1		2	2	2	1	1	1,2,3,4	1	1	2	2	1	2	2	2
GF0762	2		3	1	2	2	2	1	8	1	1							1	1	1		2	2	2	2	Some not ticked=A2,B4-B9,C4
GF0763	1	26	1	1	1	1	3	1	8	1	1	1	2	1	1	1	2.3	1	1	1	1	2	2	2	2
GF0764	1	44	1	2	3	1	4	1	8	1	2	2	2	2	1	4	2	1	1	1	2	2	2	2	2
GF0765	1	32	1	1	3	1	5	1	8	1	1	2	2	1	1		2,3,4	2	2	2	1	2	2	2	2	Provided multiple answers=B8
GF0766	1	27	2	1	1	1	5	1	8	1	2	2	2	2	1	2	2	1	1	2	2	1	2	2	1
GF0767	1	45	2	2	3	2	3	1	1	1	2	2	2	2	1	4	3	1	1	1	1	1	2	2	2
GF0768	1	29	1	1	3	2	5	1	1	1	2	2	2	2	1	4	2	1	1	1	1	2	2	2	2
GF0769	1	24	2	1	2	4	5	1	8	1	2	2	2	1	1	4	2	2	2	2	2	2	2	2	2
GF0770	1	30	2	1	3	2	5	1	8	1	2	2	2	1	1	2	2	2	2	2	2	2	2	1	1
GF0771	1	43	2	2	3	1	5	1	8	1	2	2	2	1	1	6	2	1	1	1	1	1	2	2	2
GF0772	1	49	1	2	3	1	4	1	8	1	2	2	2	2	1	1	2	1	1	1	1	1	1	2	2
GF0773	1	48	2	1	3	1	2	1	8	2	2	2	2		1	1	2	1	1	2	2	1	1	1	1
GF0774	1	33	1	2	3	1	3	1	8	2	2	2	2	2	1		3	1	1	1	2	2	2	2	2	Provided multiple answers=B8
GF0775	1	43	2	1	3	2	5	1	8	1	2	1	2	1	1	4	3	2	2	2	2	2	2	1	1
GF0776	1	68	1	2	3	1	1	1	1	2	2	2	2	1	2	2	2	2	2	2	2	1	2	2	1
GF0777	1	53	2	2	2	2	2	1	8	1	1	1	2	2	2	4	3	2	1	1	2	2	2	2	1
GF0778	1	23	2	1	2	1	5	1	8	2	1	1	2	2	1	2	2	2	1	1	2	2	2	2	2
GF0779	1	25	1	1	3	3	3	1	8	1	2		2	2	2	1	2	1	1	1	1	1	2	2	2
GF0780	1	63	1	2	3	2	1	5	8	1	1	2	2	1	1	1	2	1	1	1	1	1	2	2	2
GF0781	1	41	2	2	3	2	3	1	8	1	2	2	2	1	1	2	2	1	2	1	2	1		2	2
GF0782	1	47	1	3	3	1	4	5	8	1	2	2	2	1	1	1	2.3	1	1	1	1	1	2	2	2
GF0783	1	32	1	1	3	4	3	1	8	2	1	1	2	1	1	5	3	1	1	1	1	2	2	2	2
GF0784	1	44	1	1	2	1	3	1	4	1	1	1	2	1	1	4	3	1	1	1	1	1	2	2	2
GF0785	1	25	2	1	3	2						2	2	2	1	4	2.3	1	2	1	2	1	2	2	1	Some not ticked=A7-B3
GF0786	1	28	1	1	3	1	5	1	8	1	2	1	2	1	1	4	1	2	2		2	1	1	1	2	Some not ticked=C3
GF0787	1		1	1	3	1	5	1	8	1	2	2	2	1	1	1	1,2,3	1	2	1	1	1	2	2	2	Some not ticked=A2
GF0788	1		2	1	3	1	3	1	8	2	2	2	2	2	1	1	2	1	1	1	2	2	2	2	2	Some not ticked=A2
GF0789	1	36	2	2	2	1	5	1	8	1	2		2		1	1	2.3	1	1	1	1	1	2	2	2	Some not ticked=B7
GF0790	1	32	1	2	3	1	5	1	8	1	2	2	2	1	1	1	5	2	2	2	2	1	2	2	2
GF0791	2	38	1	2	3	4	4	1	8	1	2	2	2	1	1	4	2.3	2	2	1	2	1	2	2	2
GF0792	1	37	2	2	3	1	4	1	8	1	1	1	2	1	1	4	1	2	1	2	2	2	2	1	1
GF0793	1	37	1	1	3	1	5	1	8	1	2	1	2	2	1	2	1.2	2	1	2	2	2	2	2	2
GF0794	1	19	2	1	3	3	5	1	8	1	2	2	2	1	1	2	2	2	2	2	2	1	2	2	2
GF0795	1	38	2	1	3	1	4	5	1	1	2	2			1	1	2	1	1	1	1	2	2	2	2
GF0796	2	29	1	1	3	1	5	1	8	1	1	2	2	1	2	4	3
GF0797	1	48	1	1	3	1	5	1	8	1	2	2	2	1	1	4	2	1	1		1	2	2	2	2
GF0798	1	38	1	1	3	2	5	1	8	1	1	1	1	2	1	2	2	1	1	1	2	2	2	2	2
GF0799	1	45	1	1	2	1	2	1	8	1					1	1	1	1	1		2	1	2	2	2
GF0800	1	35	1	2	3	1	5	5	8	1	2	2	2	1	1	2	2	1	1	2	1	2	2	2	2
GF0801	1	18	2	1	3	3	3	1	8	1	1	1	2	2	1	2	3	1	1	1	1	1	2	2	2
GF0802	1	39	1	1	3	1	4	1	8	1	2	2	2	1	1	4	1	1	1	2	2	1	2	2	1
GF0803	1	24	2	1	3	2	5	1	8	1	1	1	2	1	1	2	2.3	2	2	2	2	1	1	2	2
GF0804	1	44	2	2	3	1	5	1	8	1	2	2	2	1	1	2	2.3	2	2	2	2	1	2	2	2
GF0805	1	45	1	2	3	1	5	1	1	1	1	1	2	2	1	1	1,2,3	1	1		2	1	1	1	1
GF0806	1	45	2	2	3	1	5	1	1	1	2	2	2	2	1	3	2	1	1	1	2	1	2	2	2
GF0807	1	32	1	1	2	1	2	1		1	1	2	2	2	1	1	3	1	1	1	1	2	2	1	1
GF0808	1	49	1	2	3	1	5	1	8	1	2	1	2		1	1	1.4	2	2	2	2	1	1	2	1
GF0809	1	32	1	1	3	1	5	5	9	1	2	2	2		1	1	2.3	1	1	1	1	1	2	2	2
GF0810	1	36	1	1		2	2	1		1	1	1	2	1	1	2	2	1	2	2	2	2	2	2	2
GF0811	1	41	1	1	3	2	4	5	4	1	2	2	2	1	1	2	3	1	1		1	1	2	1	2
GF0812	1	49	1	2		1	2	1	2	1	2	2	2	2	1	4	3	2	1	1	1	1	2	2	2	Some not ticked=A5
GF0813	1	49	2	3	1	1	5	1	1	1	2	2	2	2	1	1	2.3	2	2	2	2	1	2	2	2
GF0814	1	42	2	1	3	1	5	1	8	1	1	2	2	2	1	1	2	1	1	1	2	1	2	2	2
GF0815	1	40	1	1	3	1	2	1	8	1	2	2	2	1	1	4	1,2,3	1	1	1	1	2	2	2	2
GF0816	1	43	2	1	3	1	5	1	1	1	1	2	2	1	1	1	2.3	1	2	1	1	2	2	2	2
GF0817	1	40	2	1	3	1	3	1	8	1	1	2	2		1	1	2	1	1	1	2	1	2		2
GF0818	1	44	2	2	2	1	3	1	8	1	2	2	2	2	1	4	2	1	1	1	2	1	2	2	2
GF0819	1	26	1	1	3	2	5	5	8	1	2	1	2	1	1	1	1.3	2	2	2	2	1	1	1	1
GF0820							1	1	1	1	2	2	2	1	1	1	2.3	1	1	1	1	1	2	2	2	Some not ticked=A2
GF0821	1	22	2	1	3	1	3	1	8	1	2	2	2	2	1	2	2	1	2	1	1	1	2	2	2
GF0822	1	30	2	1		1	5	1	8	1	2				1	6	2	1	2	2	2	1	2	2	2
GF0823	1	40	1	2	3	1	5	1	8	1	2	2	2	1	1	2	3	1	1	1	1	1	2	2	2
GF0824	1	24	2	1	2	1	4	1	8	1	1	2	2	1	1	4	2	2	2	2	2	1	2	1	2
GF0825	1	24	1	2	3	4	5	3	9	1	1	1	2	1	1	1	1	2	2	2	2	2	2	2	2
GF0826	1	40	2	2	1	1	2		8	1	1	2	2	2	1	5	4	1	1	1	2	1	2	2	2
GF0827	1	42	1	1	1	1	5	1	1	1	1	2	2	1	1	1	2	1	1	1	1	1	2	2	2
GF0828	1	29	2	1	3	1	5	1	1	1	2	2	2	2	1	1	3	1	1	1	2	1	1	2	2
GF0829	1	35	1	1	1	1	5	5	8	1	2	2		1	1	1	5	1	2	1	1	1	2	2	1
GF0830	1	49	2	1	1	2	2	1	8	1	1	2	2	2	1	3	2	1	1	1	1	2	2	2	2
GF0831	1	40	1	1	1	1	3	5	8	2		2	2		1	1	4	1	1		2	2	1	1	1
GF0832	1	61	2	2	1	2	1	1	1.2	2	1	2	2	1	1	6	1,2,3,4	1	1	1	1	2	1	2	2
GF0833	1	38	2	2	1	1	2	1	1	2	1		2	1	1	1	2	2	2	2	2	2	1	2	1
GF0834	1	25	2	1	1	2	3	1	9	2	2	2	2		1	6	3	2	2	2	2	2	2	2	2
GF0835	1		2	1	1	2	5	1	8	1	2	2	2		1	6	3	2	2	2	2	1	2	2	2	Some not ticked=A2
GF0836	1	43	2	1	1	2	3	5	8	2	1	2	2	2	1	1	1	1	1	1	1	2	1	2	2
GF0837	1	35	1	1	1	2	5	1	8	2	2	2	2	2	1	1	2	1	1	1	2	1	2	2	2
GF0838	1	39	1	1	1	1	1	5	8	1	1	1	2	2	1	1	2	1	1	1	2	2	1	2	2
GF0839	1	26	2	1	1	2	2	1	8	2	1	2	2	1	1	1	2	2	1	1	2	2	1	2	2
GF0840	1	48	1	1	1	2	2	5	8	2	2	2	2	2	1	2	1	2	2	2	2	2	1	2	1
GF0841	1	28	1	1	2	2	2	1	8	2	1	2	2		1	1	3	1	1	1	1	2	1	2	2
GF0842	1	38	2	1	1	2	3	1	1	1	1	2	2	2	1	1	2	1	1	1	1	1	2	2	2
GF0843	1		2	1	1	1	5	1	8	2	2	2	2	1	1	2	2	1	1	2	2	2	2	2	2	Some not ticked=A2
GF0844	1	54	2	1	1	2	1	1	1	2	1	2	2	2	1	1	2	1	1	1	1	2	2	2	2
GF0845	1	71	2	4	1	2	1	1	8	1	1	2	2	1	1	1	2	1	1	1	1	1	2	2	2
GF0846	1	22	1	1	1	2	3	1	8	1	2	2	2	1	1	1	2	1	1	2	2	1	2	2	2
GF0847	1	49	2	2	1	2	2	1	1.9	2	1	2	2		1	1	3	1	1	1	1	2	2	2	2
GF0848	1	31	2	1	1	2	2	1	1	1	2	2	2		1	1	3	2	2	2	2	1	2	2	2
GF0849	1	35	1	1	1	2	2	1	8	1	1	2	2	2	1	1	2.3	1	1	2	2	2	2	2	2
GF0850	1	33	1	1	1	2	2	1	8	2	2	2	2	2	1	1	2	2	2	2	2	1	1	2	2
GF0851	1	33	1	1	1	2	2	5	8	2	1	2	2		1	1	3	1	1	1	1	1	2	2	2
GF0852	1	18	1	1	1	3	3	1	4	1	1		2	1	1	1	3	1	1	1	1	1	2	2	2
GF0853	1	27	2	1	1	1	2	5	8	2	1	2	2	1	1	1	3	1	1	1	2	1	2	2	1
GF0854	1	67	2	2	1	2	1	1	8	2	2		2		1	1	3	1	1	1	1	1	2	2	2
GF0855	1	68	1	2	1	2	1	5	8	2	1	2	2	2	1	1	2	1	1	1	1	2	1	2	2
GF0856	1	32	2	1	1	2	4	5	8	2	2	2	2	2	1	1	2	1	1	2	2	1	2	2	2
GF0857	1	63	2	2	1	2	1	1	1	2	2	2	2		1	4	3	1	1	1	2	2	1	2	2
GF0858	1	46	2	1	1	2	1	1	1	2	1	1	1	1	1	1	2	1	1	1	2	2	1	2	2
GF0859	1	33	2	1	1	2	2	1	8	2	2		2	2	1	1	2	2	2	2	2	1	2	2	1
GF0860	1	48	2	1	1	2	2	5	8	2	1	2	2	2	1	1	3	1	1	1	1	1	2	2	2
GF0861	1	30		1	2	2	2	1	8	2			2	2	1	1	3	2	2	2	2	2	2	1	1
GF0862	1	49	2	4	2	1	2	1	8	2	1	2	2	1	1	1	1.2		2	2	2	2	2	2	2
GF0863	1	41	2	2	1	4	1	1	1	1	2	2	2	1	1	1	2	1	1	2	2	2	2	2	1
GF0864	1	33	2	1	2	1		1	8	1	2	2	2	1	1	1	2	2	2	2	2	2	2	2	2
GF0865	1	59	2	1	1	2	1	1	8	2	1	2	2	1	1	1	2	1	1	1	2	2	2	2	2
GF0866	1	38	2	1	1	2	2	1	8	1	1	2	2	1	1	1	2	1	1	1	2	2	2	1	2
GF0867	1	25	1	1	1	1	5	1	8	1	1					1	3	1	1	1	1	1	2	2	2
GF0868	1	81	2	4	1	2		1	1	2	2	2	2	2	1	1	2	1		1	1	2	2	2	2
GF0869	1	80	2	4	1	2	1	1	1	2	2	2	2	2	1	1	2	1	1	1	1	2	2	2	2
GF0870	1	73	1	2	1	2	1	1		2	2	2	2	2	1	1	2	1	1	1	1	2	2	2	2
GF0871	1	26	2	1	1	2	2	1	8	2	2	1	2	1	1	2	3	1	2	1	2	2	2	2	2
GF0872	1	24	2	1	1	1	4	1	8	1	2	2	2	1	1	1	2.3	1	1	1	1	1	2	2	2
GF0873	1	37	1	1	1	2	3	1	8	1	2	2	2	1	1	1	3	1	2	2	1	1	1	2	2
GF0874	2	45	2	2	1	2	2	1	1	1	1	1	2	1	1	2	2.3	1	2	2	1	1	1	2	1
GF0875	1	40	1	2	1	1	5	1	8	2	2	2	2	2	1	1	2.3	1	1	1	1	2	2	2	2
GF0876	1	29	2	1	1	2	3	1	8	1	2	2	2	2	1	1	2	1	1	1	1	1	2	2	2
GF0877	1	33	2	1	1	2	2	1	8	1	1	2	2	1	1	1	3	1	1	1	1	1	2	2	2
GF0878	1	37	1	1	1	1	3	1	8	2	2	2	2	2	1	1	2	1	1	1	1	2	2	2	2
GF0879	1	47	2	2	1	2	3	1	8	1	2	2	2	2	1	1	2	1	1	1	2	1	2	2	2
GF0880	1	28	2	1	1	2	3	1	8	1	2	2	2	2	1	1	3	1	1	1	2	2	2	2	2
GF0881	1		2	1	1	2	2	1	8	1	2	2	2	2	1	1	3	1	2	2	2	2	2	2	1	Some not ticked=A2
GF0882	1	27	1	1	1	4	2	5	8	2	1	2	2		2	1	2	1	1	1	2	1	2	2	2
GF0883	1	78	2	4	1	2	1	1	1	2	2	2		2	1	2	2	2	2	2	2		2	2	2	Some not ticked=B5,C5
GF0884	1	60	2	1	1	4									1	2	2	2	2	2	2		2		1	Some not ticked=A7-B3,C6,D1
GF0885	1	65	2	1	1	2	1	1	8	2	1			1	1	1		1	1	1	2	1	2	2	2
GF0886	1	52	1	1	1	2			8	2				1	1	2	2	2	2	2	2	1	2	2	2
GF0887	1	44	2	1	1	2	2	1	8	2	2			1	1	1	2	1	1	2	2	2	1	2	2
GF0888	1	40	2	2	1	2	3	1	8	2	2	2	2	1	1	1	2	2	1	1	1	2	2	2	2
GF0889	1	48	2	1	1	2	2	1	8	1	2	2	2	1	1	6	2	1	1	1	1	1	2	2	2
GF0890	1	54	2	3	1	2	1	1	8	2		2	2	2	1	1	2	1	1		2	1	2	2	2
GF0891	1	26	1	1	3	4	2	1	8	2		1	2	1	1	1	3	2	2	2	2	1	2	2	2
GF0892	1		2	1	1	2	2	1	8	2	1	2	2	1	1	1	1	1	1	1	1	2	2	2	2
GF0893	1	35	2	1	1	2	2	1	5	2	1	2	2	1	1	1	1	1	1	1	1	2	2	2	2
GF0894	1	28			1	4	3	1	8	1	2	2		2	1	6	2	2	2		2	1		2	1
GF0895	1	36	2	2	1	2	2	1	8	2	1	2	2	1	1	1	1	1	1	1	1	2	2	2	2
GF0896	1	44	2	1	1	1	2		8	2	1	2	2	2	1	1	3	1	1	1	2	2	2	2	2
GF0897	1	45	2	1	1	2	2	1	8	2	2	2	2	1	1	1	2	1	1	1	1	1	2	2	2
GF0898	1	50	2	2	1	2	1	1	1	1	1	2	2	1	1	1	2	1	1	1	1	1	2	2	2
GF0899	1	51	2	2	1	2	2	1	4	1	1	2	2	1	1	1	2.3	1	1	1	1	2	2	2	2
GF0900	1	45	2	1	1	2	2	1	8	2	1	2	2	2	1	1	2	2	2	2	2	2	2	2	2
GF0901	1	51	2	1	2	2	1	1	8	2	1	2	2	2	1	2	3	1	1	1	2	2	2	2	2
GF0902	1	57	2	2	1	2	1	1	9	2	1	2	2	2	1	1	2	1	1	1	1	1	2	2	2
GF0903	1	46	1	2	1	1	5	1	8	1	2	2	1	1	1	1	1,2,3,4	2	2	2	2	2	2	2	2
GF0904	1	49	2	1	1	1	2	1	8	2	1	2	2	2	1	1	2	1	1	1	2		1	2	2
GF0905	1		2	2	1	1	5	1	8	1	2	2	2		1	1	2	1	1		2	1	2	2	2
GF0906	1	23	1	1	1	2	3	1	8	2	2	2	2	2	1	2	2	1	1	2	2	2	2	2	2
GF0907	1	21	1	1	1	2	3	1	8	1	2	2	2	2	1	4	1	1	1	1	2	2	1	2	2
GF0908	1	73	2	1	1	2	1	1	8	1	1	2	2	2	1	1	2	1	1	1	2	2	2	2	2
GF0909	1	54	1	3	1	4	4	5	8		1	2			1	5	4	2	2	2	2	2	2	2	2
GF0910	1	39	1	1	1	2	3	1	8	2	2				1	1	2	2	2	2	2	2	2	2	2
GF0911	1	28	2	1	3	2	3	1	8	2	2	2	2	1	1	6	2	2	2	2	2	2	2	1	1
GF0912	1	38	2	2	3	1			8	2	2				1	2	4	1	1			2	2	2	2
GF0913	1	37	2	4	2	1	3	1	8	1	1	2	2	2	1	2	5	1	1	1	2	2	2	2	2
GF0914	1	55	2	2	3	2	2	1	8	2	2	2	2		1	1	2	1	1	1	1	1	2	2	2
GF0915	1	36	2	1	3	1	2	2	2	1	1	3	2	1	8	2	2	1	1	1	1	2	2	2	2
GF0916	1	34	2	2	1	1	3	1	9	2	2	2	2		1	1	3				2	2	2	2	2
GF0917	1	34	1	1	3	1	3	1	8	2	2	1	2	2	1	2	3	1	1	1	2	2	2	2	2
GF0918	1	38	1	1	3	1	3	1	8	2	1	2	2	2	1	2	2	1	1	2	2	2	2	2	2
GF0919	1	22	1	1	3	1	2	1	8	1	1	1	2	1	1	1	2	2	2	2	2	2	2	1	1
GF0920	1	38	2	1	2	1	2	1	8	2	2							1	1	1	2	2	2	2	2
GF0921	1	60	2	1	3	1	1	1	8	2	1	2	2		1	1	2	1	1	1	2	2	2	2	2
GF0922	1	50	2	1	2	4	2	1	7	2	1	2	2	2	1	2	3	1	1	1	2	2	2	2	2
GF0923	1	39	2	1	2	1	3	1	8	1	2	2	2	1	1	1	2	2	1	2	1	1	2	2	2
GF0924	1	25	2	1	3	4	3	1	8	1	2	2	2	1	1	1	2	2	1	2	2	2	2	2	2
GF0925	1	52	2	2	3	1	2	1	4	1	2	2			1		2	2	2	2	2	1	2	1	1	No response to B5, B6 ,Provided multiple answers=B8
GF0926	1	44	1		1	1	2	1	1	2	1	2	2	2	1	1	1	1	1	1	1	2	2	2	2	No response to A4
GF0927	1	24	2	1	3	4	3		8	2	1	2	2	2	1	2	2.3	1	1	1	1	1	2	2	2	No response to A8
GF0928	1	49	1	1	3	1	5	1	8	1	2	2	2	2	1	1	1	1	2	1	2	1	2	2	2
GF0929	1	24	2	1	3	1	3	1	8	1	1	2	2	1	1	3	1.3	2	1	1	2	1	2	2	2
GF0930	1	24	2	1	3	1	3	1	8	2	1	1	2	2	1	1	1	1	1	1	2	1	2	2	2
GF0931	1	53	1	1	1	2	2	1	1.7	1	2							1	1	1	1	1	2	2	2
GF0932	1	30	2	2	3	1	5	1	4	2	2				1	4	2		2			1	2	2	2	No response to B4, B5, B6, C1, C3, C4
GF0933	1	38	2	2	3	1	5	1	8	1	2	2	2	2	1	4	3	1	1	1	2	1	2	2	2
GF0934	1	47	2	2	3	1	5	1	8	1	2	2	2	1	1	4	1.2	1	1	1	1	1	2	2	2
GF0935	1	43	1	2	3	1	5	1	8	1	2	2	2	2	1	1	2	1	1	1	1	1	2	2	2
GF0936	1		1	2	2	1	5	1	8	1	1	1	2	1	1	1	3	1	1	1	1	1	2	2	1	No response to A2
GF0937	1	23	2	1	3	4	3	1	8	1	1	1	2	2	1	2	1.5	1	1	1	2	2	2	2	2
GF0938	1		2	1	2	2	3	1	8	2	1	2	2	1	1	1	2	2	2	2	2	2	2	2	2	No response to A2
GF0939	1	58	2	2	1	1	3	1	4	1	2	2	2	2	1		2	1	1	1	1	2	2	2	2	Provided multiple answers=B8
GF0940	1	32	2	1	3	1	4	1	8	2	2	2	2	2	1		2	1	1	1	2	2	2	2	2	Provided multiple answers=B8
GF0941	1	28	2	1	3	1	5	1	4	2	2	2	2	2	1	2	2.3	1	1	1	1	2	2	2	2
GF0942	1	58	1	2	1	1	5	1	1.2	1	2	2	2	1	1		2.3	1	1	1	1	1	2	2	1	Provided multiple answers=B8
GF0943	1	36	2	2	3	1	2	1	8	2	1	2	2	1	1	1	2	1	1	1	2	2	2	2	2
GF0944	1	22	2	1	3	1	3	1	8	2	2	2	1	1	1	1	3	2	2	2	2	2	2	2	2
GF0945	1	60	2	2	2	2	4	1	8	1	2	2	2	2	1		2	1	1	1	2	1	2	2	2	Provided multiple answers=B8
GF0946	1	33	2	2	3	1	5	1	8	1	2	2	2	2	1		2.3		2		2	2	2	2	1	No response to C1, C3, Provided multiple answers=B8
GF0947	1	27	1	1	3	3	4	1	8	1	1	2	2		1	1	2	1	1	1	1	2	2	2	2
GF0948	1	48	1	1	3	1	2	1	2.3	1	1	2	2	2	1		2.3	1	1	1	1	2	2	2	1	Provided multiple answers=B8
GF0949	1	23	2	1	3	1	3	1	8	2	1	2	2	2	1	2	2	1	1	1	2	2	2	2	2
GF0950	1	41	1	1	1	1	1	1	8	2	1	2	2	2	1	1	2	1	1	1	2	2	2	2	1
GF0951	1	31	2	1	3	4	5	1	8	1	2	2	2	1	1	2	2	2	2	2	2	1	2	2	1
GF0952	1	29	2	2	3	1	5	1	8	2	2	2	2	2	1	2	1	1	1	1	2	1	2	2	2
GF0953	1	39	2	2	3	1	3	1	8	1	1	2	2	2	1	2	2.3	1	1	1	2	1	2	2	2
GF0954	1	58	2	4	1	1	1	1	1	1	2	1	2	1	1		1	1	1	1	2		2	2	2	No response to C5, Provided multiple answers=B8
GF0955	1	42	2	1	3	1	3	1	8	2	1	2	2	2	1		2	1	1	1	2	2	2	2	2	Provided multiple answers=B8
GF0956	1	27	2	1	3	1	3	1	8	1	1	2	2	2	1	1	3	1	1	1	2	2	2	2	2
GF0957	1	30	2	1	3	1	5	1	8	1	2	2	2	1	1	1	2.3	1	2	1	1	1	2	2	2
GF0958	1	26	2	1	3	1	4	1	8	2	2	2	1	1	1	1	3	2	2	2	2	2	2	1	2
GF0959	1	44	1	1	2	1	5	1	8	1	2	2	2	2	1	2	2	1	1	1	2	1	2	2	1
GF0960	1	27	2	1	3	15	1	8	2	2	2	2	1	2	2.4	2	2	2	2	2	2	2	2	1	1
GF0961	1	25	2	1	3	1.3	5	1	8	1	1	2			1		1	2	2	2	2	1	2	2	2	No response to B5, B6 ,Provided multiple answers=B8
GF0962	1	28	1	1	3	1	2	1	8	2	2	1	2	2	1	5	2	1	1	1	2	2	2	2	2
GF0963	1	40	2	2	3	1	5	1	8	1		2	2	1	1		1,2,3,4,5		2		2	1		1		No response to B3, C1, C3, C6, D2, Provided multiple answers=B8
GF0964	1	26	2	1	3	1	3	1	8	1	2	2	2	2	1	4	1.2	1	1	1	2	1	2	2	1
GF0965	1	43	1	1	3	1	5	1	8	1	1	2	2	2	1	4	2	1	1	2	2	2	2	2	2
GF0966	1	52	1		3	1	2	1	8	1	1	2	2	1	1		1,2,3,4		1	2	2	2	2	2	1	Unresponsive to A4, C1,Provided multiple answers=B8
GF0967	1	24	1	1	3	1	3	1	8	1	2	1	2	1	1	2	3.4	2	1	2	1	1	2	2	2
GF0968	1	40	2	3	3	1	3	1	7	1	1	2	2	2	1	4	1	1	1	1	1	2	2	2	2
GF0969	1	35	2	1	1	2	3	1	8	1	1							1	1	1	2	1	2	2	1	Unresponsive to B4, B5, B6,B7,B8,B9
GF0970	1	33	2	2	2	2	3	1	8	1	2	2	2	2	1		2	1	1	1	2	2	2	2	2	Provided multiple answers=B8
GF0971	1	49	2	2	3	1	4	1	8	1	2	2				1	2	2	2	2	2	2	2	1	1
GF0972	1		2	2	2	1	5	1	8	1	2	2	2	1	1	2	2	1	1	1	1	1	1	2	2
GF0973	1	47	2	2	2	1	4	1	7	2	2	2	2	2	1	4	2	2	2	2	2	1	2	1	1
GF0974	2	45	2	2	2	1	5	1	1	1	2	2	2	1	1		3	2	2	2	2	2	2	1	2	Provided multiple answers=B8
GF0975	1	38		2	1	1	1	4	1	7	1	2	2	2	1		2.3	1	1	1	2	2	2	2	2	Provided multiple answers=B8
GF0976	1	19	2	1	3	4	3	1	8	1	2							2	2		2	1	2	2	2	Unresponsive to B4, B5, B6,B7,B8,B9,C3
GF0977	1	32	2	1	3	4	3	1	8	1	2		2		1	1	3	2	2	2	2	1	2	2		Unresponsive to B6, D2
GF0978	1	27	1	1	3	1	3	1	8	2	1	1	2	1	1	1	3	1	2	1	2	2	1	2	1
GF0979	1		2	1	3	4	2	1	7	2	1	2	2	1	1	1	1	1	1	1	1	1	2	2	2
GF0980	1	40	2	1	3	1	2	1	2	2	1	2	2	1	1		1,2,3	2	1	2	2	1	2	1	1	Provided multiple answers=B8
GF0981		34	1	1	3	2	2		1	1	2	1	2	1	1	1	2	1	1	1	1	2	1	2	1	Unresponsive A1, A8
GF0982	1		2	2	3	1	3	1	8	2	2	2	2	1	1	2	1	1	1	1	2	1	2	2	2
GF0983	1	27	1	1	1	2	2	1	8	1	1	1	2	2	1	1	3	1	1	1	2	2	2	2	2
GF0984	1	24	2	1	3	2	3	1	8	1	2	2	2	2	1	4	1.3	1	2	1	1	1	2	2	2
GF0985	1	34	2	1	3	1	2	1	8	2	1	2	2	2	2		3	1	1	1	1	2	2	2	2	Provided multiple answers=B8
GF0986	1	35	1		3	4	3	1	8	2	2	2	2	1	1			1	1	1	1	2	2	2	2	Provided multiple answers=B8
GF0987	1	53	2	2	3	2	1		2	2	1	2	2	1	2		2.3									Unresponsive to section C and D, Provided multiple answers=B8
GF0988	1	50	1		3	1	2	1	1	2	2	2	2	1	1		2.3	1	1	1	1	1	2	2	2	Unresponsive to A4, Provided multiple answers=B8
GF0989	1	37	2	1	3	2	2	1	7	1	1	1		1	1		1	1	1	1	1	1	2	2	1	Provided multiple answers=B8
GF0990	1	26	2	1	3	1	5	1	8	1	2	2	2	1	1	5	3	1	1	1	1	1	2	2	2
GF0991	1	24	1	1	3	3	4	1	8	1	2	2	2	2	2		2	2	2		2	1	1	1	2	Provided multiple answers=B8
GF0992	1	39	1	1	3	1	1	1	8	1	2	2	2	2	1	2	2	2	1	2	2	1	2	2	2
GF0993	1	52	1		3	1	1	1	1	2	1	2	2	1	1		2	1	1	1	1	2	2	2	2	Provided multiple answers=B8
GF0994	1	30	2	1	3	1	5	1	8	1	2	2	2	2	1		2	2	2	2	2	1	2	2		Unresponsive to D2, Provided multiple answers=B8
GF0995	1	42	2	1	3	1	4	1	8	2	2				1		1	2	2	2	2	1	2	2	1	Unresponsive to B4, B5,B6, Provided multiple answers=B8
GF0996	1	20	1	1	3	2	4	1	8	1	2	2	2	1	1	1	3	1	1	1	2	2	2	2	2
GF0997	1	33	2	2	1	2	5	1	8	1	1	2	2	2	1	4	3	1	1	1	2	2	2	2	2
GF0998	1		1		3	1	3	1	8	2	2	1	2	1	1		2	2	2	2	2	2	2	2	1	Unresponsive to A2,A4, Provided multiple answers=B8
GF0999	1	18	2	1	3	2	2	1	4	2	1	1	2	1	1	1	3	2	1	1	1	2	2	2	2
GF1000	1	36	2	1	3	1	5	1	8	1	2	2	2	1	1	1	2.3	2	2	2	2		2	1	2	Unresponsive to C5
GF1001	1	25	1	1	2	1	4	1	8	1	2		2	1	1	5	3.4	2	2	2	2	1	2	2	2	Unresponsive to B4
GF1002	1		2	1	3	2	3	1	8	2	1	2	2	1	1	6	2	2	1	2	2	2	2	2	2	Unresponsive to A4
GF1003	1	74	1		3	2	4	1	1.2	2	1	2	2	1	1		1,2,3	1	1	1	1	2	2	2	2	Unresponsive to A4, Provided multiple answers=B8
GF1004	1	63	2	1	3	2	1	1	1.7	2	1	2	2	1	1		2	1	1	1	1	1	2	2	2	Provided multiple answers=B8
GF1005	1	60	2	2	3	2	1	1	1.5	2	1	2	2	1	1	1.2	2	1	1	1	1	1	2	2	2
GF1006	1	49	2	1	3	2	1	1	7	2	2	2	2	1	1		5	1	2	2	2	2	2	2	2	Provided multiple answers=B8
GF1007	1	58	2	1	3	2	4	1	8	2	2	1	2	2	1	1	2	2	2	1	2	1	2	1	2
GF1008	1	33	2	1	2	1	5	1	8	1	2	1	2	1	1		2.3	1	1	1	1	1	2	2	1	Provided multiple answers=B8
GF1009	2	46	1	3	3	2	3	1	7	2	2	2	2	2	1	4	1	2	2	1	2	2	1	2	2
GF1010	1	37	2	1	2	2	2	1	8	2	2	1	2	1	1	1	1	1	1	1	1	2	1	2	2
GF1011	1	41	2	1	3	1	2	1	7	1	1	2	2	2	2	2	3	1	1	1	2	2	2	2	2
GF1012	1		1	1	1	2	3	1	8	1	2	2	2	2	1	4	3	1	1	1	1	2	2	1	2	Unresponsive to A4
GF1013	1	50	2	1	3	1	2	1	1	1	1	2	2	1	1		2	1	1	1	2	2	2	2	2	Provided multiple answers=B8
GF1014	1		2	1	3	1	4	1	8	1	2	2	2	1	1		2.3	2	2	1	1	1	2	2	1	Unresponsive to A2,A4, Provided multiple answers=B8
GF1015	1	22	2	1	1	1	4	1	8	1	2	1	2	1	1	4	3	2	2	2	2	1	2	2	2
GF1016	1	32	1	1	3	2						2	2	1	1	2	2.3	1	2	1	1	1	2	2	2	Unresponsive to A7, A8, B1, B2, B3
GF1017	1	37	2	1	3	1	2	1	8	2	2	1	1	1	1	1	2	2	2	2	2	2	2	2	2
GF1018	1		1	1	1	1	5	1	8	2	2	1	2	2	1	2	2	1	1	1	2	2	2	2	2	Unresponsive to A2
GF1019	1	24	1	1	2	3	5	5	8	2	2	2	2	1	1	5	3	2	2	2	2	1	2	1	1
GF1020	1	36	2	1	1	1	5	1	8	1	1	2	2	1	1	1	2	1	1	1	2	1	2	2	2
GF1021	1	32	1	1	3	1	4	5	7	1	2	2	2	1		6	5	2	2	2	2	1	2	1	1	Unresponsive to B7
GF1022	1	23	2	1	3	2	1	1	8	2	2	2	2	2	2	1	2	2	2	1	2	1	1	2	1
GF1023	1	38	1	1	3	1	3	1	8	1	1	2	2	2	1	1	3	1	1	1	1	2	2	2	2
GF1024	1	35	2	2	3	1	5	1	8	1	1	2	2	2	1	1	1.3	1	1	1	2	1	2	2	2
GF1025	1	32	2	3	2	1	2	1	8	1	1	2	2	2	1	1	2	1	1	1	2	2	2	2	2
GF1026	1	40	1	2	1	2	2	1	2	2	1	2	2	2	1	1	3	1	1	1	1	2	2	2	2
GF1027	1	23	1	1	3	1	3	1	8	2	2	2	2	2	1	1	3	2	2	2	2	2	2	1	1
GF1028	1	43	1	1	2	1	4	1	8	1	2	2	2	1	2		2.3	2	2	2	2	1	2	2	2	Provided multiple answers=B8
GF1029	1	42	2	2	3	1	2	1	8	2	2	2	2	1	1	1	1	2	1	2	2	1	2	2	1
GF1030	1	29	1	1	3	1	3	5	8	2	2	2	2		1		1	1	2	2	2	2		2	2	Provided multiple answers=B8
GF1031	1	36	2	2	2	1	5	1	8	1	2	2	2	1	1	4	2	1	1	2	2	1	2	2	2
GF1032	1	34	1	1	3	1	3	1	8	1	2	2	2	2	1	1	2	1	2		2	1	2	2	2
GF1033	1	35	1	1	1	1	2	1	8	2	2	1	1	1	2	4	1	2	2	2	2	2	1	1	1
GF1034	1	41	1	1	3	1	3	1	8	1	1	2	2	2	1	4	2	1	1	1	1	2	2	2	2
GF1035	1	40	2	1	3	1	2	1	8	2	1	1	2	2	1	2	1	2	2	1	2	2	2	2	2
GF1036	1	27	2	1	3	1	3	1	8	1	1	2	2	2	1	1	2.3	1	1	1	2	1	2	2	2
GF1037	1	25	2	1	3	4	3	1	8	2	2	2	2	1	1	6	3	2	2	2	2	2	2	2	1
GF1038	1	22	1	1	3	1	3	1	8	2	2	2	2	2	1	2	3	2	2		2	2	2	2	2
GF1039	1	31	2	1	3	1	3	1	8	1	1	1	2	2	1	1	2	1	1	1	1	2	2	2	1
GF1040	1	39	2	1	3	1	2	1	4	2	2	1	2	2	1	6	2	2	2	2	2	2	1	1	1
GF1041	1	30	2	1	3	1	2	1	8	1	1	2	2	2	1	1	3	1	1	1	1	2	2	2	1
GF1042	1	36	1	1	3	2	2	1	8	1	1	2	2	2	1	1	3	1	1	1	1	2	2	1	2
GF1043	1	27	1	1	3	2	3	1	8	2	2	2	2	2	1	1	2	1	1	1	1	2	2	2	2
GF1044	1	38	2	1	1	1	3	1	2	1	2	1	2	2	1		2	1	1	1	1	1	2	2	2	Provided multiple answers=B8
GF1045	1		2	1	3	2	3	1	8	2		2	2	1	1	1	2	2	2	2	2	2	2	2	2
GF1046	1	52	2	1	1	1	2	1	8	2	1	2	2	2	1		2	1	1	1	2	2	2	2	2	Provided multiple answers=B8
GF1047	1	32	2	1	3	1	3	1	8	2	1	2	2	2	1	1	1	1	1	1	1	2	2	2	2
GF1048	1	29	2	1	3	1	3	1	8	1	1	2	2	1	1	2	4	1	1	1	1	1	2	2	2
GF1049	1	34	1	1	3	1	3	1	5	1	2	2	2	1	1	1	2.3	1	1	1	2	2	2	2	2
GF1050	1	57		1	2	1	3	1	8	1	2	1	1	2	1	1	1.4	1	1	1	1	1	2	2	2
GF1051	1	43	1	2	1	1	3	1	8	1	1	2	2	1	1	1	4	1	1	1	2	2	2	2	1
GF1052	1	36	2	1	1	1	2	1	8	1	2	2	2	1	4	1	1	1	2	1	2	2	2	2	2
GF1053	1	39	2	1	3	4	3	1	8		2	2	2	2	1	2	3	1	1	1	1	2	2	2	2
GF1054	1	29	2	1	1	1	2	1	8	2	2	2	2	2	1	2	1	1	1	1	1	2	2	2	2
GF1055	1	42	2	1	1	4	2	1	1	2	1	2	2	2	1	1	2	1		1	2	2	2	2	2
GF1056	1	27	2	1	2	2	2	3	8	1	1	2	2	2	1	1	2	1	1	1	1	2	2	1	1
GF1057	1	45	2	3	3	2	3	1	8	1	1	1	2	2	1	2	2	1	2	1	1	2	2	2	2
GF1058	1	23	1	1	3	2	3	1	8	1	2	2	2	1	1	4	1.4	1	1	1	1	1	2	2	2
GF1059	1		2	1	2	2	2		8	1	1	1	1	2	1		1.3	1	1	1	1	1	1	2	2	Provided multiple answers=B8
GF1060	1	57	1	3	2	1	2	1	8	2	2	2	2	2	1	1	2	1	1	1	2	1	2	2	2
GF1061	1	68	2	4	3	2	2	1	8	2	2	2	2	2	1	2	2	2	2	2	2	2	2	1	1
GF1062	1		2	1	3	1	3	1	8	1	2	2	2		1	1	3	1	1	1	2	2	2	2	2
GF1063	1	24	1	1	3	1	3	1	8	2	2	1	2	1	1	2	2	1	2	2	2	1	1	2	2
GF1064	1	45	1	1	3	1	3	1	8	2	2	2	2	1	3	2	2	1	1	1	2	2	2	2	2
GF1065	1	25	1	1	3	1	3	1	8	1	1	2	2	2	2	2	1	1	1	1	2	2	2	2	2
GF1066	1	45	2	1	3	1	2	1	8	2	1	2	2	2	1	1	2	1	1	1	2	2	2	2	2
GF1067	1	19	1	1	3	1	3	1	8	1	2	2	2	2	1	2	1.2	1	2	1	2	1	2	2	2
GF1068	1	29	1	1	2	1	3	5	8	2	2	2	2	2	1	4	1,2,3,4	2	1	2	2	1	2	1	2
GF1069	1	32	2	1	3	1	3	1	8	2	1	2	1	2	1		2	1	1	2	2	2	2	2	2	Provided multiple answers=B8
GF1070	1	37	1	1	3	1	4	1	7	1	1	2	2	2	1	4	1.3	1	1	1	1	1	2	2	2
GF1071	1	23	1	1	1	1	3	5	4	1	2	2	2	1	2	2	1	2	1	2	2	1	2	2	1
GF1072	1	27	1	1	3	1	2	1	8	2	1	2	2	2		4	1	1	1	1	2	2	2	1	2
GF1073	1	36	1	1	3	1	3	1	8	2	1	1	2	1	1	4	1	1	1	1	1	2	2	2	2
GF1074	1	31	2	1	3	1	5	1	8	2	2	2	2	2	2	4	3	1	1	2	2	2	2	2	2
GF1075	1	34	1	1	3	1	2	1	8	1	1	1	1	1	1	2	1
GF1076	1	28	2	1	3	1	3	1	8	1	2	2	2	1	1	1	1	1	1	1	1	2	2	2	2
GF1077	1	22	1	1	3	1	3	1	8	1	1	2	2	2	1	1	2	1	2	2	2	2	2	2	2
GF1078	1	20	1	1	3	1	3	1	8	8	2	2	2	2	1	2	3.5	1	1	2	2	2	2	1	2
GF1079	1	29	2	1	3	1	3	1	8	1	2	2	1	1		1	4	2	2	2	2	2	2	1	1
GF1080	1	27	2	2	3	1	3	1	8	1	2	2	1	1	2	4	1.4	2	2	2	2	2	2	2	1
GF1081	1		1	1	3	1	3	1	8	2	1	1	2	2	1	2	4	1	1	1	1	2	2	1	2
GF1082	1	36	1	1	3	1	5	1	8	2	2	2	2	2	2	4	1	2	2	2	2	2	1	2	2
GF1083	1	41	1	1	1	2	2	1	8	2	2	2	1	1	1	1	2	2	2	2	2	2	2	1	1	Provided multiple answers=B8
GF1084	1	55	1	2	3	1	3	1	8	1	1	1	2	2	1		1,2,3	1	2	1	1	2	2	2	2
GF1085	1	52	2	2	3	1	3	1	1	1	1	1	2	1	1	1	2	1	1	1	1	1	2	2	2
GF1086	1	54	2	1	3	1	1	1	1	8	1	2	2	2	1		2.3	1	1	1	1	2	2	2	2	Provided multiple answers=B8
GF1087	1	33	2	1	2	1	2	1	8	1	1	2	2	1	1	2	2	1	1	1	1	2	2	1	1
GF1088	1	36	2	1	3	1	2	1	8	1	1	2	2	2	1	1	3	1	1	1	1	1	2	1	2
GF1089	1	32	1	2	3	1	5	1	8	1	2	2	2	1	1	2	2.3	1	2	1	2	1	2	1	1
GF1090	1	31	2	1	1	4	3	1	8	2		2	1			2		2	2			2		2	2
GF1091	1	28	2	1	3	1	4	1	4	1	1	2	2	2	1		1.2	1	1	1	1	1	2	2	2	Provided multiple answers=B8
GF1092	1	33	2	1	3	1	3	1	8	1	1	2	2	1	1	4	4	1	1	1	1	1	2	2	1
GF1093	1	43	2	1	3	1	3	1	8	1	1	2	2	2	1		2	1	1	1	1	1	2	2	2
GF1094	1	35	1	1	3	1	5	1	8	1	2	2	2	2	1	2	2	1	1	1	1	1	2	2	2
GF1095	1	27	2	1	3	1	3	1	8	1	2	2	2		1	1	2				2	1	2	2	2
GF1096	1	16	2	1	3	3	2	1	8	2	2	2	2	1	1	2	2.3	1	1	1	1	1	2	2	2
GF1097	1	32	1	2	3	2	3	3	8	1	2	2	2	1	1	1	3		2	2	2	1	2	2	1
GF1098	1	40	1	1	1	2	3	1	8	1			2		1	2		1	1	1	1	2	2	2	2
GF1099	1	42	2	1	2	1	4	1	4	1	1	2	2	1	1		2,3,5	2	2	2	1	1	2	2	2	Provided multiple answers=B8
GF1100	1	30	2	1	2	1	3	1	7	2	2	2	2	2	1	4	1	1	1	2	2	2	2	1	2
GF1101	1	38	1	1	2	2	3	1	7	1	1	2	2	2	1		2	1	1	1	2	2	2	2	2	Provided multiple answers=B8
GF1102	1	40	2	2	1	3	3	1	8	1					1	1						2	2	2	1
GF1103	1	23	2	1	2	3						2	2	2	1	1	3	2	2	2	2	2	2	1	1
GF1104	1	62	1	2	3	2	1	3	1,2,7	2	2	1	1	1	1		2	2	2	2	2	2	2	1	1	Provided multiple answers=B8
GF1105	1	57	1	2	3	1	2	1	8	1	1	2	2	1	1		1,2,3	1	1	1	1	1	2	2	2	Provided multiple answers=B8
GF1106	1	28	2	1	3	1	3	1	8	1	2	2	2	2	1	5	4
GF1107	1	28	2	1	3	1	3	1	8	1	1	2	2	2	3	1	8	1	1
GF1108	1	27	1	1	3	4	3	1	4	2	1	2					1,2,3,4	2			2			2	1	Provided multiple answers=B8
GF1109	1	36	1	1	3	1	3	1	8	2	2	2	2	1	1	2	5	2	2	2	2	2	2	1	1
GF1110	1		1	1	3	1	2	1	8	1	1	2	2	1	1		3	1	1	1	2	2	1	2	2	Provided multiple answers=B8
GF1111	1	30	2	2	2	1	4	1	8	8	2	2	2	1	1	3	3
GF1112	1	25	2	1	3	1	3	1	7	2	2	2	2	1	1	5	3	1	1	1	2	2	2	2	1
GF1113	1	31	2	1	2	1	5	1	8	1	2	2	2	2	1			1	1	1	1	2	2	2	2	Provided multiple answers=B8
GF1114	1	23	2	1	3	1	3	1	4	2	2	2	2	2	1	1	1	1	1	1	2	2	2	2	2
GF1115	1	40	1	1	1	1	3	1	8	2	2	2	1	1		3	3	2	2	2	2	2	2	2	2
GF1116	1	21	2	1	3	3	3	1	4	1	1	2	2	2	1	2	3	2	1	1	2	2	2	2	2
GF1117	1	20	2	1	1	1	3	1	8	1	2	2	2	1	1	4	2	2	1	2	2	2	2	2	2
GF1118	1	20	2	1	3	2	2	1	8	2	1	2	2	2	1	1	2	1	1	1	2	2	2	2	2
GF1119	1	27	1	1	3	2	2	5	8		1	2	2	2	1	1	2	1	1	1	1	2	2	2	2
GF1120	1	42	2	1	3	2	3	1	8	2	1	2	2	1	1	1	2	1	1	1	1	2	2	2	2
GF1121	1	39	1	1	3	2	2	8	2	1	2	2	2	2	1	1	2	1	1	1	2	1	2	2	2
GF1122	1	34	2	1	3	1	3	1	8	1	2	1	2	1	1	4	2	1	1	1	2	1	2	2	2
GF1123	1		2	2	2	1	1	1	1.2	1	1	2	2	1	1	4	1.2	1	1	1	1	1	2	2	2
GF1124	1		1	1	3	3	5	1	8	2	2	2	2	1	1	2	2.3	1	1	1	1	1	2	2	2
GF1125	1		1	1	3	2	3	5	8	2	1	2	2	1	1	1	1	1	2	1	1	1	2	2	2
GF1126	1		2	1	3	2	2	1	8	2	1	2	2	2	1	3	1	2	1	1	1	2	2	2	2
GF1127	1	26	2	1	3	1	5	1	8	1	2	1	2		1	4	2	1	1	1	1	1	2	2	2
GF1128	1	41	1	2	2	1	2	1	8	2	2	2	2	1	1	1	2.2	1	1	1	2	1	2	2	2
GF1129	1	27	2	1	2	3	4	1	4	1	2							2	2	2	2	1	1	1	1
GF1130	1	25	2	1	3	1	4	1	8	1	1							1	1	1	2	2	2	2	1
GF1131	1	47	2	1	2	1		1	1	1	2				1		2.3		1		2	1		2	2	Provided multiple answers=B8
GF1132	1	1	1	3	2	2	1	1	8	1	1	2	2	1	1	1	2	1	1	1	2	2	2	2	2
GF1133	1	44	1	1	3	1	2	5	8	2	2	2	2	2	1	4	2.3	1	1	1	2	2	2	1	1
GF1134	1	26	1	2	3	1	5	6	1	2	1	2	2	1	1	1	2	1	1	1	2	1	2	2	1
GF1135	1	33	1	1	3	2	2	1	8	2	2	2	2	2	1	1	3	1	1	2	2	1	2	2	2
GF1136	1	40	1	1	2	2	3	1	1	1		2	2	2	1	1	1,2,3,4	1	1	2	2	1	2	2	2
GF1137	2		3	1	2	2	2	1	8	1	1							1	1	1		2	2	2	2
GF1138	1	26	1	1	1	1	3	1	8	1	1	1	2	1	1	1	2.3	1	1	1	1	2	2	2	2
GF1139	1	44	1	2	3	1	4	1	8	1	2	2	2	2	1	4	2	1	1	1	2	2	2	2	2
GF1140	1	32	1	1	3	1	5	1	8	1	1	2	2	1	1		2,3,4	2	2	2	1	2	2	2	2	Provided multiple answers=B8
GF1141	1	27	2	1	1	1	5	1	8	1	2	2	2	2	1	2	2	1	1	2	2	1	2	2	1
GF1142	1	45	2	2	3	2	3	1	1	1	2	2	2	2	1	4	3	1	1	1	1	1	2	2	2
GF1143	1	29	1	1	3	2	5	1	1	1	2	2	2	2	1	4	2	1	1	1	1	2	2	2	2
GF1144	1	24	2	1	2	4	5	1	8	1	2	2	2	1	1	4	2	2	2	2	2	2	2	2	2
GF1145	1	30	2	1	3	2	5	1	8	1	2	2	2	1	1	2	2	2	2	2	2	2	2	1	1
GF1146	1	43	2	2	3	1	5	1	8	1	2	2	2	1	1	6	2	1	1	1	1	1	2	2	2
GF1147	1	49	1	2	3	1	4	1	8	1	2	2	2	2	1	1	2	1	1	1	1	1	1	2	2
GF1148	1	48	2	1	3	1	2	1	8	2	2	2	2		1	1	2	1	1	2	2	1	1	1	1
GF1149	1	33	1	2	3	1	3	1	8	2	2	2	2	2	1		3	1	1	1	2	2	2	2	2	Provided multiple answers=B8
GF1150	1	43	2	1	3	2	5	1	8	1	2	1	2	1	1	4	3	2	2	2	2	2	2	1	1
GF1151	1	68	1	2	3	1	1	1	1	2	2	2	2	1	2	2	2	2	2	2	2	1	2	2	1
GF1152	1	53	2	2	2	2	2	1	8	1	1	1	2	2	2	4	3	2	1	1	2	2	2	2	1
GF1153	1	23	2	1	2	1	5	1	8	2	1	1	2	2	1	2	2	2	1	1	2	2	2	2	2
GF1154	1	25	1	1	3	3	3	1	8	1	2		2	2	2	1	2	1	1	1	1	1	2	2	2

## Sheet: GSP
QUESTINNAIRE_NUMBER	A1_NATIONALITY	A2_AGE	A3_SEX	A4_MARITAL STATUS	A5_RESIDENCE	A6_OCCUPATION	A7_EDUCATION	A8_RELIGION	B1_COMORBIDITIES	B2_VACCINE_AWARENESS	B3_VACCINE_PROTECT	B4_VACCINE_18+	B5_VACCINE_CROCODILES	B6_VACCINE PAIN	B7 CONTINUE MASK	B8_BEST_INFO_SOURCE	B9_TRUSTED_SOURCE	C1_WILLINGNESS	C2_COMPULSORY	C3_SAFE	C4_TAKE_VACCINE	C5_TAKEN_VACCINE_PAST	C6_ VACCINE REFUSAL	D1_RELIGION_HINDER	D2_TRADITION_PROTECT	COMMENTS
GSP001	1	25	2	1	1	2	3	1	4	1	2	2	2	1	1	1	2	2	2	2	2	1	2	1	2
GSP002	1	39	2	1	1	2	3	1	8	2	2	2	2	1	1	1	2	2	2	2	2	2	2	1	1
GSP003	1	24	1	1	2	2	2	5	8	2	2	2	2	2	1	1	2	1	1	1	2	2	2	2	2
GSP004	1	39	1	1	1	2	2	1	8	2	2	2	2	2	1	1	2	1	1	2	1	1	2	1	1
GSP005	1	30	2	1	1	2	2	5	8	2	2	2	2	1	2	5	2	2	2	1	2	2	2	1	1
GSP006	1	24	1	1	1	2	2	1	8	2	2	1	2	2	1	1	2	1	1	1	2	2	2	2	2
GSP007	1	56	1	2	1	1	5	1	8	2	2	2	2	2	1	4	3	1	1	1	1	1	2	2	2
GSP008	1	36	1	2	2	1	5	1	4	1	2	2	2	1	1	1	2	1	1	1	1	1	2	2	2
GSP009	1	49	1	1	2	1	4	1	8	1	1	2	2	1	1	4	2	1	1	1	1	1	2	2	2
GSP010	1	22	1	1	1	3	4	1	8	1	2	2	2	1	1	4	3	2	1	1	2	2	1	1	2
GSP011	1	36	2	1	1	1	3	1	8	1	2	2	2	1	2	4	3	2	2	2	2	2	2	2	2
GSP012	1	22	2	1	1	3	4	1	8	1	2	2	2	2	1	2	3	1	1	1	1	1	2	2	2
GSP013	1	45	1	1	1	1	3	1	8	1	2	2	2	2	1	1	3	1	1	1	1	1	2	2	2
GSP014	1	28	2	1	1	2	3	1	4	1	2	2	2	1	1	1	3	2	2	2	2	2	1	1	1
GSP015	1	31	1	2	1	1	5	1	8	1	1	2	2	1	1	1	2	2	2	2	2	2	1	1	1
GSP016	1	29	2	1	3	1	3	1	1	2	1	2	2		1		1	1	1	1	1	1	2	2	2	Multi responseB8,No responseB6
GPS017	1	26	2	1	1	1	5	1	4	1	1	2	2	1	1	4	3	2	2	2	2	1	2	2	2
GSP018	1	36	1	3	2	1	2	1	8	2	2	2	2	2	1	2	2	1	1	1	2	2	2	2	2
GSP019	1	44	1	1	1	1	5	1	8	1	2	1	2	1	1	1		1	2	1	1	1	2	2	2	Multiple responsesB8
GSP020	1	25	2	1	1	1	3	1	7	2	1	2	2	1	1	1	2	1	1	1	1	2	2	2	2
GSP021	1	22	1	1	3	3	4	1	8	1	2	2	2	2	1	2	2.4	1	1	1	1	2	2	2	2
GSP022	1	33	2	1	1	1	4	1	8	1	1	2			1	1	2	2	1		2	1	1	2	1	B5,B6,C3 not attempted
GSP023	1	46	2	2	1	1	1	1	7	2	1	2	2	2	1	1	2	1	1	1	2	2	2	2	2
GSP024	1	21	2	1	3	3	4	1	8	1	2	2	2	2	1	1	1.2	1	2	2	2	2	2	1	2
GSP025	1	38	2	2	3	1	4	1	1	1	2	2	2	1	1	6	1,2,3,4	2	2	2	2	1	2	1	1
GSP026	1	28	1	1	1	1	5	1	8	1	2	2	2	2	1	1	4	1	1	1	1	1	1	2	2
GSP027	1	26	1	1	2	1	5	1	8	1	1	2	2	2	1	4	1,2,3	1	1	1	2	1	2	2	2
GSP028	1	38	1	2	3	1	4	1	8	1	2	2	2	2	1		1,2,3,4	1	1	1	1	1	2	2	2	Multi responseB8
GSP029	1	22	2	1	1	2	3	1	8	2	2	2	2	1	1	4	1	1	2	1	1	1	1	2	1
GSP030	1	36	2	2	3	1	4	1	8	1	2	2	2	1	1		2.3	1	1	1	1	1	2	2	2	Multi responseB8
GSP031	1	22	1	1	1	3	4	1	7	1	2	2	2	2	1	1	3	1	2	1	1	2	2	2	2
GSP032	1	23	1	1	2	3	4	1	8	1	2	2	1	1	1	4	1	2	1	2	2	1	1	2	1
GSP033	1	40	2	2	1	1	4	1	4	1	2							1	1	1	2	2	2	2	2	B4 TO B9 missing
GSP34	1	50	2	1	1	1	2	1	8	1	1		2	1	1	2	2	1	1	1	2	2	2	2	2	B4 not attempted
GSP 35	1	40	2	2	3	1	1	1	8	2	2	2	2	1	2	2	3	2	2	2	2	2	2	1	1
GSP036	1	29	2	1	2	1	4	1	4	1	2	1	2		1		2.3	2	2	2	2	1	2	2	2	No responseB6,MultiresponseB8
GSP037	1	45	1	1	1	1	5	1	8	1	2	2	2	1	1	2	2.3	1	2	2	2	1	2	2	1
GSP038	1	38	1	1	1	1			8	1		2	2	1	1		2.3	1	2	1	2	1	2	2		A7,A8,B3,D2 not attempted and B8 spoiled
GSP039	1	40	1	2	3	1	4	1	8	1	1	2	2	2	1		2.3	1	2	1	1	1	2	2	2	Multi responseB8
GSP040	1	33	2	1	3	1	5	1	8	1	2	2	2	1	1		2.3	1	1	1	1	2	2	2	2	B8 Spoiled
GSP041	1	52	2	1	3	1	5	1	8	1	1	1	2	2	1	2	2.3	2	2	1	2	1	2	2	1
GSP042	1	25	2	1	3	1	4	1	4.5	1	2	1	1	1	1	1	2	2	2	2	2	1	2	2	1
GSP043	1	32	2	1	1	1	3	1	4	1	2	2	2	1	2	5	1	2	2	2	2	2	2	1	1
GSP044	1	45	2	2	1	1	5	1	1	2	2		1	1	1	1	2	2	2	2	2	2	2	2	2	B4 not attempted
GSP045	1	46	2	2	2	1	4	1	1.2	1	2	2	2	2	1	1	2	1	2	1	1	2	2	2	2
GSP046	1	34	1	1	2	1	5	1	8	1	1	1	2	1	1	4	3	1	1	1	1	2	2	2	2
GSP047	1	40	1	1	1	1	4	1	8	1	2	2	2	2	1	4	2.3	1	2	1	1	1	2	2	2
GSP048	1	41	2	1	3	1	5	1	8	1	1	1	2	1	1	2	2	1	1	1	2	1	2	2	2
GSP049	1	46	1	2	2	1	4	1	8	2	2	2	2		1		2	1	1	1	1	2	2	2	2	B6 no attempt,B8multiresponse
GSP050	1	32	2	1	3	1	5	1	8	1	2	2	2	1	1	1	3	1	1	1	1	1	2	2	2
GSP051	1		2	1	2	1	1	1	2	1	1	2	2	2	2	1	1	2	2	2	2	2	2	2	2	A2 not attempted
GSP052	1	39	2	1	3	1	3	1	8	1	2	2	2	2	1	2	2	2	2	2	2	1	2	2	1
GSP053	1		1	1	2	2	2	5	8	2	2	2	2	2	1	1	2	1	1	1	2	1	2	2	2	A2 not attempted
GSP054	1	40	1		3	2	2	1	2	1	1	2		2	1	2	1.2	1	1	1	2	2	2	2	2	B5 not attempted
GSP055	1	36	1	2	3	1	5	1	8	1	2	2	2	2	1	2	1,2,3,5	2			2	1	2	2	1	C2,C3 not attempted
GSP056	1	31	1		1	2	2	1	8	2	1	2	2	2	1	2	2	2	1	8		2	2	2		C4 and D4 not attempted
GSP057	1	47	1	1	1	1	1	1	8	2	1	2	2	1	1	1	1	1	1	1	2	2	2	2	2
GSP058	1	28	1	1	3	1	3	1	4	2	2	2	2	2	1	1	1	1	1	1	2	2	2	2	2
GSP059	1	31	1	1	3	1	3	1	8	1	2	2	2	2	1	1	3	1	1	1	1	1	2	2	2
GSP060	1	39	1	2	2	1	3	1	8	1	1	2	2	1	1	4	3	1	1	1	1	1	2	2	2
GSP061	1	40	2	1	1	2	2	1	8	2	2	1	2	2	1	2	2	1	1	1	2	2	2	2	2
GSP062	1	24	1	1	1	1	2	1	8	2	2	2	2	2	1	1	3	1	1	1	2	2	2	2	2
GSP063	1	26	1	1	1	2	3	5	8	1	1	2	1	2	1	1	1	1	1	1	1	1	1	1	1
GSP064	1	48	2	2	1	2	2	1	8	2	2	2	2		1	1	3	1	1	1	1	2	2	2	2	B6 not attempted
GSP065	1	21	2	1	1	2	3	1	4	1	1	1	2	2	1	1	2	1	1	1	1	2	2	2	2
GSP066	1	35	1	1	1	1	3	1	8	1	1	2	2	2	1	1	3	1	1	1	2	2	2	2	2
GSP067	1	30	1	1	1	1	2	1	8	1	1	2	2	2	1	1	3	1	1	1	2	2	2	2	2
GSP068	1	34	2	1	1	2	3	1	1	2	2	2	2	1	1	2	4	2	2	1	2	2	2	1	1
GSP069	1	45	2	2	3	1	5	1	8	1	2	1	2	2	1	1	2	1	1	1	2	1	2	2	2
GSP070	1	35	1	1	3	1	4	1	8	1	1	1	2	1	1		1,2,3,4	1	2	1	1	1	2	2		D2 not attempted
GSP071	1	23	1	1	1	3	4	1	8	1	1	2		1	1	2	2,3,1	1	2	1	1	1	2	2	2	B5 not attempted
GSP072	1	35	1	1	1	4	3	1	8	2	2	2	2	1	1	5	3	1	1	2	2	2	2	2	2
GSP073	1	27	1	1	1	2	2	1	8	2	1	2	2	2	1	1	2	1	1	1	2	2	2	2	2
GSP074	1	36	1	1	1	2	2	1	8	1	1	2	2	2	1	1	1	2	1	1	1	2	2	2	2
GSP075	1	30	1	1	1	2	3	1	8	2	2	2	2	1	1	1	2	2	1	1	2	1	2	2	2
GSP076	1	29	2	1	1	2	1	1	8	2	1	2	2	2	1	2	3	1	1	1	2	2	2	2	2
GSP077	1	31	2	1	1	2	1	5	8	2	1	2	2	1	1	1	2	1	1	1	2	2	2	2	2
GSP078	1	41	2	3	1	1		1	8	2	1				1	1	2	1	1	2	2	1	1	1	2	B4,B5,B6 not attempted
GSP079	1	59	1	2	2	1	4	1	8	1	1	2	2	2	2	1	1	1	1	1	1	2	2	2	2
GSP080	1	30	2	1	1	1	4	1	8	1	2		2	1	1		2.3	2	2		1		2	2	1	B4,C3,C5 not attempted,B8 spoiled
GSP081	1	54	2	1	2	1	5	4	1	2	2	2	2	1	1	4	1	2	2	2	2	1	2	2	1
GSP082	1	50	1	1	1	2	1	1	4	1	1	2	2	2	1	1	1	1	1	1	1	2	2	2	2
GSP083	1	23	1	1	1	2	3	1	8	1	2	2	2	1	1	2	3	1	1	1	2	2	2	2	2
GSP084	1	21	1	1	1	1	3	1	8	1	2	2	2	1	1	5	1	1	1	1	1	1	2	2	2
GSP085	1	34	1	1	1	1	3	1	8	2	1	2	2	2	1	1	2	1	1	1	2	2	2	2	2
GSP086	1	41	2	2	3	2	4	1	1	2	2	2	2	2	1		2.3	1	1		1	1	2	2	2	C3 no attempt, multiresponseB8
GSP087	1	52	2	1	2	4	3	1	8	1	2	2	2	1	1	4	3	1	1	1	1	1	2	2	2
GSP088	1	45	1	2	2	4	5	1	1	1	2	2	1	1	1	1	1	2	2	2	2	1	2	2	1
GSP089	1	47	2	2	1	1	3	1	8	2	2	2	2	2	1	4	2	1	1	1	1	1	2	2	2
GSP090	1	41	2	1	1	2	2	1	8	2	1	1	2	1	1	1	3	1	1	1	2	2	2	2	2
GSP091	1	38	2	2	3	1	3	1	4	1	2	2	2	1	1		2.3	1	1	1	1	1	2	2	2	multiresponse B8
GSP092	1	37	2	2	3	1	3	1	8	1	2	2	2	2	1		1.3	1	1	1	1	2	2	1	1	Multi respond B8
GSP093	1	46	2	1	3	1	1	1	8	1	1	2	2	1	1		2.3	1	1	1	1	2	2	2	2	Multi respond B8
GSP094	1	22	2	1	1	2	3	1	8	1	2	2	1	1	1	1	1.2	2	2	2	2	1	2	2	1
GSP095	1	30	1	1	3	1	2	1	8	1	1	2	2	2	1	2	2	1	1	1	2	2	2	1	2
GSP096	1	23	2	1	2	1	3	1	8	1	2	2	2	1	1	4	3	2	1	2	2	1	2	2	2
GSP097	1	53	1	1	2	1	5	1	8	1	2	2	2	1	1	2	2.3				1	1	2	2	2	C1 to C3 Missing
GSP098	1	42	2	1	1		3	1	8	1	2	2	2	2	1	1	2	1		1	1	1	2	2	2
GSP099	1	42	2	1	1		3	1	8	1	2	2	2	2	1	1	2	1		1						A6,C2,C4 to D2 Missing
GSP100	1	32	2	1	2		5	1	8	1			2		1		2.3				2	2	2	2		A6,B3-B6,C1-C3,D2 Missing and B8 Spoiled
GSP101	1	28	2	1	1	1	4	1	8	1	2	2	2	2	1	1	3	1	2	1	2	1	2	2	2
GSP102	1	24	2	1	1	2	5	5	4	1	1	2	2	1	1	2	2.3	1	1	1	1	1	2	2	1
GSP103	1	31	2	1	1	2	3	1	8	1	2	2	2	2	1	1	3	1	1	1	2	2	2	2	2
GSP104	1	25	2	1	2	2	3	1	7	2		2	1	1	1	1	4	2	2	2	2	2	2	1	1	B3 Not attempted
GSP105	1	30	1	1	1	1	3	1	8	2	2	2	2	2	2	1	2	2	2	2	2	2	2	1	2
GSP106	1	45	2	1	1	1	3	1	4	1	2	2	2	2	1	1	2	1	1	1	1	1	2	2	2
GSP107	1		2	1	1	2	1	1	1.4	2	1	2	2	2	1	1	2	1	1	1	2	2	2	2	2	A2 not attempted
GSP108	1	56	2	1	1	1	1	1	1	2	1	2	2	1	1	2	3	1	1	1	2	2	2	2	2
GSP109	2		2	1	2	1	4	2	8	1	2	2	2	2	2		2.3	2	2	2	2	1	2	2	2	A2 Not attempted,B8 Spoiled
GSP110	1		1	1	1	1	2	2	8	2	1	2	2	2	1	1	2									C1-D2 Missing
GSP111	1	46	2	2	1	1	2	1	8	2	1	2	2		1	2	1	1	1		1	1	2	2	2	B6,C3 Not attempted
GSP112	1	28	1	1	1	1	5	1	4	1	1		2	1	1	5	1	1	1	2	1	1	2	2	2	B4 Not attempted
GSP113	1	33	2	2	2	2	5	1	1	2	2	2	2	2	1	3	2	1	1	1	2	2	2	2	2
GSP114	1	43	2	1	1	1						2	2	2	1	1	3	1	1	1	1	1	2	2	2	A7-B3 Missing
GSP115	1	47	2	2	1	2	2	1	8		2	2	2	2	1	1	2	2	1	1	1	2	2	2	2
GSP116	1	37	2	1	1	2	2	1	7	2	1	2	2	2	1	1	2	1	1	1	2	2	2	2	2
GSP117	1	58	2	3	1	2	1	1	8	2	2	2	2	1	1	1	3	2	1	2	2	2	2	2	1
GSP118	1	35	2	1	1	4	3	1	8	2	2	2				1	4	2	2	2	2	2	2	1	1	B5-B7 Not attempted
GSP119	1	38	2	1	1	2	3	1	8	1	1	1	2	2	1	1	3	1	1	1	2	2	1	2	2
GSP120	1	27	2	1	1	2	3	1	8	1	1	2	2	2	1	3	3	1	1	1	2	1	2	2	2
GSP121	1	44	2	1	1	1	2	1	8	2	2	2	2	1	1	1	3	1	1	1	2	2	2	2	2
GSP122	1	32	1	2	1	1	5	1	8	1	1	2	2	1	1	1	3	1	1	1	2	2	2	2	2
GSP123	1	31	2	1	1	1	2	1	8	2	1	2	2	2	1	1	3	1	2	1	1	2	2	2	2
GSP124	1	31	2	1	1	1	2	1	8	2	1	2	2	2	1	1	3	1	2	1	1	2	2	2	2
GSP125	1	50	1	2	1	1	3	5	2	2	2	2	2	1	1		2.3	2	2	2	2	2	2	1	1
GSP126	1	28	2	1	1	1	5	1	8	2	2	2	2	1	1	1	5	2	2	2	2	2	2	2	2
GSP127	1	37	1	2	2	2	1	4	2	2	2	2	1	1	2	2	1	1	1	1	2	2	2	2	2
GSP128	1	42	2	1	1	2	2	1	8	2	2	2	2	1	1	2	3									C1-D2 Missing
GSP129	1	49	1	2	1	1	2	1	8	1	1	2	2	2	1	1	3	1	1	1	2	2	2	2	2
GSP130	1		2	1	1	1	3	1	8	1	2	2	2	1	1	1	2.3	1	1	1	2	1	2	2	2	A2 Not attempted
GSP131	1	41	2	2		3	1	8	2	2	2	2	1	2	1	1	3	2	2	2	2	1	2	1	1	A6 Not attempted
GSP132	1	26	2	1	2	1	3	1	8	2	2	2	2	2	1	4	2	1	1	1	1	2	2	2	2
GSP133	1		2	2	2	1	3	1	1	1	2	2	2	1	1	4	2	2	2	2	2	1	2	2	2	A2 Not attempted
GSP134	1		2	1	1	2	2	1	8	1	2	2	1	1	1	1	1	2	2	2	2	1	2	1	1	A2 Spoiled
GSP135	1		2	1	2	2	3	1	8	1	2	2	2	1	1		2.3	1	1	1	2	1	2	2	2	A2 Not attempted,B8 Spoiled
GSP136	1	23	1	1	1	3	4	1	8	1	2				1	2	2.3	1	2		1	1	2	2	2	B4-B6 and C3 not attempted
GSP137	1		2	1	1	2	2	1	1	2	1	2	2	2	1	3	2	1	1	1	2	2	2	2	2	A2 Nota attempted
GSP138	1	22	2	1	1	4	2	1	8	2	2					1	2					1	2	2	2	B4-B7,C1-C4 Not attempted
GSP139	1		1	1	1	1	5	1	8	2	2	2	2	1	1	1	2	1	1	1	2	2	2	2	2	A2 Not attempted
GSP140	1		2	1	1	4	1	1	1.2	2	2				1		2	1	1	1	2	2	2	2	2	A2,B4-B6 Not attempted,B8 Spoiled
GSP141	1	47	2	1	1	2	2	1	4	2	2		2		1	6	2	1	1	1	1	2	2	2	2	B4,B6 Not attempted
GSP142	1	47	2	1	1	1	2	1	7	2		1			1	4	4			1	1	1	2	2	2	B3,B5,6 and C1-C2 Nota attempted
GSP143	2	39	2	1			2			1	1					1										A5,A5 ,B1,B4,B5,B6,B7,B9,C1-D2 Not attempted
GSP144	1		2	1	1	4	5	4	8	1	2	2	2	2	1		2.3	1	1	1	1	2	2	2	1	A2 Not attempted,B8 spoiled
GSP145	1	37	2	1	2	2	3	1	8	1	1	2	2	1	1	1	1	1	1	1	1	1	2	2	2
GSP146	1		2	1	3	3	4	3	8	2	1	2	2	2	1	2	4	1	1	1	1	2	2	2	2	A2 Not attempted
GSP147	1		1	1	1	3	3	1	4	2	2	2	2			6	3	1	1	1	1	1	2	2	2	A2,B6,B7 Not attempted
GSP148	1	34	2	1	1	2	2	1	8	2	2		2		1	5	3	1	1	1	2	2	1	1	1	B4,B6 Not attempted
GSP149	1	28	2	1	1	2	1	1	8	1	1	1	2	2	1	1	3	1	1	1	2	2	2	2	2
GSP150	1		2	2		1	2	1	8	1	2	2	2	1	1		2	1	1	1	1	1	1	2	1	A2,A5 and B8 Spoiled
GSP151	1	24	1	2		1	1	3	8	2	2	2		1	1		2.3			2	2	2	1		2	A2,B5,C1-C2,D1 Not attempted and B8 Spoiled
GSP152	1		2	1	2	1	2	1	8	1	2	2	2	1	1	1	2.3	1	1	1	2	2	2	2	2	A2 Not attempted
GSP153	2	29	1	1	2	4	4	3	8	1	2	2	2	1	1		4	2	1	1	2	2	2	1	2	B8 Spoiled
GSP154	1		2	1	1	2	1	1	8	2	2	2	2	1	1	1	2	1	1	1	2	1	2	1	1	No age provided
GSP155	1	40	1	2	2	1	5	1	8		2	2	2	1	1		2.3	1	2	1	1	1	2	2	1	B8 Spoiled
GSP156	1		2	1	1	1	5	1	8	1	2	1	2	2	1	1	2	1	1	1	2	2	2	2	2	No age provided
GSP157	1	34	2	1	1	2	2	1	7	2	1	2	2	1	1	1	3	1	1	1	1	2	2	2	2
GSP158	1	42	2	2	2	1	5	1	8	1	2	2	2	1	1	1	2	1	1	2	2	1	2	2	1
GSP159	1		2	1	2	4	1	2	4	2	2	2	2	1	1	1	1	2	1	1	2	2	1	2	1	No age provided
GSP160	1		2	1	1	1	2	1	7	1	2	1	2	1	1	1	3	1	1	1	2	2	2	2	1	No age provided
GSP161	1		1	1	1	2		1	8	1	1	2						2	1	1	2	1	2	2	1	No response for A7, B5-B9
GSP162	1	57	2	2	1	2	2	1	8	1	1	2	2	1	1	1	2	1	1	1	1	2	2	2	2
GSP163	1	33	2	1	1	2	3	1	4	1	2	2	2	2	1	1	2.3	2	2	2	2	1	2	2	1
GSP164	1		2	1	1	1	5	1	4	2	2	2	2	2	1	1	3	1	1	1	2	1	2	2	2	No age provided
GSP165	1		2	1	1	2	3	1	4	1	1	1	2	2	1	4	1.4	1	1	1	1	1	2	2	1
GSP166	1	33	2	2	1	1	5	1	8	1	2	2	2	2	1	1	2.3	1	1	1	2	2	2	1	1
GSP167	1	36	2	1	1	4	4	1	8	1	1	2	2	2	1	2	2	1	1	1	1	1	2	2	2
GSP168	1	21	2	1	1	2	5	1	8	1	2	2	2	1	1	4	2	1	1	1	1	1	2	2	2
GSP169	1		2	1	1	2	3	1	8	1	1	1	2	2	1	5	1.4	1	1	1	1	1	2	2	1	No age provided
GSP170	1	36	1	1	1	1	3	1	8	1	2	2	2	2	1	1	2	1	1	1	2	1	2	2	2
GSP171	1		2	1		1	5	1	8	1		2	2	2	1	1	3	1	2	1	2	1	2	2	2	No response forAge,A5,B2
GSP172	1	38	2	1	1	1	3	1	8	1		2	2	1	1	1	3	1	1	2	2	2	2	2	2	Noresponse B3
GSP173	1		2	1		1	3	1	8	1		2	2	2	1	1		1	2	1			2	2	2	No response age, A5,B3,B9,C4,C5
GSP174	1	49	2	1	1	2	2	1	7	1	1	2	2	2	1	1	2	1	1	1	2	2	2	2	2
GSP175	1		1	2	1	1	4	1	7	1	2	2	2	1	1	6	2	1	1		1	2	2	2	2	No response to age,C3
GSP176	1	39	2	1	1	2	2	1	8	2		2	2		1		3	1	1		2	2	2	2	2	No response B3,B6,C3,B8 Spoiled
GSP177	1		1	2	1	1	5	1	8	1	2	2	2	2	1		2.3	1	1	1	1	2	2	2	2	No age provided ,B8 Spoiled
GSP178	1	28	1	1	1	1	3	1	8	1	1	2	2	2	1	4	3	1	1	1	1	2	2	2	2
GSP179	1	24	2	1	1	1	5	1	8	1	1	2	2	2	1	4	1	1	1	1	2	2	2	2	2
GSP180	1		2	2	1	1	4	1	7	2	1	2	2	2	1		2.3	1	1	1	1	2	2	2	2	No age provided ,B8 Spoiled
GSP181	1		2	2	1	1	2	1	7	2					1	4	4		1					2	2	No response to age, B3-B6,C1,C3-C6
GSP182	1	32	2	1	1	1	2	1	8	2	1	2	2	2	1	1	2	1	1	1	1	2		2	2	No response to C6
GSP183	1	33	2	1	1	1	3	1	8	1	1	1	2	2	1	1	3	1	1	1	2	2	2	2	2
GSP184	1	23	2	1	2	2	2	1	8	2	1	2	2	1	1	1	2	1	1	1	1	1	2	1	2
GSP185	1	38	2	2	2	1	5	1	8	1	2		2	1	1	2	3	1	1	1	2	1	2	2	1	No response B4
GSP186	1	24	2	1	1	2	3	1	8	1	1	2	2	1	1	1	2	1	1	1	1	1	2	2	2
GSP187	1		2	1	3	3	4	1	8	1	2	2	2	1	1	1	4	1	1	1	1	1	2	2	2	No age provided
GSP188	1		2	1	3	2	2	1	8	2	1		2	1	1	1	2	1	2	2	2	2	2	2	2	No age provided
GSP189	1		2	1	1	3	2	1	8	2	2		2			2										No response to age,B4,B6,B7,B9&Section C
GSP190	1	42	2	1	3	2	2	1	8	1	1	2	2	1	1	1	2	1	1	1	1	1	2	1	2
GSP191	1	30	1	1	2	1	5	1	8	1	1	2	2	2	1		2.3	1	1	1	1	1	2	2	2	No response to C3B8 Spoiled
GSP192	1	38	2	1	1	1	5	1	8	1	2	2	2	1	1	2	4	2	2	2	2	2	2	2	2
GSP193	1	49	2	1	1	1	3	1	8	2	2	2	2	1	1	4	1.2	1	2	1	2	2	2	2	2
GSP194	1	61	2	1	1	1	3	1	1	1	1	2	2		1	1	2	1	1	1	1	2	2	2	2	No response to B6
GSP195	1	26	1	1	1	1	3	1	8	1	1	1	2	2	1	1	2.3	1	1	1	1	2	2	2	2
GSP196	1	41	1	2	1	1	5	1	8	2	2		2		1	1	2.3	2	2	2	2	1	2	2	2	No response B4,B6
GSP197	1	25	1	1	1	1	5	5	8	1	2	1	2	1	1		2,3,4	1	1		1	1	2	2	2	B8 Spoiled
GSP198	1	32	2	1	1	1		1	8	1	1	2	2	2	1	2	3	1	1	1		1	2	2	2	No response to A7,C4
GSP199	1	37	2	1	1	1	3	1	8	1	1	2	2		1	2	3	1	1	1	2	1	2	2	2
GSP200	1	46	2	2	1	1	2	1	1	1	2	2	2	2	1	1	2	1	1	1	1	2	2	2	2
GSP201	1	28	2	1	1	2	3	1	8	1	2	2	2	1	1	1	2	1	1	1	2	2	2	2	2
GSP202	1			2	1	1	5	1	8	1	2	2	2		1	2	2.3	1	1	1	2	1	2	2	2	No respose Age,Gender,B6
GSP203	1		1	1	1	1	2	1	8	1	1	1	1	1	1	1	2	1	1			2	2	2	2	No responseAge,C3,C4
GSP204	1	35	1	2	3	1	5	1	8	1	2	1	2	1	1	4	1	1	1	1	1	1	2	2	2
GSP205	1	18	2	1	1	3	3	1	8	2	2	2	2	1	1	2	2	2	2	2	2	2	1	2	2
GSP206	1	46	1	2	1	2	2	1	8						1			1	1		1	2	2	2	2	No response B2-B4,B8,B9,C3
GSP207	1	61	2	3	1	2	1	1	7	1	1	2	2	2	1	1	1	1	1	1	1	2	2	2	2
GSP208	1	24	2	1	1	2	3	1	8	1	1	1	2	2	1	1	1	1	1	1	1	1	2	2	2
GSP209	1	43	1	1	1	1	2	1	8	2	1	1	2	1	1	1	2	1	1	1	2	2	2	2	2
GSP210	1	43	2	1	1	4	3	1	1	2	2	2	2	2	1		1.2	1	1	1	1	2	2	2	2	B8 Spoiled
GSP211	1	34	2	1	1	2	3	1	8	2	2	2	2	2	1	3	3	1	1	1	2	2	2	2	2
GSP212	1	30	2	1	1	2	2	1	8	2	1	2	2	2	1	1	1	1	1	1	2	2	2	2	2
GSP213	1		2	1	2	1		1	8	1	1	2	2	2	1	2	2	1	1	1	2	2	2	2	2	No age,A7
GSP214	1	28	2	1	3	2	3	1	8	1	1	2	2	1	1	2	3	1	2	2	2	2	2	2	2
GSP215	1	59	2	1	1	2	1	1	1	1	1		2		1	1	2.3	1	1	1	1	1	2	2	2	No response to B4&B6
GSP216	1	27	2	1	1	1	5	1	8	1	1				1	1	3	1	1	1	2	2	2	2	1	No response to B4-B6
GSP217	1	27	1	1		2	3	1	8	1		2	2	2	1	1	1,2,3	2	2	2	2	1	2	2	2	No response A5,B3
GSP218	1	33	2	1	1	1	4	1	8	1	2	2	2	2	1	1	2	1	1	1	2	1	2	2	2
GSP219	1		2	1	1	1	2	1	7		2	2	2	2	1		2	1	1		2	2	2	2	2	No response, Age,B2,C3 ,B8 Spoiled
GSP220	1	50	2	1	1	2	1	2	1	2	2	2	2	1	1		2	1	1	1	2	1	2	2	2	B8 Spoiled
GSP221	1		2	2	1	1	3	1	7	1	2	2	2	2	1		2	1	1	2	2	2	2	2	2	B8 Spoiled
GSP222	1	32	2	1	1	1	5	1	4	1	2	2	2	1	1	6	2.3	1	1	1	1	2	1	2	2
GSP223	1	38	2	2	1	1	5	1	8	1	2	2	2	1	1	4	1,2,3,4	1	2	1	1	1	1	2	2
GSP224	1	19	2	1	1	2	2	1	8	1	1	1	2	1	1	1	3	1	1	1	2	2	2	2	2
GSP225	1	47	2	1	1	2	2	1	1	2	2	2	2	1	1	1	3	1	1	1	2	1	2	2	2
GSP226	1	38	2	1	1	1	5	1	8	1	1	2	2	2	1	2	2	1	1	1	1	2	2	2	2
GSP227	1	29	2	1	1	2	5	1	8	1	2	2	2	2	1		2.3	1	1	1	2	2	2	2	2	B8 Spoiled
GSP228	1		2	1	1	2	3	1	8	2	2	1	2	2	1	1	3	1	1	1	2	2	2	2	2	No age provided
GSP229	1	45	2	1	1	2	2	1	7	1	2	2	2		1	2	2.3	1	1	1	1	1	2	2	2
GSP230	1	40	2	1	1	2	3	1	8	2	1	2	2	2	1	1	2	1	1	1	2	2	2	2	2
GSP231	1		1	1	1	2		1	8	2	2	2	2	1	1	1	2	1	1	1	1	2	2	2	2	No response to Age, A7
GSP232	1		2	1	1	1	2	5	7	2		2	2	1	1	6	3	1	1		2	2	2	2	2	No response to age,B3,C3
GSP233	1	35	2	1	1	2	3	1	7	1	1	1	2	1	1	2	1	1	1	1	1	2	2	2	2
GSP234	1	33	1	1	1	2	3	1	7	2	2	2	2	2	1	1	2	2	1	1	1	1	2	2	2
GSP235	1		2	1	1	2	2	1	8	1	2	2	2	1	1	1	2	1	1	1	2	2	2	2	2	No age provided
GSP236	1	30	2	1	1	2	2	1		1	1	2	2	1	1	1	2	1	1	1	2			2	2	No response to B1,C5,C6
GSP237	1		2	1	1	1	2	1	8	2	1	2	2	2	1	1	2	1	1	1	2	2	2	2	2
GSP238	1	30	2	2	1	1	5	1	8	1	1	2	2	1	1		1	1	1	1	1	1	2	2	2	B8 Spoiled
GSP239	1		1	1	1	2	2	1	8	2	1	1	2	1	1	1	2	2	1	1	1	2	1	1	2	No age provided
GSP240	1	26	2	1	1	2	3	1	8	2	2	2	2	1	1	1	2	1	1	1	1	2	2	2	2
GSP241	1	42	2	4	1	2	2	1	8	2	1	2	2	1	1	1	2	1	1	1	1	2	2	2	2
GSP242	1	43	2	1	1	2	2	1	8	2	2	2	2	1	1	1	2	1	1	2	2	2	2	2	2
GSP243	1	58	2	1	1	1		1	1.2	1	2	2	2	1	1	1	2.3	1	1	1	2	1	2	2	1
GSP244	1	38	2	1	3	1	3	1	8	1	1	2	2	2	1	2	2.3	1	1	1	2	2	2	2	2
GSP245	1	31	1	1	2	2	2	1	8	1	1	2	2	2	1	1	3	1	2	1	1	2	2	2	2
GSP246	1		2	2	1	2	2	1	8	2	1	2	2	2	1	1	2	1	1	1	2	2	2	2	2	No age provided
GSP247	1		2	1	1	2	5	1	8	1	2	2	2	1	1	2	3	1	1	1	2	1	2	2	2	No age provided
GSP248	1	18	2	1	1	3	3	1	8	1	1	2	2	2	1	4	2.4	1	1	1	1	2	2	2	2
GSP249	1	39	2	1	1	2	3	1	8	1	2	2	2	1	1	1	2.3	11	1	1	1	1	2	2	2
GSP250	1	29	2	1	1	2	2	1	8	2	1	2	2		1	5	1		1	1	2	2	2			No response to B6,C1,D1,D2
GSP251	1	24	2	1	1	2	3	1	8	1	1	2	2	1	1	1	1	1	1	1	2	2	2	2	2
GSP252	1	31	2	1	1	1	4	1	8	2	1		2	2	1	2	3	1	1	1	1	2	2	2	2	No response to B4
GSP253	1	34	2	2	1	2	2	1	8	2	2	2	2	1	1	1	2	1	1	1	2	2	2	2	2
GSP254	1	60	2	1	1	2	2	1	8	2	2	2	2	2	1	1	2	1	1	1	1	2	2	2	2
GSP255	1		2	2	1	2	2	1	8	1	1	1	2	1	1	1	1	1	1	2	2	2	1	2	2	No age provided
GSP256	1		2	1	1	1	2	5	8	1	1	2	2	1	1	1	2	1	1	1	2	2	2	2	2	No age provided
GSP257	1	19	2	1	1	2	2	1	8	2	2	2	2	2	1	1	3	1	1	1	1	2	2	2	2
GSP258	1	21	2	1	1	2	1	1	8	2	2	2	2	2	1	1	3	1	1	1	1	2	2	2	2
GSP259	1	19	2	1	1	2	3	1	8	2	2	2	2	1	1	1	3	1	1	1	1	2	2	2	2
GSP260	1		2	1	1	2	3	1	8	2	2	2	2	2	1	1	2	1	1	1	2	2	2	2	2	No age provided
GSP261	1	23	2	1	1	2	3	1	7	2	1	2	2	1	1	1	5	1	1	1	1	2	2	2	2
GSP262	1	37	2	2	1	2	3	1	8	1	2	2	2	2	1	1	1	1	1	1	1	2	2	2	2
GSP263	1	37	2	1	1	1	5	1	8	2	1	2	2	2	1		2	2	2	2	2	1	2	2	2	B8 Spoiled
GSP264	1	25	2	1	1	2	3	1	8	2		2	2	2	1	1	2	1	1		2	2	2	2	2	No response to B3,C3
GSP265	1	34	1	1	1	2	2	1	5	1	1	2	1	1	1	1	1	1	1	1	2	2	2	2	2
GSP266	1	36	2	1	1	2	2	1	8	2	2	2	2	1	1	2	1	1	1	1	1	2	2	2	2
GSP267		50	2	1	1	2	1	2	1	1	1	2	2	1	1	1	2	1	1	1		2	2	1	2	No response to Nationality & C4
GSP268	1	43	1	1	1	1	5	1	1	1	2	2	2	1	1		2	1	2	2	1	2	1	2	2	B8 Spoiled
GSP269	2	51	1	2	2	1	5	1	8	1	2	2	2	1	1	6	2.3	1	1		1	1	2	2	2	No response to
GSP270	1		1	1	1	2	4	1	8	1	2	1	2	1	1	1	3	1	1	2	1	1	2	2	1
GSP271	1	39	2	1	2	1	5	1	7	1	1	2	2	2	1		5	1	1	1	1	1	2	2	2	B8 Spoiled
GSP272	1	36	2	1	1	2	4	1	8	1	2	2	2	2	1	1	3	1	1	1	2	2	2	2	2
GSP273	1	57	2	4	1	1	2	1	8	1	2	2	2	2	1	1	3	1	1	1	2	1	2	2	2
GSP274	1	51	1	1	1	4	5	1	8	1	1	2	2	2	2	1	1	3	1	1	1	2	2	2	2
GSP275	1	33	2	1	1	1	5	1	7	2	1	2	2	1	1		2.3	1	2	1	1	1	2	2	2	B8 Spoiled
GSP276	1	38	2	1	1	2	2	1	1.7	2	1	2	2	1	1	3	3	1	1	1	1	2	2	2	2
GSP277	1	29	1	1	1	1	2	1	8	1	2	2	2	1	1		2.3	1	1	1	1	1	2	2	2	B8 Spoiled
GSP278	1	26	2	1	1	2	2	1	8	1	1	1	2	1	1	2	2	1	1	1	2	2	2	2	2
GSP279	1	29	2	1	1	4	3	1	8	1	2	2	2	2	1	2	2.3	1	1	1	2	1	2	2	2
GSP280	1	51	1	2	2	1	4	1	1	1	2	2	2	2	1		2	1	2	2	2	1	2	2	2	B8 Spoiled
GSP281	1	23	2	1	1	2	2	1	8	1	1	2	2	2	1	1	3	1	1	1	2	2	2	2	2
GSP282	1	34	2	1	1	2	3	1	8	1	2	2	2	2	1	1	2	2	2	1	2	2	2	2	2
GSP283	1		2	1	1	2	3	1	8	2	2	2	2	2	1	1	1	1	1	1	1	2	2	2	2	No age provided
GSP284	1	44	2	1	2	1	2	1	1	1	2	2	2	2	1	1	2	1	1	1	1	1	2	2	2
GSP285	1	37	2	1	1	2	1	1	8	1	1	2	2	1	1	1	2	1	1	1	1	1	2	2	2
GSP286	1	34	2	1	1	2	2	1	8	1	1	2	2	1	1	1	2	1	1	1	1	1	2	1	2
GSP287	1	39	1	1	1	1	4	1	8	1	2	2	2	2	1	4	1.3	1	1	1	1	1	2	2	1
GSP288	1	29	2	1	1	2	4	1	8	1	1	1	2	1	1	1	2	1	2	1	1	2	2	1	1
GSP289	1	34	2	1	1	2	2	1	8	1	2	1	2	2	1	2	3	1	1	1	1	1	2	2	2
GSP290	1	57	2	2	1	2	4	1	8	1	1	2	2	1	1	1	2	2	1	1	1	2	2	2	2
GSP291	1	61	2	1	1	2	4	1	8	1	1	1	2	1	1	1	4	1	1	1	1	1	2	2	2
GSP292	1	75	2	1	2	2	4	1	8	1	2	1	2	2	1	3	2	1	2	1	2	1	2	2	1
GSP293	1		2	2	1	2	3	1	8	2	1	2	2	2	1	1	3	1	1	1	2	1	2	2	2	No age provided
GSP294	1		2	1	1	2	3	1	8	2	1	2	2	1	1	4	2	1	1	2	2	1	2	2	2	No age provided
GSP295	1	44	2	1	1	1	5	1	7	2	1	2	2	2	1		2	1	1	1	2	2	2	2	2	B8 Spoiled
GSP296	1	59	2	1	1	2	2	1	8	2	2	2	1		1	1	3	2	2	2	2	2	2	2	2	No response for B6
GSP297	1	23	2	1	1	2	3	1	8	1	1	2	2	2	1		2.3	1	1	1	1	2	2	2	2	B8 Spoiled
GSP298	1	66	2	2	1	2	2	1	8	2	1	2	2	2	1	1	3	1	1	1	1	2	2	2	2
GSP299	1	39	2	1	2	1	2	1	1	2	1	2	2	1	1	1	1	1	1	1	2	1	2	2	1
GSP300	1	29	2	1	1	2	2	1	8	1	1	2	2	1	1		3	1	1	1	2	2	2	2	2	B8 Spoiled
GSP301	1	37	2	1	1	2	2	1	8	1	1	2	2	1	1	1	2	1	2	2	2	2	2	2	2
GSP302	1	33	2	1	1	1	2	1	4	2	2	2	2	1	1	1	2	1	1	1	2	2	2	2	2
GSP303	1	72	2	2	1	2	4	1	8	1	1		2	1	1	2	2	1	2	1	1	2	2	2	2
GSP304	1	49	2	2	1	1	5	1	1	1	2	2	2	2	1	2	3	1	1	1	1	1	2	2	2
GSP305	1	29	2	1	1	2	5	1	8	1	1	1	2	1	1	1	3	1	1	1	1	2	2	2	2
GSP306	1		2	1	1	2	1	1	7	2	1	1	2	2	2	1	3	1	1	1	1	2	2	1	2	No age provided
GSP307	1		2	1	1	2	2	1	7	2	1	2	2	1	1	1	1	1	1	1	1	1	2	2	2
GSP308	1	35	2	1	1	2	3	1	8	1	2	2	2	2	1	1	2	1	1	1	2	2	2	2	2
GSP309	1		2	1	1	2	3	1	1.4	1	1	1	2	1	1	5	1	1	1	1	1	2	2	2	2	No age provided
GSP310	1		2	1	1	2	2	1	8	2	2	2		2	2	1	2	2	2	2	2	2	2	1	1	No age provided
GSP311			2	1	1	2	1	1	5	2	2	1	2	1	1	1	2	1	1	1	2	2	2	1	2	No age and nationality provided
GSP312	1		2	1	1	2	4	1	1	1	2	2	2	2	1	2	2	1	1	1	2	2	2	2	1	No age provided
GSP313	1		2	3	2	3						1	1	2	1	1	2	1	2	2	1	1	2	2	1	No response to Age,A7-B3
GSP314	1	33	2	1	1	4	3	1	8	1	2	2	2		1	1	3	1	1		2	2	2	2	2	No response B6,C3
GSP315		21	2	1	1	2	2	1	8	1	2	2	1	1	1	1	1	2	1	1	1	1	2	2	2	No nationality
GSP316	1	18	2	1	1	2	2	1	8	2	2	2		2	1	1	4	1	2	1	2	2	2	2	2	no Response to B5
GSP317	1	40	2	1	1	2	2	1					2	1	1	1	3	1	1	1	1	2	2	2	2	No response to B1-B4
GSP318	1	20	2	1	1	2	2	1	8	2	1	2	2	2	1	1	1	1	1	1	2	2	2	2	2
GSP319	1		2	1	2	2	2	1	1	1	2	2	2	1	1	1	1	1	1	1	1	1	2	2	2	No age provided
GSP320	1	21	2	1	1	2	2	1	8	2	2	2	2	2	1	1	3	1	1	1	2	2	2	2	2
GSP321	1	22	2	1	1	2	3	1	8	2	2	2	2	2	1	3	2	1	1	1	2	2	2	2	2
GSP322	1	63	2	2	1	2	1	1	8	2	2	2	1	2	1	1	3	1	1	1	2	2	2	2	2
GSP323	1	39	2	1	1	4	3	1	8	2	2	2	2	2	1	1	3	1	1	1	1	1	2	2	2
GSP324	1		2	2	1	4	1	1	1	2	2	2	2	2	1	1	3	1	1	1	1	1	2	2	2
GSP325	1		1	1	1	1	1	5	8	2		2	2	2	1	1	3	1		1	2		2	2	2	No rsponse to Age, B3,C2,C5
GSP326	1	37	2	2	1	4	1	1	8	2	1	2	2	2	1	2	3	1	1	1	2	2	2	2	2
GSP327	1	25	2	1	1	1	3	1	8	1	1	1	2	2	1	1	3	1	1	1	2	2	2	2	2
GSP328	1		1	1	2	3	5	1	8	1	2	2	2	1	1		3	1	2		1	1	2	2	1	B8 Spoiled
GSP329	1	51	1	2	1	1	2	1	8	2	2	2	2	2	1		2.3	1	1	1	2	2	2	2	2	B8 Spoiled
GSP330	1	45	1	2	1	1	2	1	8	2	2	2	2	2	1	1	3	1	1	1	2	2	2	2	2
GSP331	1	45	1	2	1	1	3	1	8	1	1	2	2	2	1	1	3	1	1	1	2	2	2	2	2
GSP332	1		2	1	1	2	2	1	8	1	2	2	2	1	2		2.3	1	1	1	2	1	2	2	2	B8 Spoiled
GSP333	1	31	2	1	1	1	4	1	8	1	1							1	1	1	1	2	2		2	B4-B9missing
GSP334	2	26	2	2	1	1	4	2	8	1	2	2	2	1	1		2.3	1	1	1	2	2	2	2	2	B8 Spoiled
GSP335	1	35	1	1	1	1	2	1	8	1	1							2	2	1	2	2	2	2	2	No response to B4-B9
GSP336	1	31	1	1	1	1	5	1	8	1	1	2	2	2	1	1	3	1	1	1	2	2	2	2	2
GSP337	1	54	2	3	1	1	1	1	1.2	2	1	2	2	2	1	1	1	1	1	1	2	2	2	2	2
GSP338	1		2	2	1	4	3	1	2	2	1	1	2	1	1	4		1	1	1	1	2	2	2	2	No response to Age, B9
GSP339	1	42	2	1	1	1	2	1	8	2	1	1	2	2	1	1	1	1	1	1	2	2	2	2	2
GSP340	1	50	1	2	1	2	2	1	8	1	1	2	2	1	1		2.3	1	1	1	2	2	2	2	2	B8 Spoiled
GSP341	1	35	1	2	1	1	5	5	8	1	2	2	2	1	1		2.3	1	1	1	1	1	2	2	2	B8 Spoiled
GSP342	1		1	2	2	1	3	1	4	1	2	2	2	1	1		2.3	1	1	1	2	1	2	2	2	No age provided ,B8 Spoiled
GSP343	1	40	2	1		1	3	1	8	1	2	1	2	1	1	6		1	2	2	2	1	2	2	1	No response to A5,B9
GSP344	1	69	1	2	1	1	2	1		1	1	1	2	1	1	1	1	1	1	1	1	2	2	2	2	No response to B1
GSP345	1	39	2	1	1	2	3	1	8	1	1	1	2	2	1	1	3	1	1	1	2	2	2	2	2
GSP346	1	55	1	2	1	2	2	1	8	1	1	1	2	2	1	1	3	1	2	1	2	2	2	2	2
GSP347	1	41	2	1	1	2	2	1	8	1	2	2	2	2	1	1	2	1	1	1	2	2	2	2	2
GSP348	1		2	2	1	1	2	1	8	1	1	2	2	2	1	1	3	1	1		2	1	2	2	2	No response A2,C3
GSP349	1	25	2	1	3	3	5	1	8	2	2	2	2	2	1	4	1.3	2	2	2	2	1	2	1	1
GSP350	1	43	2	2	3	1	2			2	2	2	2	2	1		3	1	1	1	2	1	2	2	2	No response A8,B1 ,B8 Spoiled
GSP351	1	44	1	2	3	1	2	1	8	2	2	2	2	1	1	2	1	1	1	1	1	2	2	2	2
GSP352	1		1	1	1	1	2	5	8	1	2	2	2	2	1	1	3	1	1	1	2	2	2	2	2
GSP353	1	30	1	1	1	1	3	1		1	2	2	2	2	1	4	1	2	2	2	2	2	2	2	2	No response B1
GSP354	1	44	1	3	3	1	4	1	8	1	2	1	2	1	1	2	2	2	2	2	2	1	2	2	2
GSP355	1	24	1	1	3	3	4	5	4	1	1	1	2	1	1	1	3	1	1	1	2	2	2	2	2
GSP356	1		1	1	2	1	5	1	8	1	2	2	2	2	1	4	2	1	1	1	1	1	2	2	2
GSP357	1	23	2	1	2	3	4	1	8	1	2	2	2	1	1	4	3	1	1	2	2	1	2	2	1
GSP358	1	41	2	2	3	1		1	1.4	1	2	2	1	2	1	4	2	1	2	1	1	1	2	2	2	No response A7
GSP359	1	30	2	1	2	1	4	1	4	1	2	2	2	1	1	2	4	2	2	2	2	1	2	1	1
GSP360	1		2	1	3	1	1	1	1.5	1	1	1	2	2	2	2	2	1	1	1	1	1	2	2	2	No response to A2
GSP361	1	55	2	1	3	1	3	1	1	1	2	1	2	2	1	2	2	1	1	1	1	1	2	2	2
GSP362	1		2	2	3	1	3	1	8	1	2	2	2	1	1			1	1	1	1	1	2	2	2	all options for B8&B9
GSP363	1	23	2	1	3	3	4	1	8	1	1	2	2	2	1	4	2.3	1	2	1	2	1	2	2	2
GSP364	1	27	1	1	3	4	5	5	8	1	2		2		1	5	3	1	2	1	2	1	1	2	1	B4,B6
GSP365	1	40	2	2	2	1		1	8	1	2	2	2	1	1	2	2	2	2	2	2	1	2	2	2	A7
GSP366	1	35	1	2	3	1	2	5	8	1	2	2	2	2	1	2	2	1	1	1	1	1	2	1	1
GSP367	1	31	1	1	3	1	4	1	8	1	2	1	2	1	1	4	2	1	1	1	1	1	2	2	2
GSP368	1	39	1	2	2	1	4	1	8	1	2	2	2	2	1	1	3	1	1	1	2	2	2	2	1
GSP369	1	42	1	1	2	1	3	1	8	1	2	2	2		1	2	2	1	2	1	1	2	2	2	2
GSP370	1	32	1	2	3	1	3	1	8	1	2	2	2	2	1	4	4	2	1	2	2	2	2	2	2
GSP371	1		1	2	3	1	4	1	1	1	2	2	2	2	1	2	2.4	1	1	1	2	2	2	2	1
GSP372	1	47	2	1	3	1	4	1	8	1	1	2	2	2	1		2.3	1	1	2	2	1	2	2	2	B8 Spoiled
GSP373	1	48	1	1		1	2	1	8	1	2	2	2	1	1	1	2	2	2	2	2	2	2	2	2	No response A5,B3
GSP374	1	57	1	2	3	1	1	1	8	2	2	2	2	2	1	2	3	1	1	1	1	2	2	2	2
GSP375	1	58	1	1	3	1	1	1	8	1	2	1	2	1	1		1,2,3	1	1	1	1	1	2	2	1	B8 Spoiled
GSP376	1	58	1	2	3	1	2	1	8	1	2	1	2	1	2		2.3	1	2	1	2	1	2	2	1	B8 Spoiled
GSP377	1		1	1		3	4	5										2		2	2	1	1			A5,B1-B9,C2,D1,D2, B8 Spoiled
GSP378	1	50	1	2	2	1	3	1	8	1	2	2	2	2	1	1	2	1	1	1	2	2	2	2	2
GSP379
GSP380	1	35	2	1	2	1	5	1	8	1	2	2	2	2	1		2	1	2	1	2	2	2	2	2	B8 Spoiled
GSP381	1	47	1	1	3	1	5	1	8	1	2	2	2	2	1	1	2	1	1	1	1	1	2	2	2
GSP382	1		1	1	3	1	3	1	8	1	2	2	2	2	1	1	3	1	1	1	2	2	2	2	2	No response to A2
GSP383	1	43	1	1	3	1	3	1	8	1	1	2	2	2	1	4	3	2	2	1	2	1	2	2	2
GSP384								1	8	1	2	2	2	2	1	1	2	1	1	1	1	1	2	2	2	No response A1-A7
GSP385	1	43	1	2	3	1	3	1	8	1	2	2		2	1		2.3	2	2	2	2	1	2	2	1	No response B5, B8 Spoiled
GSP386	1	40	1	2	3	1	5	1	8	1	2	2	2		1		1,2,3,4	2	2		2	2	2	2	2	No response B6,C3, B8 Spoiled
GSP387	1	24	1	1	2	1	5	1	8	2					1	1	2.3	1	2		2	1	2	2	2	No response B3-B6,C3
GSP388	1	36	1	2	2	1	3	1	8	1	1	2	2	1	1	2	2	2	2	2	1	1	2	2	2
GSP389	1	59	2	1	1	1	1	1	8	1	2				1		3	1	1	1	2	2	2	2	2	No response B4-B6, B8 Spoiled
GSP390	1	46	1	2	1	1	2	1	8	1	2	2	2	2	1	1	1	1	1	1	1	2	2	2	1
GSP391	1	48	2	2	3	1	5	1	4	1	1	1	2	1	1		2	1	1	1	1	1	2	2	2	B8 Spoiled
GSP392	1		1	1	3	1	3	1	8	1	2	2	2	2	1		1,2,3	1	1	1	1	1	2	2	2	No response to A2, B8 Spoiled
GSP393	1		1	2	3	1	5	1	8	1	1	2	2	1	1		2.3	1	2	1	1	1	2	2	2	No response to A2,B8 Spoiled
GSP394	1	42	2	2	3	2	2	1	8	1	2	2	2	2	1	4	1	2	2	2	2	2	1	2	2	B8 Spoiled
GSP395	1	38	2	2	3	2	3	1	7	2	2	2	2	1	1	1	2	1	1	1	1	2	2	2	2
GSP396	1	31	1	1	2	1	3	1	8	1	1	2	2	2	1	4	2.3	1	2	1	2	1	2	2	2
GSP397	1		2	2	3	1	5	1	1	1	2	2	2	1	1	1	2	2	2	2	3	2	1	1	1	No response to A2
GSP398	1	24	2	1	3	3	4	1	8	1	2		2	1	1	4	1.4	2	2	2	1	1	2	2	1	No response B4
GSP399	1	28	1	1	3	1	5	1	8	1	2	2	1	1	2	1	2	2	2	2	2	2	1	1	1
GSP400	1	37	1	1	2	1	3	1	8	1	2	2	1	1	2		2	2	2	2	2	2	2	1	1	B8 Spoiled
GSP401	1		1	2	3	1	4	1	8	1	2	2	2	2	1		2.4	2	2	2	2	1		1	1	No response A2,C6, B8 Spoiled
GSP402	1	43	1	2	2	1	4	1	8	1	2	2	2	2	1	2	1,2,3	2	2	2	2	1	2	2	2
GSP403	1		2	2	3	1	5	1	7	1	2	2	2		1		2.3	1	1	1	1	1	2	2	2	No response A2,B6,B8 Spoiled
GSP404	1	58	1	2	2	1	4	1	8	1	2	2	2	1	1		1.4	2	2	2	2	1	1	2	1	B8 Spoiled
GSP405	1	59	2	1	3	1	5	1	8	1	2	2	2	1	1	1	2.3	1	2	1	1	1	2	2	2
GSP406	1	40	2	3	3	1		1	8	2	2	2	2	1	1	6	2	1	1	1	1	1	2	2	1	No response A7
GSP407	1	42	1	2	3	1	5	1	2	2	2	2	1	1	1		2,3,4	1	1	1	1	1	2	2	2
GSP408	1	34	2	1	3	1	5	1	8	2	1	2	2	2	1	1.2	2	1	2	2	2	2	2	2	2
GSP409	1	38	2	2	3	1	5	1	8	2	2		2	1	1		2.3	2	2	2	2	1	2	2	2	No response B4, B8 Spoiled
GSP410	1	54	2	2	3	4	4	1	1	1	1	2		1	1	1	2	2	1	2	2	1	2	1	1	No response B5
GSP411	1	33	1	2	2	1						2	2	1	1		2,3,4									No response A7-B3,C1-D2, B8 Spoiled
GSP412	1	49	2	3	3	1	4	1	8	1	2	2	2	1	1	4	2.3	2	2	2	2	1	2	2	2
GSP413	1	35	2	2	3	1	4	1	5.7	1	2	2	2	1	1	2	1,2,3,4	2	2	2	2	1	2	2	1
GSP414	1	39	2	2	3	1	4	1	4	1	1	2	2	2	1	2	2	1	1	1	1	1	1	2	2
GSP415	1	39	2	2	3	1	5	1	8	1	2	1	2	1	1	2	2	1	1	1	1	1	2	2	2
GSP416	1	44	2	1	3	1	3	1	1,2,4	2	2	2	2	2	1		2	1	1	1	1	2	2	2	2	Multi response B8
GSP417	1	45	2	1	3	1	3	1	8	1	1	2	2	2	1	5	2.3	1	1	1	2	2	2	2	2
GSP418	1	34	1	1	3	1	5	1	8	1	2	2	2	1	1	5	3	1	1	1	1	1	2	2	2
GSP419	1	32	2	2	2	4	5	1	8	2	1	2	2	2	1	1	2.4	2	2	2	2	2	2	2	2
GSP420	1	39	1	1	3	1	5			2			2		1		2	1	1			1	2	2	2	No response A8,B1,B3,B4,B6,B8,C3,C4
GSP421	1	35	2	1	2	1	5	1	1	1	2	1	2	2	1	1	2	2	2	2	2	1	2	1	1
GSP422	1	40	2	1	3	1	5	1	4	1	2	1	2	1	1		2.3	1	2	2	1	1	2	2	1	Multi response B8
GSP423	1	32	1	1	1	1	3	1	4	2	2	1	2	2	1	1	3	1	1	2	2	2	2	1	2
GSP424	1		1	1	1	1	2	1	8		2	2	2	1	1		2.3	1	1	1	1	1	2	2	2	Multi response B8, No responseA2,B2
GSP425	1	32	2	4	3	1	5	1	8	1	2	2	2	2	1	1	2	1	1	1	1	1	1	2	2
GSP426	1	28	2	1	3	1	4	1	8	2	2	2	2	2	1	2	2	2	2	2	2	1	1	1	1
GSP427	1	37	2	2		1		1	4		2		2		1		3		2			1	2	2	2	No response A5,17,B2,B4,B6,B8,C1,C3,C4
GSP428	1	40	1	1	2	1	5	1	8	1		2			1	4	1,2,4	1	1	2	2	1	2	2	1
GSP429	1		2	1	1	1	2	1		1	1	2	2	1	1		2	1	2	2	2	2	2	2	2	No response A2,B1,B8multiple
GSP430	1	20	1	1	1	1	1	3	8	1	2	2	2	2	1	1	2	1	1	1	2	1	2	2	2
GSP431	1	22	1	1	3	1	2	1	8	1	1	2	2	1	1	5	4	1	1	1	2	1	2	2	2
GSP432	1	31	1	1	3	1						2	2	1	1	2	1	1	1	1	1	2	2	2	2	A7-B3Unavailable
GSP433	1	31	1	1	3	1	3	1	8	1	2	2		1	1	6	1,2,3,4	1	2	1	2	1	2	2	2
GSP434	1	28	1	1	3	1	3	5	8	1	2	2	1	1		6	1,2,3,4	2	2	2	2	1	2	1	1	No responseB7
GSP435	1	32	2	1	3	1	3	1	8	1	2	2	2	2	1	4	2	1	1	1	2	2	2	2	2
GSP436	1	36	2	1	1	1	5	1	8	2	2	2	2	2	1	1	2	2	2	2	2	2	2	2	2
GSP437	1	38	2	1	3	1		1	8	2	2				1		2,3,4				2	1	2	2		No response A7,B4-B6,C1-C3
GSP438	1	57	2	2	3	1	3	1	7	1	1	1	1	1	1	2	2.3	1	2	2	2	1	2	2	1
GSP439	1		2	1	3	1	4	1	8	1					1	6	2.3		2			1	2	2	2	No response B3-B6,C1,C3,C4
GSP440	1	39	2	2	3	1	4	1	8	1					1	6	2.3		2			1	2	2	2	No response B3-B6,C1,C3,C4
GSP441	1	31	1	1	2	1	5	1	8	1	1	1	2	2	1		2.3	1	1	2	2	1	2	2	1	Multi response B8
GSP442	1	22	1	1	2	1	5	1	8	1	2	1	2	1	1	1	2.3	1	2	2	1	2	1	2	1
GSP443	1	38	2	1	2	1	5	1	4	1	2	1	2	1	1		2	1	1	1	1	1	2	2	2	Multi response B8
GSP444	1	57	1	2	2	1	5	1	8	2	2	2	2	2	1	3	2	1	1		2	2	2	2	2	No response C3
GSP445	1	47	1	1	3	1	3	1	8	2	2	2	2	2	1	2	2.3	1	1	2	2	2	2	2	2
GSP446	1	36	2	2	2	1	3	1	8	1	2	2	2	1	1	2	3	2	2	2	2	1	2	2	2
GSP447	1		2	3	3	1	4	5	7	1	2	2	2	1	1	2	2.3	1	1	1	1	1	1	2	1	No response A2
GSP448	1	37	2	1	3	1	3	1	8	1	2	2	2	2	1	1	2,3,4	1	1	1	1	1	2	2	2
GSP449	1	43	2	1	3	1	3	1	8	1	1	2	2	2	1	1	2.3	1	1	1	2	1	2	2	2
GSP450	1	42	2	1	1	1	3	1	1,4,5,6	2	2	2	2	1	1	2	3	1	2	1	2	1	2	2	1
GSP451	1	50	1	2	2	1	4	1	1	1	2	2	2	2	1	5	2,3,4	1	1	1	1	1	2	2	2
GSP452	1	61	1	2	3	1	2	1	1.2	1	2	2	2	1	1	2	2	1	1	1	1	2	2	2	2
GSP453	1	39	1	1	3	1	5	1	8	1	2	2	2		1		2.3	1	1		2	1	2	2	2
GSP454	1	43	2	2	2	1	3	1	7	2					1		1	2	2		2	1	2	2	2	No response B3,B4,B5,B6,MultiresponseB8
GSP455	1	29	2	1	3	2	5	1	8	1	2	2	2	1	1	2	1.3	2	2	2	2	1	2	1	1
GSP456	1	40	2	1	1	4	2	1	1	1	2	2	2	1	1	2	2	1	1	1	2	2	2	2	2
GSP457	1	39	2	1	3	1	3	1	8	1	1	1	2	1	1	2	2	1	1	1	2	1	2	2	2
GSP458	1	45	1	2	3	1	5	1	1	1						2			1		1	1	2	2	2
GSP459	1	29	1	1	2	1	4	1	7	1	2	2	2	2	1	4	1.3	2	1	1	2	1	1	2	2
GSP460	1	35	1	1		3	4	1	8	1	2	2	2	2	1	5	2	1	1	1	1	1	1	2
GSP461	1	39	2	1		1	4	1	8	1	2		2		1	2	2	2	2		2	2	2	2
GSP462	1		2	1	3	1	4	1	8	1	2	2	2		1	1	2.3	1	1		1	2	2	2	2
GSP463	1	42	2	1	1	1	2	1	8	1	2	2	2		1	1	3	1	1			1	2	1
GSP464	1	27	2	1		1	3	1	8	2	2	2	2	1	1	5	2	2	2		2	1	1	2	2
GSP465	1		1	1	2	1	2	1		2					1	1	3	1	1		2	2	2	2	2
GSP466	1		2	1		4	2	1		1	1			1	1	2	2	1	1	1	1	1	2	1	1
GSP467	1		2	1	1	1	3	1	8	1	1	2	2	1	1		2	1	2	2	2	2	2	2	1	multiresponse B8, No response A2
GSP468	1		1	1	1	1	3	1	8	1	1	2	2	1	1		2	1	2	2	2	2	2	2	1	multiresponse B8, No response A2

## Sheet: MAU
QUESTINNAIRE_NUMBER	A1_NATIONALITY	A2_AGE	A3_SEX	A4_MARITAL STATUS	A5_RESIDENCE	A6_OCCUPATION	A7_EDUCATION	A8_RELIGION	B1_COMORBIDITIES	B2_VACCINE_AWARENESS	B3_VACCINE_PROTECT	B4_VACCINE_18+	B5_VACCINE_CROCODILES	B6_VACCINE_PAIN	B7_CONTINUE_MASK	B8_BEST_INFO_SOURCE	B9_TRUSTED_SOURCE	C1_WILLINGNESS	C2_COMULSORY	C3_SAFE	C4_TAKE_VACCIN	C5_TAKEN_VACCINE_PAST	C6_HAVE REFUSED VACCINE	D1_RELIGION_HINDER	D2_TRADITION_PROTECT	COMMENTS
MAU01	1	56	1	2	2	1	5	1	1	1	2	1	2	1	1	2	2.3	1	1	1	1	1	2	2	2
MAU02	1	35	2	1	2	1	2	1	6	1	2	2	2	1	1	2	2	1	2	2	1	2	2	1	2
MAU03	1	33	1	1	2	1	5	1	8	1	2	2	2	1	1	2	3	2	2	2	2	1	2	2	2
MAU04	1	36	1	2	1	1	3	1	8	1	2	2	2	2	1	5	2	2	2	2	12	1	2	2	2
MAU05	1	31	1	1	2	1	5	1	8	1	1	1	2	2	1	2	2	1	2	1	1	2	2	2	2
MAU06	1	32	1	1	1	1	3	1	8	2	2	2	2	1	1	1	3	2	2	2	2	1	2	1	2
MAU07	1	30	1	1	1	1	5	3	8	1	2	2	2	2	1	2	2	2	2	2	2	1	2	1	2
MAU08	1	46	1	1	2	1	5	1	8	1	2	2	2	1	1		2.3	1	2	1	1	1	2	2	2	Provided multiple answers=B8
MAU09	1	37	2	1	2	1	5	1	8	2	2	2	1	1	1		2	1	1	1	1	1	2	2	2	Provided multiple answers=B8
MAU10	1	33	1	1	2	1	5	5	8	1	2	2	2	1	1	5	2	2	2	2	2	1	1	2	2
MAU11	1	33	2	1	2	1	3	1	1	2	2	2	2	2	1	4	2	1	1	1	1	1	2	2	2
MAU12	1	60	1	2	2	1	5	1	8	1	2	2	2	2	1		2	2	1	1	1	2	2	2	2
MAU13	1	24	2	1	2	4	3	1	8	2	2	2	2	1	1		2	1	2	1	2	1	2	2	2	Provided multiple answers=B8
MAU14	1	19	2	1	1	4	3	1	8	1	2	2	2		1	4	1	1		2	1	2	2	2	2	some not ticked= B6,C2
MAU15	1	26	1	1	1	2	3	1	8	1	2	2	1	2	1	4	3	1	1	1	2	2	2	2	2
MAU16	1	42	1	2	3	1	3	1	8	1	2	2	2	1	1		3	2	2	2	1	2	2	2	2	Provided multiple answers=B8
MAU17	1	27	1	1	3	1	3	1	8	1	1	2	2	1	1	2	3	1	1	1	1	1	2	2	2
MAU18	1	31	2	1	2	1	4	1	8	1	2	2	2	2	1	1	3	1	1	1	1	1	2	2	2
MAU19	1	25	2	1	2	1	3	1	8	1	2	2	2	1	2	2	2	1	1	1	2	1	2	2	2
MAU20	1	24	1	1	2	1	5	1	8	1	1	2	2	2	1		2	1	1	1	1	2	2	2	2
MAU21	1	32		1	2	1	3	1	8	1	1	2	2	2	2		1.4	2	2	2	2	1	2	2	2	Some not ticked= A3 &Provided multiple answers=B8
MAU22	1	28	2	1	2	2	2	1	8	1	2	2	2	1	1		1	1	1	1	1	1	2	2	2	Provided multiple answers=B8
MAU23	1	29	1	1	3	1	2	1	8	1	1	2	2	1	1	4	3	1	1	1	2	1	2	1	2
MAU24	1	29	2	1	2	2	2	1	8	1	2	2	2	1	1	4	1	2	2	2	2	1	2	2	2
MAU25	1	40	2	1	2	2	2	1	8	2	2	2	2	1	1		1	1	1	1	1	2	2	2	1	Provided multiple answers=B8
MAU26	1	28	2	1	2	2	2	1	8	2	2		2		1	1	2	1	1	1	1	1	2	2	2	Some not ticked=B4 &B6
MAU27	1	39	2	1	2	2	3	1	8	1	2	2	2	2	1	1	3	1	1	1	1	1	2	2	2
MAU28	1	31	2	1	1	2	1	1	8	1	1	2	2	2	1	1	2	1	1	1	1	2	2	2	2
MAU29	1	33	1	1	2	2						2	1	1	1	5	1	2	2	2	2	2	1	2	2	Pages A7-B3 Missing
MAU30	1	32	2	1	1	1	5	1	8	1	1	2	2	1	1	4	2	1	1	1	1	1	2	2	2
MAU31	1	24	2		2	2	3	1	8	2	1	2	2	2	1	1	1, 2,3	1	1	1	2	1	2	2	2	Some not ticked =A4
MAU32	1		1	2	3	1	2	5	8	1	1	2	2	1	1	5	2	1	1	1	2	1	2	2	2	Some not ticked=A2
MAU33	1	41	2	1	2	2	2	1	2	1	2	2			1											Some not ticked=B4,B5,B9, Provided multiple answers=B8 & pg C1-D2 missing
MAU34	1	30	2	1	1	5	1	1	8	1	2	2	2	1	1		2	1	1	1	1	1	2	2	2
MAU35	1	30	1	1	1	1	3	1	1	1	2	2	2	1	1	1	2	1	1	1	2	1	2	2	2
MAU36	1	28	2	2	2	1	3	1	1	2	2	2	1	1	1	3	2	2	2	2	2	1	1	2	2	Provided multiple answers=B8
MAU37	1	28	1	1	1	1	3	1	8	1	1	2	2	1	1		1,2,3,4	1	1	2	2	1	2	2	2	Provided multiple answers=B8
MAU38	1	31	1	1	3	1						2	2	1	1		1,2,4	1	1	1	2	1	2	1	1	Pg A7-B3 missing ,Provided multiple answers=B8
MAU39	1	47		2	3	1	2	1	8	2	1	1	2	2	1	1	2	1	1	1	2	1	2	2	2	Some not ticked=A2
MAU40	1	31	2	1	1	2	2	1	8	1	1	2	2	1	1	2	1	1	1	1	1	2	2	2	2
MAU41	1	30	2	1	2	1	3	1	8	1	1	2	2	2	1	1	2	1	1	1	1	1	2	2	2
MAU42	1	33	2	1	2	2		1	8	2		2	2	1	1	1	2	1	1	1	1	1	1	2	2	Some not ticked=A7 &B3
MAU43	1	38	2	1	2	2		1	8	1	2	2	2	1	1	1	2	1	1	1	1	1	2	2	1
MAU44	1	38	2	1	1	2	2	1	8	1	1	2	2	2	1	2	3	1	1	1	1	2	2	2	2
MAU45	1	25	2	1	2	2	2	1	8	1	2	2	2	1	1	2	2	1	1	2	1	1	2	2	2
MAU46	1	39	1	2	3	1	5	1	8	1	1	2	2	2	1	1	2	1	1	1	1	1	2	2	2
MAU47	1	35	1	1	3	1	5	1	8	1	2	2	2	1	1	5	4	2	2	2	1	2	2	2	2
MAU48	1	25	1	1	1	1						2	1	2	1	1	2, 3	2	2	1	2	1	2	2	2	Pages A7-B3 Missing
MAU49	1	29	1	1	3	1	3	1	8	1	2	2	2	1	1		2, 3	1	1	1	1	1	2	2	2	Provided multiple answers=B8
MAU50	1	24	2	1	3	1	3	1	8	1	1	2	2	1	1	1	3	1	2	1	1	1	1	2	2
MAU51	1	23	1	1	1	1	3	1	1	1	1	1	2	1	1	6	3	2	2	2	2	2	1	2	2
MAU52	1	42	1	1	1	1	2	1	8	2	2	2	2	1	1		3	1	1	1	2	2	2	2	2	Provided multiple answers=B8
MAU53	1	20	1	1	1	1	2	1	8	2	2	2	2	1	1	4	3	1	1	1	1	2	2	2	2
MAU54	1	81	2	1	1	2	4	1	8	1	1	2	2	2	1	1	2	1	1	1	1	2	2	2	2
MAU55	1	21	1	1	1	2	1	1	8	1	1	2	2	2	1		2	1	1	1	1	1	2	2	2	Provided multiple answers=B8
MAU56	1	47	2	1	1	2	1	1	8	1	1	2	2	2	1		2	1	1	1	1	1	2	2	2	Provided multiple answers=B8
MAU57	1	26	1	1	1	2	2	1	8	1	1	2	2	2	1		2	2	1	1	2	1	2	2	2	Provided multiple answers=B8
MAU58	1	59	2	2	1	2	1	1	7	1	1	1	2	2	1		2	1	1	1	1	1	2	2	2	Provided multiple answers=B8
MAU59	1	28		1	1	2	1	1	8	1	1	1	5	5	1		2	1	1	1	1	1	2	2	2	Some not ticked= A3 &Provided multiple answers=B8
MAU60	1	51		2	1	2	2	1	7	1	1	2	2	2	1		2	1	1	1	1	1	2	2	2	Some not ticked=A3& Provided multiple answers=B8
MAU61	1	26	2	1	1	2	3	1	7	2	1	2	2	1	1		2	1	1	1	1	2	2	2	2	Provided multiple answers=B8
MAU62	1	35	1	1	1	1	3	1	8	1	1	1	2	2	1		2	2	2	2	2	2	2	2	2	Provided multiple answers=B8
MAU63	1	60	2	2	1	2	1	1	7	1	1	2	2	2	1	1	2	1	1	1	1	1	2	2	2
MAU64	1	31	1	1	1	2	2	1	8	1	1	1	2	2	1		2	1	1	1	2	1	2	2	2	Provided multiple answers=B8
MAU65	1	35	1	1	1	2	2	1	8	1	1	2	2	2	1		2	1	1	1	1	1	2		2	Some not ticked=D1
MAU66	1	32	2	2	1	2	4	1	8	1	1	2	2	1	1	2	1, 2	1	1	2	2	1	2	2	1	Some not ticked=A2
MAU 67	1		2	1	1	2	1	1	7	2		1	2	1	2	6	5	2	2	2		1	2	2	1	some not ticked= A2 &B3
MAU 68	1		2	1	1	2	2	1	8	2	2	2	2	1	1	1	5	1	2	1	2	1	2	1	2	some not ticked= A2
MAU 69	1	23	2	1	1	4	3	1	8	1	2	2	2	2	1	1	1	1	1	1	1	1	2	2	2	Some not ticked=A1
MAU 70	1		2	1	1	4	3	1	8	1	1	2	2	2	1	1	2	1	2	1	1	1	2	2	2	Some not ticked=A1
MAU 71	1		2	1	1		2	1		1	1	1			1	1	2			1	1	1	2			some not ticked= A2,A6,B1,B5,B6,C1,C2.D1&D2
MAU 72	1		1	1	1	1	5	3	8	1	2	2	2	2	1	1	4	1	1	2	2	2	1	1	1	some not ticked= A2
MAU 73	1	37	1	1	1	1	2	1	8	1	1	1	2	2	1	1	2	1	1	1	1	1	2	2	2	Some not ticked=A1
MAU 74	1	22	2	1	2	2	2	1	8	1	1	1	1	1	1	1	2	1	1	2	2	2	2	2	2	Some not ticked=A1
MAU 75	1	34	2	1	2	1	2	1	4 ,6	1	1	1	2	1	1		1	2	1	2	2	2	2	2	1	Provided multiple answers=B8
MAU 76	1	53	1	2	2	2	1	1	8	1	1	1	2	1	1	1	2	1	1	1	1	1	2	1	1	Some not ticked=A2
MAU 77	1	32	2	1	2	2	5	1	8	1	2	2	2	1	1	1	2	1	1	2	1	1	2	2	2	Some not ticked=A1
MAU 78	1	31	1	1	2	1	1	1	8	1	2	2	2	1	1	1	2,3 ,4	1	1	2	1	1	2	2	2	Some not ticked=A1
MAU 79	1	46	2	2	2	2	3	1	8	1	2	2		1	1	2	4	2	2	2	2	1	2	2	2	Some not ticked=B5
MAU 80	1	34	2	1	2	1	2	1	8	2	2	2	2	1	1	1	4	1	1	1	2	1	2	2	2	Some not ticked=A1
MAU 81	1	28	2	1	2	1	5	1	8	1	1	2	2	1	1	4	3	2	2	2	2	1	2	2	2	Some not ticked=A1
MAU 82	1	39	2	2	1	2	2	1	8	1	2	2	2	1	2	5	1	1	2	2	2	1	2	2	2	Some not ticked=A2
MAU 83	1	30	2	1	1	2	3	1	8	1	2	1	1	1	2	5	1	1	2	2	2	1	2	2	2	Some not ticked=A1
MAU 84	1	23	2	1	2	2	3	1	8	2	2	2	2	1	2	5	1	2	2	2	2	1	2	2	2	Some not ticked=A1
MAU 85	1	58	1	1	2	1	4	1	8	1	2	2	1	1	1		2 ,3	2	1	1	1	1	2	2	2	Provided multiple answers=B8
MAU 86	1	24	1	1	2	1	2		8	2	2	2	2		1		3 ,4	1	1	1	1	1	2	2	2	Some not ticked = B6 & Provided multiple answers=B8
MAU 87	1	28	1	1	2	1	3	1	8	1	2	2	2	1	2	2	3	1	1	1	1	1	2	2	2	Some not ticked= A8
MAU 88	1	48	1	1	2	1	3	1	8	1	2	2	2	1	1	1	2 , 3	1	1	1	1	1	2	2	2	Some not ticked=A1
MAU 89	1	43	1	2	2	1	3	1	1	1	1	2	2	1	1	1	2	1	1	1	1	2	2	2	2	Some not ticked=A2
MAU 90	1	27	1	1	2	1	3	1	8	1	1	1	2	2	1	4	1	1	1	1	2	1	2	2	2	Some not ticked=A1
MAU 91	1		2	1	1	1	5	1	8	1	2	1	2	2	1	2	2	1	2	1	2	1	2	2	2	some not ticked=A2
MAU 92	1	28	2	1	1	1	5	1	8	2	2	2	1	1	1	4	1	2	2	2	2	1	2	1	2	Some not ticked=A1
MAU 93	1	57	1	2	1	1	5	1	1	1	2	2	2	1	1	2	1 , 3	1	1	1	1	1	2	2	2	Some not ticked=A2
MAU 94	1	43	1	1		1		1	8	1	2		2	1	1		2	1	1	1	1	1	2	2	2	Some not ticked= A5,A7 & B4, Provided multiple answers=B8
MAU 95	1	36	1	1	1	2	5	1	8	1	2	2	2	2	1	2	3	1	1	1	1	1	2	2	2	Some not ticked=A1
MAU 96	1		1	1	1	1	2	1	8	1	2	2	2	2	1	4	1,2 ,4	1	1	1	1	1	2	2	2	some not ticked=A2
MAU 97	1		1	1	2	1	5	1	8	2	2		2	1	1		1,2 , 4	2	2	2	2	1	1	2	2	some not ticked=A2 &B4, Provided multiple answers=B8
MAU 98	1	40	1	1	1	1	5	5	8	2	2			1	1		2.3	2	2	2	2	2	2	2	2	all boxes ticked=B4 & B5, Provided multiple answers=B8
MAU 99	1	30	1	1	1	1	5	1	8	2	2	1	2	2	1		1.2	1	2	2	2	1	2	2	2	Some not ticked=A1, Provided multiple answers=B8
MAU 100	1	31	1	1	1	1	4	5	8	2	2	2			1	4	3	2	2	2	2	1	1	2	2	Some not ticked= B5 & B6
MAU 101	1		2	1	1	1		1	8	2	2	2	2	2	1	2	1	2	2	2	2	1	1	2	2	Some not ticked= A2& A7
MAU 102	1	30	2	2	1	1	2	1	8	1	2	2	2	1	1		3	2	2	1	2	1	2	2	2	Some not ticked=A2, Provided multiple answers=B8
MAU 103	1	38	2	1	1	1	4	1	8	1	2	2	2	2	1	1	2.3	1	2	1	2	1	2	2	2	Some not ticked=A1
MAU 104	1	40	2	2	1	1	5	1	8	1	2	1	2	1	1	2	2.3	1	1	1	1	2	2	2	2	Some not ticked=A2
MAU 105	1	43	2	2	2	1	5	1	8	2	2	2	2		2		1,2,3	2	2		2	1	2	1	1	Some not ticked= B6 & C3, Provided multiple answers=B8
MAU 106	1	46	1	1	1	1	2	1	8	1	2	2	2	1	2	1	5	2	2	2	2	2	2	2	2	Some not ticked=A1
MAU 107	1		2	1	1	1	3	1	1	1	1	2	2	2	1		1,2,3	1	1	1	2	2	2	2	2	Some not ticked=A2, Provided multiple answers=B8
MAU 108	1	39	1	1	1	2	2	1	8	2	1	2	2	1	1	1	1	2	2	1	2	2	2	2	2	Some not ticked=A1
MAU 109	1	34	2	1	1	2	5	1	8	1	1	2	2	2	2	1	2	1	1	1	1	1	1	2	2	Some not ticked=A1
MAU 110	1		2	1	1	2	2	1	8	2	2	2	2	1	1	1	3		1	1	2	2	2	2	2	Some not ticked=A2 &C1
MAU 111	1		1	2	1	2	1	1	8	2	2	2	2	2	1	1	1.3	2	2	2	2	1	2	2	2	Some not ticked=A2
MAU 112	1	24	2	1	1	2	2	1	8	1	1	2	2	1	1	4	2	1	1	1	2	1	2	2	2	Some not ticked=A1
MAU 113	1	42	1	1	1	2	2	1	8	1	1		2	2	1	1	3	1	1	1	2	2	2	2	2	Some not ticked=B4
MAU 114	1	46	2	1	1	2	1	1	8	2	1	1	2	2	1	1	2	1	1	1	1	1	2	2	2	Some not ticked=A1
MAU 115	1	23	2	1	1	1	3	1	8	2	1	1	2	1	1	1	4	1	1	1	1	2	2	2	2	Some not ticked=A1
MAU 116	1	23	2	1	1	1	3	1	8	1		2	2	2	1	1	1	1	1	1	2	1	2	2	2	Some not ticked=B3
MAU 117	1		2	1	1	1	5	1	8	1	2	2	2	2	1	2	3	2	2	2	2	1	2	2	2	Some not ticked=A2
MAU 118	1	43	1	2	1	1	5	1	1	1	2	2	2	1	1		2.3	2	2	2	2	2	2	2	2	Some not ticked=A2, Provided multiple answers=B8
MAU 119	1	33	1	1	1	1	5	5	4	1	2	1	2	1	1		3	2	2	2	2	2	2	2	2	Some not ticked=A1, Provided multiple answers=B8
MAU 120	1		2	1	1	1		1	8	2					1		2.3	1	2	1	2		1	2	2	Some not ticked=A2,A7,B3,B4,B5,B6,C5 &Provided multiple answers=B8
MAU 121	1	35	2	1	1	1	5	1	8	1	1	1	2	2	1		2	1	1	1	1	2	2	2	2	Some not ticked=A1, Provided multiple answers=B8
MAU 122	1	43	1	2	1	1	5	1	8	1	2	2	2		1	1	3	1	1	1	2	1	2	2	2	Some not ticked= B6
MAU123	1	39	2	2	1	1	3	1	1	2	2	2	2	2	1	2	2	2	2	2	2	1	2	2	2	Some not ticked=A2
MAU124	1	42	2	2	1	1	5	1	7	2	2	2	2	2	2	5	3	1	1	1	1	1	2	2	2	Some not ticked=A2
MAU125	1	29	2	2	1	1	5	1	8	2	2	2	2	1	1	3	1	2	2	2	2	2	1	2	2	Some not ticked=A2
MAU126	1	49	1	1	1	1	4	1	7	1	2	2	2	1	1	1	2	1	1	1		1	2	2	2	Some not ticked=A1
MAU127	1	45	2	2	1	1	1	1	8	1	2	2	2	1	1	1	2	1	1	1	1	1	2	2	2	Some not ticked=A2
MAU128	1	43	1	1	1	1	2	1	8	1	1	2	2		2	1	2	1	1	1	2	2	2	2	1	Some not ticked= B6
MAU129	1		2	2	1	2	2	1	8	1	1	2	2	2	1	1	2 ,3	1	1	1	1	2		2	1	Some not ticked= A2 &C6
MAU130	1	40	1	1	1	2	2	1	8	1	1	1						1	1	1	1	2	2	2	2	Some not ticked= B5-B9
MAU131	1	22	2	1	1	2	2	1		2	1	1	2	1	1	2	2	1	1	2	2	2	2	2	2	Some not ticked= B1
MAU132	1	38	1	2	1	1	3	1	8	1	1	2	2	1	1	1	2	1	1	1	1	1	2	2	1	Some not ticked=A2
MAU133	1		2	1	1	1	5	1	4	1	1	2	2	2	1	4	1	1	1	1	1	1	2	2	2	Some notticked=A2
MAU134	1		2	3	1	2	2	1	8	1	1	2	2	2	2		1,3,4	1	1	1	1	1	2	2	2	Some notticked=A2, Provided multiple answers=B8
MAU135	1	37	2	1	1	2	3	1	8	1	2	2	2	1	1	1	2.3	1	1	1	2	1	2	2	2	Some not ticked=A1
MAU136	1	34	2	1	1	1	3	1	8	2	1	2	2	2	1	1	2	1	2	2	2	1	2	2	2	Some not ticked=A1
MAU137	1		2	1	1	2	2	1	8	1	1	2	2	2	2	1	1	1	1	1	1	2	2	2	2	Some not ticked=A2
MAU138	1	40	2	2	1	1	3	1	8	1	2	2	2	1	1	1	2.3	2	1	2	1	1	1	2	2	Some not ticked=A2
MAU139	1	25	2	1	1	1	2	1	8	2	1	1	2	1	1	2	4	1	1	1	1	2	1	2	2	Some not ticked=A1
MAU140	1	30	1	1	2	1	3	1	8	1	2	2	2	2	1	1	2.3	1	1	2	2	2	2	2	2	Some not ticked=A1
MAU141	1	34	2	1	1	1	2	1	8	1	2	2	2	2	1		3	1	2	1	2	1	2	2	2	Some not ticked=A1, Provided multiple answers=B8
MAU142	1	56	2	2	1	1		1	7	1	1	2	2	1	1		2	1	1	1	1	1	2	2	2	Some not ticked=A7,Provided multiple answers=B8,
MAU143	1	37	1	1	1	1	3	1	8	1	2	2	2	2	1	4	2.3	1	2	1	1	1	2	2	2	Some not ticked=A1
MAU144	1	38	2	1	1	2	3	1	8	1	1	2	2	2	1	1	2	1	1	1	1	1	2	2	2	Some not ticked=A1
MAU145	1		1	3	3	1	5	1	8	2	2	2	2	1	1		2,3,4	2	2	2	2	2	2	2	2	Some not ticked=A2, Provided multiple answers=B8
MAU146	1		1	1	1	2	3	1	8	1	2	2	2	2	1	1	2.3	1	1	1	1	1	2	2	2	Some not ticked=A2
MAU147	1	21	2	1	1	1	3	1	8	1	1	2	2	2	1	4	2	2	1	1	1	1	2	2	2	Some not ticked=A1
MAU148	1	24	2	1	1	1	3	1	8	1	1	2	2	2	1		2	1	2	2	2	1	2	2	2	Some not ticked=A1, Provided multiple answers=B8
MAU149	1	32	2	1	1	1	5	1	1	1	1	2	2	2	1	1	2	1	1	1	1	1	2	2	2	Some not ticked=A1
MAU150	1	34	2	1	1	1	2	1	8	1	1				1	1	2	1	1	1	1	1	2	2	2	Some not ticked=B4-B6
MAU151	1	34	2	1	1	2	2	1	8	1	1				1	1	2	1	1	2	2	1	2	2	2	Some not ticked=B4-B6, Provided multiple answers=B8
MAU152	1	55	2	2	1	1	1	1	1	1	1	2	2	2	1		2	1	1	1	1	1	2	2	2	Some not ticked=A2
MAU153	1	66	1	2	1	2	1	1	1	1	1	2	2	2	1	1	2	1	1	1	1	1	2	2	2	Some not ticked=A2
MAU154	1	27	2	1	1	1	3	1	7	2	1	2	2	2	1		2	1	1	2	2	1	1	2	2	Some not ticked=A1, Provided multiple answers=B8
MAU155	1	18	2	1	1	3	3	1	5	1	1	2	2	2	1	1	2	1	2	2	2	1	2	2	2	Some not ticked=A1
MAU156	1	26	2	1	1	2	2	1	8	1	1				1		2	2	1	2	2	1	2	2	2	Some not ticked=B4-B6, Provided multiple answers=B8
MAU157	1	25	2	1	1	1	3	1	8	1	1				1		2	1	1	2	2	1	2	2	2	Some not ticked=B4-B6, Provided multiple answers=B8
MAU158	1	27	2	1	1	2	2	1	8	1	1				1	1	1	1	1	1	1	1	1	2	2	Some not ticked=B4-B6
MAU159	1	45	2	1	1	1	3	1	8	1	1	2	2	2	1	1	2	1	1	1	1	2	2	2	2	Some not ticked=A1
MAU160	1	38	1	1	2	1	5	1	8	1	2	2	2	1	1		2.3	2	2	2	1	1	2	2	2	Provided multiple answers=B8
MAU161	1	36	1	1	1	2	2	1	8	2	2	2	2	2	2	1	2	2		2	2	1	2	2	2	Some not ticked= C2
MAU162	1	34	1	1	1	2	2	1	8	2	1	2	2	2	1	1	1	1	1	1	2	1	2	2	2
MAU163	1	38	1	1	1	1	1	1	8	1	1	2	2	2	1	1	2	1	1	1	1	1	2	2	2
MAU164	1	35	1	1	1	2	3	1	5	2	2		2		1	2	2	2	2	2	2	1	2	2	2	Some not ticked= B4,B6
MAU165	1	23	2	1	1	2	2	1	8	2	1	2	2	2	1	1	2	1	1		1	2	2	2	2	Some not ticked= C3
MAU166	1	59	2	1	1	2	1	1	5	1	1	2	2	2	1	1	2	2	2	1	2	1	2	2	2
MAU167	1	36	2	1	1	1	2	1	8	1	1			2	1	1	2	1	1	1	1	1	2	2	2	Some not ticked=B4, B5
MAU168	1	39	2	1	1	2	1	1	8	2	1	2	2	1	1	1	2	1	1	1	1	2	2	2	2
MAU169	1	23	2	1	1	2	2	1	8	2	1	2	2	2	1	1	2	1	1	1	1	1	2	2	2
MAU170	1	76	2	4	1	2	4	1	8	1	1	2	2	2	1		2	1	1	1	1	1	2	2	2	Provided multiple answers=B8
MAU171	1	47	2	1	1	2	2	1	7	1	1	2	2	1	1		2	1	1	1	1	1		2	2	Provided multiple answers=B8
MAU172	1	37	2	1	1	1	2	1	8	1	1	2	2	2	1	2	2	1	1	1	1	1	2	2	2
MAU173	1	101	2	4	1	2	4	1	8	2	1	2	2	1	1		2	2	2	2	2	1	2	2	2	Provided multiple answers=B8
MAU174	1	31	2	1	1	2	3	1	8	1	1	2	2	1	1	1	2	1	1	1	2	1	2	2	2
MAU175	1	23	2	1	1	1	2	1	8	2	1	2	2	2	1	1	2	1	1	1	1	2	2	2	2
MAU176	1	49	2	1	1	2	1	1	7	1	1	2	2	2	1		2	1	1	1	1	1	2	2	2	Provided multiple answers=B8
MAU177	1	80	1	1	1	2	4	1	7	1	1	2	2	2	1		2	1	1	1	1	1	2	2	2	Provided multiple answers=B8
MAU178	1	60	2	2	1	2	1	1	8	1	1	2	2	2	1		2	1	1	1	1	1	2	2	2	Provided multiple answers=B8
MAU179	1	42	2	1	1	2	2	1	7	1	1	2	2	2	2		2	1	1	1	1	2	2	2	2	Provided multiple answers=B8
MAU180	1	24	2	1	1	3	1	1	8	2	2				1	4	2	1	1	2	2	1	2	2	2	Some not ticked=B4-B6
MAU181	1	23	2	1	1	3	3	1	8	2	2				1	4	2	1	1	2	1	1	2	2	2	Some not ticked=B4-B6
MAU182	1	22	2	1	1	3	3	1	8	1	1				1	4	2	1	1	2	1	1	2	2	2	Some not ticked=B4-B6
MAU183	1	26	2	1	1	3	3	1	4	1	1				1	4	2	1	2	2	2	1	2	2	2	Some not ticked=B4-B6
MAU184	1	22	2	1	1	2	2	1	7	1	1	2	2	2	2		2	1	1	2	2	1	2	2	2	Provided multiple answers=B8
MAU185	1	62	2	1	1	2	1	1	5	1	1	2	2	2	1		2	1	2	2	1	1	2	2	2	Provided multiple answers=B8
MAU186	1	40	2	1	1	1	2	5	8	1	1	2	2	2	1	1	2	1	2	2	2	1	2	2	2
MAU187	1	53	1	2	1	2	1	1	8	1	1	2	2	2	1		2	1	1	2	1	1	2	2	2	Provided multiple answers=B8
MAU188	1	40	2	1	1	2	1	1	8	1	1	2	2	2	1	1	2	2	2	2	2	1	2	2	2
MAU189	1	24	2	1	1	2	2	1	8	1	1	2	2	2	1		2	1	1	1	1	1	1	2	2	Provided multiple answers=B8
MAU190	1	55	2	1	1	2	1	1	1.5	1	1	2	2	2	1	1	2	2	2	1	2		1	2	2	Some not ticked=C5
MAU191	1	42	2	1	1	2	2	1	7	1	1	1	2	2	1		2	1	1	1	1	1	2	2	2	Provided multiple answers=B8
MAU192	1	35	2	1	1	2	1	1	7	1	2	1	2	2	1	1	2	1	1	1	1	1	2	2	2
MAU193	1	20	2	1	1	2	2	1	8	2	2	2	2	1	2		2	1	2	2	2	2	2	2	2	Provided multiple answers=B8
MAU194	1	31	2	1	1	2	2	1	4	1	1	2	2	2	1		2	1	1	1	1	1	2	2	2	Provided multiple answers=B8
MAU195	1	32	2	1	1	2	3	1	8	1	1	2	2	2	1	1	2	1	1	1	1	1	2	2	2
MAU196	1	38	1	1	1	2	2	1	8	1	2	1	2	2	2	1	2	1	2	1	1	1	2	2	2
MAU197	1	40	1	1	1	2	3	1	8	1	1							1	2	1	1	1	2	2	2	Some not ticked=B4-B9
MAU198	1	33	1	1	1	2	2	1	8	1	1	2	2	2	1	1	2	1	1	1	1	1	2	2	2
MAU199	1	24	1	1	1	1	2	1	8	1	1	2	2	2	1		2	1	1	1	1	1	2	2	2	Provided multiple answers=B8
MAU200	1	32	1	1	1	2	2	1	8	2	2	2	2	1	1		2	1	1	1	1	1	1	2	2	Provided multiple answers=B8
MAU201	1	51	2	1	1	2	1	1	5	1	2	2	2	2	1	1	2	1	1	1	1	1	2	2	2
MAU202	1	22	2	1	1	3	3	1	8	1	1	2	2	2	1	4	2	1	1	2	2	1	2	2	2
MAU203	1	20	2	1	1	3	3	1	8	1	1	2	2	2	1	4	2	1	1	2	2	1	2	2	2
MAU204	1	42	1	1	1	1	2	5	8	2	1				1	1		1	1	1	2	1	2	2	2	Some not ticked=B4,B5,B6,B9
MAU205	1	51	1	1	1	2	1	1	7	1	1				1	2		1	1	1	2	1	2	2	2	Some not ticked=B4,B5,B6,B9
MAU206	1	21	1	1	1	2	2	1	4	1	1	2	2	2	1	1	2	1	1	1	2	1	2	2	2
MAU207	1	48	2	1	1	2	2	1	1	2	2	2	2	2	2	1	2	1	1	2	2	2	2	2	2
MAU208	1	30	1	1	2	3	3	1	8	2	2	2	2		1	1	2	1	1	1	2	1	1	2	2	Some not ticked=B6
MAU209	1	49	2	2	2	1	5	1	8	1	2	1	2	1	1	5	2	2	2	2		1	1	2	2	Some not ticked =C4
MAU210	1	24	2	4	2	2	4	1	8	2	2	2	2	2	1	1	2	1	1	2	2	2	2	2	2
MAU211	1	29	2	1	2	1	2	1	1	1	1	1	2	1	1	2	2	1	1	1	1	2	1	2	2
MAU212	1	25	2	1	1	2	3	1	8	1	1	1	2	1	1	1	1	1	1	1	2	1	2	2	2
MAU213	1	25	2	1	1	4	2	1	8	2	1		2		1	1	1	1		1	1	1	2	2	2	Some not ticked=B4,B6 &C2
MAU214	1	42	2	1	2	1	5	1	8	2	2	2	2	1	1		2.3	1	1	1		2	2	2	2	Provided multiple answers=B8 , Some not ticked=C4
MAU215	1	26	1	1	1	2	2	1	8	2	1	2	2	1	1	1	2	1	2	2	2	2	2	2	2
MAU216	1	61	2	2	2	2		1	1	1	1	2	2	1	1		2	1	1	2	2	2	2	2	2	Sone not ticked= A7 ,Provided multiple answers=B8
MAU217	1	37	2	1	2	1	2	1	8	2	1				1	1	2	1	1	1	2	2	2	2	2	Some not ticked=B4-B6
MAU218	1	41	2	2	1	1	3	1	6	2	2	1	2	1	1	6	1	1	1	1	1	2	2	2	2
MAU219	1	28	2	1	2	2	2	1	8	2	1	2	2	1	1	1	2	1	1	1	2	1	2	2	2
MAU220	1	22	2	1	1	1	2	1	8	1	2	2	2	2	1	1	1	2	2	2	2	2	2	2	2
MAU221	1	23	2	1	3	1	2	1	7	1	2	2	2	2	1		2.4	1	1	1	2	1	2	2	2	Provided multiple answers=B8
MAU222	1	31	1	1	2	1	5	1	8	1	2		2	1	1		3	1	1	1	2	1	1	2	2	Some not ticked=B4 ,Provided multiple answers=B8
MAU223	1	36	2	1		1	2	1	4	1	1	1	2	1		1	2	1	1		2	1	1	2	2	Some not ticked=A5,B7,C3
MAU224	1	22	1	2	2	1	3	1	8	1	2	2	2	1	1	1	2	1	1	2	1	2	2	2	2
MAU225	1	59	2	1	2	1	3	1	8	2	2	2	2	2	1		3	1	1	1	2	2	2	2	2	Provided multiple answers=B8
MAU226	1	24	2	1		1	3	1	8	2	2	2	2	1	1	4	3	1	1	1	1	2	2	2	2	Some not ticked=A5
MAU227	1	34	2	1	3	1	2	1	8	2	1	2	2	1	1	1	2	2	2	2	2	2	2	2	2
MAU228	1	40	1	1	2	1	3	1		2	2	2	2	2	1	1	3	1	2	1	2	2	2	2	2	Some not ticked=B1
MAU229	1	25	1	1	2	1	2	1	8	2	2	2	2		1		3	1	1	1	1	1	2	2	2	Some not ticked=B6, Provided multiple answers=B8
MAU230	1	26	2	1	1	1	2	1	8	1	2	1			1	1	2	2	1	2	2	2	1	2	2	Some not ticked=B5,B6
MAU231	1	27	1	1	3	1	3	5	7		2	2	2	2	1		2	1	1	2	2	1	2	1	1	Some not ticked=B2
MAU232	1	41	1	1	2	2	2	1	8	1					1	1	4	1	1		2	2	2	2	2	Some not ticked=B3-B6 & C3
MAU233	1	36	2	1	1	1	3	1	8	1	1	2	2	1	1	2	2	1	1	1	2	1	1	2	2
MAU234	1	41	1	1	1	1	4	1	8	1	2	2	2	2	1	4	2	2	2	1	2	1	2	2	2
MAU235	1	31	2	1	2	1	3	1	8	2	1	2	2	1	1	1	2	1	1	1	2	1	2	2	2
MAU236	1		2	1	1	1	2	1	8	2	2	2	1	1	2	1	2	2	2	2	2	2	2	2	2	Some not ticked=A2
MAU237	1	42	2	2	2	1	2	1	7	2	2	2	1	1	1	2	4	2		2	2	1	2	2	2	Some not ticked=C2
MAU238	1	20	2	1	3	1	3	1	8	2	2	2	2		1	5	1,3,4	2	2	2	2	2	2	2	2	Some not ticked=B6
MAU239	1	36	2	1	2	1	5	1	1	1	2	2	2	2	2	1	3	1	1	1	1	1	2	2	2
MAU240	1	30	2	1	3	1	4	5	8	1	1	2	1	1	1	4	3	2	2	1	2	1	1	2	1
MAU241	1	29	2	2	2	1	4	1	8	1	2	2	2	2	1		2	1	2	1	1	1	2	2	2	Provided multiple answers=B8
MAU242	1	29	1	1	3	1	5	1	8	1	2	2	2	1	1	4	2,3,4	1	2	1	1	1	2	2	2
MAU243	1	27	2	1	2	1	4	1	7	1	2	1	2	1	1	4	2	1	1	1	1	2	1	2	2
MAU244	1	41	2	1	3	1	3	1	8	2	2	2	2	2	1	1	2	2	2	2	2	1	2	1	1
MAU245	1	26	2	1	3	1	4	1	8	1	2	2	2	1	1		2.3	1	1	1	1	1	2	2	2	Provided multiple answers=B8
MAU246	1	41	2	1	1	2	2	1	8	1	2	2	2	2	1	1	2	2	2	2	2	2	2	2	2
MAU247	1	36	2	1	2	1	5	1	8	1	2	2	2	1	1		2.3	1	2	1	1	1	2	2	1
MAU248	1		2	2	2	1	4	1	8	1	2	2	2	1	1		2	2	2	2	1	1	2	2	2	Some not ticked=A3, Provided multiple answers=B8
MAU249	1	32	2	1	2	1	5	1	8	1	1	2	2	2	1	1	3	1	1	1	1	1	2	2	2
MAU250	1	24	2	1		1	3	1	8	2	2	1	1	1	2	1	2	2	2	2	2	2	1	1	1	Some not ticked=A5
MAU251	1	20	2	1	3	1	3	1	8	1	1	2	2	1	1	1	2	1	1	1	1	2	2	2	2
MAU252	1	26	1	1	1	1	3	1	8	1	2	2	1	1	2	1	1,2,3,4	2	2	2	2	2	2	1	1
MAU253	1	43	2	1	2	1	3	1	8	1	1	2	2	1	1	1	1.2	2	2	2	2	1	2	2	1
MAU254	1	23	2	1	1	1	3	1	8	1	2	2	2	1		1	2	2	2	2	2	1	2	2	2	Some not ticked=B7
MAU255	1	21	2	1	3	1	3	1	8	1	2	2	2	1	1	1	2	2	2	2	2	1	2	2	2
MAU256	1	28	2	1	2	1	3	1	8	1	1	1	2	2	1	1	1	1	1	1	2	2	2		2
MAU257	1	27	1	1	2	1	3	1	6	2	2	2	2	1	1		2	2	2	2	2	2	2	1	1	Provided multiple answers=B8
MAU258	1	25	1	1	1	1	3	1	8	1	2	2	2	1	1		2.4	2	2	2	2	1	2	1	1	Provided multiple answers=B8
MAU259	1	19	1	1	3	1	3	1	8	2	2	1	2	1	1	1	1.4	2	2	2	2	2	2	1	1
MAU260	1	39	2	1	1	1	3	1	8	1	1	1	2	2	1	2	1	2	1	2	2	2	2	1	1
MAU261	1	43	2	1	1	1	2	1	7	2	2	2	2	2	2	2	1	2	2	2	2	2	2	2	2
MAU262	1	36	2	1	1	1	1	1	8	1	1	2	2	2	1	1	1,2,4	1	1	1	2	1	2	2	2
MAU263	1	36	2	1	1	1	3	1	8	1	2	2	1	1	1	1	1.4	2	1	2	2	2	2	2	2
MAU264	1	44	1	1	2	1	3	1	1	2					1		2	1	1	1	2	2	2	2	2	Some not ticked=B4-B6, Provided multiple answers=B8
MAU265	1	64	2	4	2	2	2	1	1	2	2				1	2	2	1	1	2	2	2	2	2	2	Some not ticked=B4-B6
MAU266	1	28	2	1	2	1	3	1	8	1	1	1	2	2	1	2	2	1	1	1	1	2	2	2	2
MAU267	1	31	2	1	1	2	2	1	4	2	2	2	2	2	1		1	1	1	1	2	2	2	2	1	Provided multiple answers=B8
MAU268	1	38	2	1	2	1	2	1	8	2	1	2	2	2	1		2	1	1	1	1	2	2	2	2	Provided multiple answers=B8
MAU269	1	32	2	1	2	1	4	1	8	2	1	2	2	1	1	1	2.3	1	1		1	1	2	2	2	Some not ticked= C3
MAU270	1	56	1	1	1	2	1	1	6	2	1	2	2	1	1		2.3	1	1	1	1	2	2	2	2	Provided multiple answers=B8
MAU271	1	32	2	2	2	2	5	1	8	2	1	2	2	2	1	1	3	1	1	1	2		2	2	2	Some not ticked=C5
MAU272	1		2	1	2	1	5	1	7	1	2	2	2		1		2.5	1	1	1	1	2	2	2		Some not ticked=A2,B6, D2 ,Provided multiple answers=B8
MAU273	1		2	1	2	1	3	1	4	2	1	2	2	2	1	2	2	1	2	1	1	2	2	2	2	Some not ticked=A2
MAU274	1	21	2	1	2	1	2	1	8	2	1	2	2	1	1	1	2	1	1	1	2	2	2	2	2
MAU275	1	38	2	1	2	1	2	1	8	2	1	2	2	1	1	1	2.3	1	1	2	2	2	2	2	2
MAU276	1	19	1	1	1	3	3	1	8	1	2	2	2	2	1	1	3	1	1	2	2	2	2	2	2
MAU277	1	22	2	1	2	1	3	1	8	2	1	2	2	1	1	1	2.3	1	1	2	2	2	2	2	2
MAU278	1	47	2	1	2	2	5	1	8	2	2	2	2	2	1	2	4	2	2	2	2	2	2	2	2
MAU279	1	23	2	2	3	1	5	1	1.4	2	2	2	2	1	1	1	2	1	1	1	1	1	2	2	2
MAU280	1	39	2	1	2	1	2	1	8	1	1	2	2	1	1	1	5	1	1	1	2	2	2	2	2
MAU281	1	40	2	1	1	1	2	1		1	1	2	1	2	1	1	1	2	1	2	2	2	1	1	1
MAU282	1	52	2	2		1	2	1	1.2	2	1	2	2	1	1	2	2	1	1	1	1	1	2	2	2	Some not ticked=A5
MAU283	1	27	2	2	1	1	2	1	1	2	1	1	1	1	1	2	2	1	1	1	2	1	2	1	2
MAU284	1	19	2	1	2	1	5	1	8	1	2	2	2	2	1	1	2	1	2	2	1	1	2	2	2
MAU285	1	33	1	2	3	1	5	1	8	1	2	2	2	2	1		1,3,4	1	1	1	1	2	2	2	1	Provided multiple answers=B8
MAU286	2	24	2	1	1	2	2	1	8	1	1	2	2	2	1		3	1	1	1	2	2	2	1	1	Provided multiple answers=B8
MAU287	1	27	2	1	2	1		1	8	1	2	2	2	1	1	1	2	1	1	1	2	1	2	2	2	Some not ticked= A7
MAU288	1	32	2	1	1	2	3		8	1	2	2	2	2	1	1	2	2	2	2	2	2	2	1	2	Some not ticked=A8
MAU289	1	30	2	1	2	1	2	1	4	1	2	2	2	2	1	4	2	1	1	1	2	1	2	1	1
MAU290	1	39	2	1	2	1	3	1	8	2	2	2	2	2	1	1	2	1	1	1	2	2	2	2	2
MAU291	1	42	2	1	2	1	2	1	8	2	1	2	2	1	1	1	2	1	1	1	2	2	2	2	2
MAU292	1	35	1	1	2	1	3	1	8	2	2	2	2	2	1	1	1	2	1	1	2	2	2	2	2
MAU293	1	28	1	1	2	1	3	1	8	2	1	2	2	1	1	4	2	2	2	2	2	2	2	2	2
MAU294	1	32	2	1	1	1	2	1	6	2	1	2	2	1	1		2	1	1	1	2	1	2	2	2
MAU295	1	32	2	1	2	1	3	1	4	2	2	2	2	1	1	1	3	1	1	1	1	2	1	2	1
MAU296	1	27	2	1	2	1	3	1	8	2	2	2	2	2	1	2	2	1	1	1	2	2	2	2	2
MAU297	1	48	2	1	1	2	3	1	8	1	2	2	2	2	1	1	2	1	1	2	2	2	2	2	2
MAU298	1	32	2	1	2	1	4	1	7	1	2	2	1	1	1		2	1	1	2	2	2	1	2	1	Provided multiple answers=B8
MAU299	1	34	2	1	3	1	3	1	8	1	1	2	2	1	1	1	2	1	1	1	1	2	2	2	2
MAU300	1	42	2	1	2	1	2	1	8	2	1	2	2	1	1	1	1	1	1	1	2	2	2	2	1
MAU301	1	41	2	1	2	1	5	1	1	1	2		2	1	1	2	2.3	1	1	1	1	1	2	2	2	Some not ticked=B4
MAU302	1	39	1	1	2	1	5	1	8	1	2	2	2	2	2	1	2	1	2	1	2	1	2	2	2
MAU303	1	26	1	1	2	1	5	1	8	1	2	2	2	2	1	4	3	1	1	1	2	2	2	2	2
MAU304	1	24	2	1	1	3	4	1	8	1	1	1	2	1	1	4	2.3	2	1	1	2	1	2	2	2
MAU305	1	29	2	1	2	4	5	1	8	1	1	1	2	2	2	4	1.2	1	1	1	2	1	2	2	2
MAU306	1	25	2	1		1	5	1	8	1	2	2	2	2	1	4	3	2	2	2	2	1	2	2	1	Some not ticked=A5
MAU307	1	58	1	2	3	1	4	1	8	1	2	1	2	1	1	5	4	1	1	1	1	1	2	2	2
MAU308	1	35	1	1	2	1		3	8	1	2	2	2	1	2		1,3,4	2	2	2	2	1	1	2	1	Some not ticked=A7,Provided multiple answers=B8
MAU309	1	27	2	1	3	1	5	1	8	1	2	2	2	1	1		2.3	2	2	2	2	1	2	2	1	Provided multiple answers=B8
MAU310	1	34	2	1	2	1	2	1	7	2	2	1	2	1	1	1	1	2	1	1	2	2	2	2	2
MAU311	1	35	1	1	2	1	3	1	8	1	2	2	2	1	1	4	2	1	1	1	1	1	2	2	1
MAU312	1	35	2	1	2	1	3	1	8	1	2	2	2	1	1	1	3	1	1	1	1	1	2	2	2
MAU313	1	46	1	2		1	3	1	8	1	1	2	2	1	2	3	1.4	1	1	2	1	2	2	1	1	Some not ticked=A5
MAU314	1	39	2	2	2	1	5	1	8	1	2	2	2	1	1		2,3,4	1	2	1	1	1	2	2	2	Provided multiple answers=B8
MAU315	1	43	1	2	2	1	4	1	8	1	1	2	2	2	1	2	2.3	1	2	1	1	1	2	2	2
MAU316	1	26	1	1	2	1	4	1	8	1	2	2	2		1		2,3,4	2	2	2	2	1	1	2	2	Some not ticked=B6, Provided multiple answers=B8
MAU317	1	26	1	1	2	1	4	1	7	2	1	2	2	2	1	4	3	1	2	1	2	2	2	2	2
MAU318	1	51	2	1	1	1	4	1	7	1	1	2	2	1	1		2.3	1	2	2	1	1	2	2	2	Provided multiple answers=B8
MAU319	1	58	2	2	3	1	5	1	1.5	1	1	2	2	1	1		1,2,3,4	1	2	1	1	1	2	2	1	Provided multiple answers=B8
MAU320	1	59	2	2	2	1	2	5	7	1	1	2	2	1	1		1.3	1	1	1	1	1	2	2	2	Provided multiple answers=B8
MAU321	1	27	2	1	2	4	5	1	8	1	2	2	2	1	1	4	1	2	2	2	2	1	2	2	1
MAU322	1	30	1	1	1	1	3	1	8	1	1	1	2	1	1	1	2.3	1	1	1	1	2	2	2	2
MAU323	1	29	1	1	1	1	3	1	8	1	2	1		1	1	1	5	2	2	2	2	1	2	2	1	Some not ticked=B5
MAU324	1	35	2	1	1	2	2	1	8	1	2	2	2	1	1	1	2	1	1	2	2	2	2	2	2
MAU325	1	50	2	1	2	4	1	1	7	2	1	2	2	1	1	2	2	1	1	1	1	1	1	2	2
MAU326	1	27	1	1	1	1	3	1	8	2		2	2		1	3	2.3	1	1	1	2	2	2	2	2	Some not ticked= B3,B6
MAU327	1	72	1	1	2	2	1	1	1	2	2	2	2	1	1	1	2	1	1	1	1	2	2	2	1
MAU328	1	28	2	1	3	4						2	2	2	1	5	1,3,4		1	1	1	1	1	2	1	Pg A7-B3 missing
MAU329	1	19	2	1	2	3	3	1	4	1	1	2	2	2	1	2	3	1	1	1	2	2	2	1	1
MAU330	1	42	2	2	2	2	2	1	1.4	1	2	2	2	1	1		2.3	1	1	1	1	2	2	2	1
MAU331	1	75	2	1	2	2	1	1	7	2	1	2	2	2	1	1	2	1	2	1	2	2	2	2	1
MAU332	1	37	1	1	2	2	2	5	7	2	1	2	2	2	1	1	2	1	1	1	2	1	2	2	2
MAU333	1	47	1	1	1	1	5	1	7	1	1	1	1	1	1		1.2	1	1	1	2	2	2	2	2	Provided multiple answers=B8
MAU334	1	47	1	1	2	1	5	1	7	2	2	2	2	2	1	1	2	1	1	1	2	2	2	2	1
MAU335	1	40	1	1	2	4	2	5	7	2	1	1	2	2	1	1	5	1	1	1	2	1	2	1	1
MAU336	1	60	2	1	1	2	1	1	8	2	1	2	2	2	1	1	2	1	1	1	2	2	2	2	2
MAU337	1	23	2	1	1	2	2	1	8	1	2	2	2	2	1	2	2	1	1	1	2	2	2	2	2
MAU338	1	38	2	2	2	2	3	1	8	1	1	2	2	2	1		2.3	1	2	2	2	2	2	2	2	Provided multiple answers=B8
MAU339	1	38	2	2	2	1	5	1	8	2	2	2	2	2	1		2.3	2	2	2	2	2	2	2	2	Provided multiple answers=B8
MAU340	1	22	2	1	2	2	3	1	8	1	2	2	2	2	1	1	1.2	2	2	2	2	2	2	2	2
MAU341	1	28	2	1	1	1	3	1	8	2	2	2	2	2	1		1,2,3	2	2	2	2	1	2	2	1
MAU342	1	25	1	1		1	2	1	8	2	2	2	2		1		1,2,3,4	1	1	2	2	2	2	2	2	Some not ticked=A5,B7 ,Provided multiple answers=B8
MAU343	1	36	2	1	1	1	3	1	8	2	2	2	2	2	1	1	2	2	2	2	2	1	2	1	1
MAU344	1	28	2	1	3	1	3	1	4	1	3	2	2	2	1	4	1,2,3	1	1	1	2	1	2	2	2
MAU345	1	27	2	1	2	1	2	1	8	2	1	2	2	2	1	1	3	1	1	1	2	1	2	2	2
MAU346	1	25	1	1	1	1	3	1	8	2	2	1	2	2	2	1	1	1	1	2	2	2	2	1	1
MAU347	1	23	2	1	2	1	5	1	8	2	2	2	2	1	1	1	5	2	2	2	2	2	2	2	1
MAU348	1	31	1	1	2	1	5	1	4.6	2	2	2	2	1	1	1	3	1	1	2	1	1	2	2	2
MAU349	1	24	2	1	2	1	5	1	8	1		1			1	1	2	1	1		2	1	2	2	2	Some not ticked=B3,B5,B6,C3
MAU350	1	24	1	1	2	1	3	5	8	2	2	2	2	2	1	2	4	1	1	1	2	1	2	2	2
MAU351	1	32	2	1	1	1	3	1	8	1	2	2	2	2	1	1	2	1	1	1	2	2	2	2	2
MAU352	1	39	2	2	1	1	2	1	8	1	1	1	2	2	1	1	3	1	1	1	2	1	2	2	2
MAU353	1	22	1	1	1	1	3	1	4	1	2	2		1	1	1	2	2		1	1	1	2	2	2	Some not ticked=C2
MAU354	1	27	1	1	2	1	2	2	1	1	4	1	2	2		2	1	2	2		2	1	2	2	1	Some not ticked=C3
MAU355	1	32	1	1	1	1	3	1	8	2	2	2	2	2	1	1	2	1	1	1	1	2	2	2	2
MAU356	1	26	2	1	3	1	3	1	8	1	2	2	2	2	1	1	2.4	1	1	1	2	1	2	2	1
MAU357	1	43	2	3	2	1	2	1	4	2	1	1	2	2	1	1	1.3		2	2	2	2	2	2	2	Some not ticked=C1
MAU358	1	30	1	1	2	1	3	1	8	2	2	1	2	1	1	1	3	1	1	1	2	1	2	2	2
MAU359	1	35	2	1	2	1	3	1	8	2	2	2	2	1	1	1	3	1	1	2	2	1	2	2		Some not ticked=D2
MAU360	1	28	1	1	2	1	5	1	8	2	2	2	2	1	1	5	3	1	1	1	2	2	2	2	2
MAU361	1	24	2	1	2	1	3	1	8	2	2	2	2	1	1	4	3	1	1	1	1	2	2	2	2
MAU362	1	58	1	2	2	1	2	1	8	1	1	1	2	1	1	2	2.3	1	1	1	1	1	2	2	2
MAU363	1	30	2	1	2	2	2	1	4	2	2	2	1	1	2	4	1	1	1	2	1	2	2	2	2
MAU364	1	39	2	1	2	1	3	1	8	1	2	2	2	2	1	4	1.4	1	1	2	2	1	2	2	2
MAU365	1	25	1	1	2	1	2	1	8	2	2	2	2	2	1	1	3	2	1	1	1	2	2	2	2
MAU366	1	28	1	1	1	1	3	1	8	1	1	1	2	2	1	2	2	1	1	1	2	1	2	2	2
MAU367	1	34	1	2	2	1	3	1	8	1	2	2	2	2	1	6	5	2	2	2	2	2	2	2	2
MAU368	1	29	1	1	2	2	3	1	2	2		2	2	1	1	4	2	1	1	1	1	2	2	2	2	Some not ticked=B3
MAU369	1	41	2	2	3	1	5	1	8	1	2	2	2	1	1		1,2,3,4	1	1	1	1	1	1	1	1	Provided multiple answers=B8
MAU370	1	62	2	2	3	1	3	1	8	1	2	2	2	2	1	2	1.4	1	1	1	1	1	2	2	1
MAU371	1	59	2	2	3	1	5	1	1	2	2	2	2	1	1		2.3	1	1	1	1	1	1	2	1	Provided multiple answers=B8
MAU372	1	26	2	1	1	1	2	1	8	1	1	1	1	1	1	2	3	1	1	1	2	2	2	2	2
MAU373	1	28	2	1	1	1	3	1	8	1	2	2	2	1	1	1	2	2	2	2	2	1	1	2	1
MAU374	1	30	2	1	2	1	5	5	8	1		1			1	1	2	2	2	2	2	1	1	2	1	Some not ticked=B3,B5,B6
MAU375	1	36	1	2	1	2	1	2	7	2	1	2	2		1		1	2	2		2	2	2	2	2	Some not ticked=B6,C3, Provided multiple answers=B8
MAU376	1		1	1	2	1	3	1	8	1	2	2	2	2	1	1	2		2	2	2	1	2	2	2	Some not ticked=A2, C1
MAU377	1	27	2	1	2	1	5	1	8	1	2	1	1		1	1	2	1	1		2	1	2	2	2	Some not ticked=B6, C3
MAU378	1	41	2	1	2	1	5	1	4	1	2	1	2		1	1	2	1	1		2	1	2	2	2	Some not ticked=B6, C3
MAU379	1	22	1	1	1	1	3	1	8	2	1	2	2	2	1	1	2	1	2	2	2	1	2	2	2
MAU380	1	26	1	1	3	1	3	1	8	1	2	2	2	2	1		2.3	1	2	1	2	2	2	2	2	Provided multiple answers=B8
MAU381	1	29	2	1	2	1	3	1	8	1	2	2	2	2	1	1	2.3	2	1	2	2	2	2	2	1
MAU382	1	28	1	1	3	2	3	1	8	1	1			1	1	5	3	1	1	1	1	1	2	1	1	Some not ticked=B4,B5
MAU383	1	35	2	1	3	2	5	1	8	2	2		2		1		2	1	2	2	2	1	2	2	2	Some not ticked=B4,B6
MAU384	1	26	1	1	3	1	2	5	8	1	2	1	2	2	1	1	3	1	1	1	1	1	2	2	2
MAU385	1	23		1	3	1	2	1	8	1	1	2		2	1	1	3	1	1	2	2	2	2		2	Some not ticked= B5,D1
MAU386	1	47	2	1	3	1	3	1	8	1	1	2	2	2	1	1	3	1	1	1	2	2	2	2	1
MAU387	1	32	2	1	1	2	1	1	8	2	2	2	2	1	2	1	1	2	2	2	2	2	2	2	1
MAU388	1	22	2	2	2	1	5	1	8	1	2		2	1	1		2	1	1	1	1	1	2	2	2	Some not ticked=B4, Provided multiple answers=B8
MAU389	1	41	1	1	2	1	3	1	8	1	1	1	2	2	1		1	2				2	2	2	2	Some not ticked=C2-C4, Provided multiple answers=B8
MAU390	1	29	1		2	1	3	1	8	1	1	2	2			5	2	1	1	1	2	2	2	2	1	Some not ticked=A4,B6-B7
MAU391	1	25	2	1	1	2	2	1	8	1	1	1	2	2	1	1	3	1	1	1	1	1	2	2	2
MAU392	1	22	2	1	2	3	4	1	7	1	2	1	2	2	1	2	3	1	1	1	2	2	2	2	2
MAU393	1	25	1	1	2	3	4	1	8	1	1	2	2	1	1	4	2.3	1	1	1	2	1	1	2	2
MAU394	1	26	2	1	1	1	4	1	8	1	1	2	2	1	1	1	1,2,3	1	2	1	2	1	2	2	1
MAU395	1	39	2	1	1	1	2	1	1	1	1	1	2	2	1	1	2	1	1	1	2	2	2	1	1
MAU396	1	30	2	1	1	1	3	1	8	2	2	1	2	2	1	4	1	2	1	1	1	2	2	2	2
MAU397	1	22	1	1	3	1	3	5	4	1	2	2	2	1	1		1,2,3,4	1	2	2	1	1	2	1	1	Provided multiple answers=B8
MAU398	1	24	1	1	1	1	3	1	8	1	1	1	2	2	1	1	1	2	2	2	2	1	1	2	1
MAU399	1	27	2	1	3	1	5	1	8	2	2	2	2	1	1	1	1.4	1	1	2	2	1	2	2	2
MAU400	1	21	1	1	2	1	3	1	4	1	2	2	1	1	2	5	1.4	2	2	2	2	1	1	1	1
MAU401	1	23	2	1	1	1	3	1	8	1	1	2	2	1	1	1	2.4	1	1	1	2	1	2	2	2
MAU402	1	21	2	1	1	1	3	1	8	1	1	2	2	1	1	1	2.4	1	1	1	1	1	2	2	2
MAU403	1	24	1	1	1	1	2	1	8	2	2	2	2	2		2	1	1	1	1	1	1	1	1	1	Some not ticked=B7
MAU404	1	28	1	2	3	1	5	1	8	1	2	2	2	2	2	1	1	2	2	2	2	1	2	1	1
MAU405	1	22	1	1	1	1	2	1	8	2	2		2	2	1	1	1	2	2	2	2	2	2	2	2	Some not ticked=B4
MAU406	1	33	2	1	3	1	3	1	8	2	2	2	2	2	1	1	2.3	1	1	1	2	2	2	2	2
MAU407	1	25	2	1	1	1	2	1	8	2	1	2	1	2	2	1	1	3	1	2	2	2	2	2	2
MAU408	1	23	2	1	3	1	3	1	4	2	2	1	2	2	1	1	1.4	1	1	1	2	2	2	2	2
MAU409	1	25	2	1	1	1	2	1	4	1	2	1	2	2	2	1	3	2	2	2	2	2	2	2	2
MAU410	1	24	1	1	2	1	4	1	8	1	1	2	2	1	1	5	1,2,3,4	1	1	1	1	2	2	2	1
MAU411	1	32	2	1	2	1		1	8	1	2	2	2	2	1	1	2	1	2	1	2	2	2	2	1	Some not ticked=A7
MAU412	1	30	1	1	1	1	3	1	8	2	1	2	2	2	1	1	2	1	1	1	2	2	2	2	2
MAU413	1	27	1	1	2	1	3	1	8	1	2	2	2	1	1		2.3	2	2	2	2	1	2	2	2	Provided multiple answers=B8
MAU414	1	27	2	1	2	2	3	1	5	2	1	2	2	1	1	1	2	1	1	1	1	1	2	2	2
MAU415	1	24	2	1	2	3	4	1	8	1	1	2	2	1	1	5	2.3	1	1	1	2	2	2	2	2
MAU416	1	42	1	1	2	4	2	1	7	2	1	2	2	1	2		2	1	1	1	2	2	2	2	1	Provided multiple answers=B8
MAU417	1	28	1	1	2	4	2	1	5	2	1	1	2	2	1		2	1	1	1	1	2	2	1	1	Provided multiple answers=B8
MAU418	2	28	2	1	2	1	2	1	8	1	2	2	2	2	1	1	2.4	1	2	1	1	1	1	2	2
MAU419	1	29	2	1	1	2	2	1	8	1	1	2	2	2	1	1	2	1	2	1	2	1	2	1	1
MAU420	1	39	2	1	2	2	2	1	8	1	1	1	2	2	1		1.4	2	1	2	2	1	2	2	2	Provided multiple answers=B8
MAU421	1	31	2	1	2	1	3	1	4	1	2	2	2	2	1	2	2	1	1	1	1	1	2	2	2
MAU422	1	24	1	1		1	2	1	8	1	1	2	2	2	1	1	2	1	1	1	2	2	2	2	1	Some not ticked=A5
MAU423	1	18	2	1	1	2	3	1	8	2	1	1	2	1	1	1	2.3	1	1	1	1	2	2	2	1
MAU424	1	43	2	1	2	1	4	1	8	1	2	1	2	1	1		1,2,3	1	1	1	1	1	2	2	2	Provided multiple answers=B8
MAU425	1	33	1	1	2	1	3	1	8	2		1	2		1	6	3	1	1		2	1	2	2	1	Some not ticked=B3,B6,C3
MAU426	1	34	2	1	3	1	4	1	7	2	1	2	2	2	1	1	2	1	1	1	2	2	2	2	2
MAU427	1	46	2	2	2	2	2	1	8	1	2	2	2	2	1		2	1	1	1	2	1	2	2	2	Provided multiple answers=B8
MAU428	1	36	1	1	1	1	3	1	8	1	2	2	2	2	1	2	1	1	1	1	2	2	2	2	2
MAU429	1	37	2	2	2	1	3	1	8	2	2	2	2	2	1		2	2	2	2	2	2	2	2	2	Provided multiple answers=B8
MAU430	1	34	2	1	2	1	3	1	4	1	2	2	2	2	1	1	1	2	2	2	2	1	1	2	2
MAU431	1	27	2	1	1	2	3	1	4	2	2	2	1	1	2	1	4	2	2	2	2	2	2	2	1
MAU432	1	32	2	1	2	1	5	1	8	1	2	2	2		1	6	3	1	1		1	2	2	2	2	Some not ticked= B6,C3
MAU433	1	40	2	1	1	1	3	1	8	2	2	2	2	2	1	5	3	1	1	1	2	2	2	2	2
MAU434	1	35	1	1	3	1	3	1	8	1	2	2	2	2	2	5	4	2	2		2	1	2	2	2	Some not ticked=C3
MAU435	1	32	2	1	2	2	4	1	8	2	2	2	2	1	1	1	2	2	2	2	2	2	2	2	1
MAU436	1	37	2	1	1	4	3	1	8	2	2	1	2	2	1	1	2	1	1	1	2	2	2	2	2
MAU437	1	32	2	1	1	2	2	1	8			2	2	2	1	1	2	1	1	1			2	2	2	Some not ticked=B2-B3, C4-C5
MAU438	1	51	1	1	2	1	5	1	1.2	1	2	2	2	2	1		2	1	2	2	2	1	2	2	2	Provided multiple answers=B8
MAU439	1	32	1	1	3	1	2	1	8	2	1	1	2	1	1	1	1	1	1	2	1	2	2	2	2
MAU440	1	32	2	1	2	1	4	1	8	1	2	2	2	1	1		1,2,3,4	2	2	2	2	1	2	2	2	Provided multiple answers=B8
MAU441	1	40	2	2	1	1	5	1	4.6	2	2	2	2	2	1		2.3	1	1	1	1	1	2	2	2	Provided multiple answers=B8
MAU442	1	30	1	1	2	2	3	1	8	2	2	2	1	1	1	1	2	2	2	2	2	2	2	2	1
MAU443	1	45	2	1	2	2	2	1	8	2	2	2	2		1	1	3	1	2	2	2	2	2	2	2	Some not ticked=B6
MAU444	1	55	2	3	2	2	1	1	1	2	2	2	2	2	1	1	2	1	1	2	2	1	2	2	2
MAU445	1	47	1	2	1	2	1	1	8	2	2	2	2	2	1	1	1	1	1	1	2	2	2	2	1
MAU446	1	38	1	1	3	2	4	1	8	1	2	2	2	1	1		2.3	1	1	1	1	1	2	2	1	Provided multiple answers=B8
MAU447	1	52	2	1	1	2	1	1	8	2	1	2	2	2	1	1	2	1	1	1	2	1	2	2	2
MAU448	1	30	1	1	2	2	3	1	8	2	2	2	2	2	1		2.3	1	1	1	2	2	2	2	2	Provided multiple answers=B8
MAU449	1	22	2	1	2	1	2	1	8	1	2	1	2	2	1		2	1	1	2	2	1	2	2	2	Provided multiple answers=B8
MAU450	1	25	2	1	2	2	4	1	1.5	1	2	2	2	1	1	1	2	1	2	1	1	1	2	2	2
MAU451	1	20	2	1	2	4	2	1	8	2	2	2	2	1	1		2	2	2	1	2	1	2	2	2	Provided multiple answers=B8
MAU452	1	64	2	1	1	2	1	5	1	2	1	1	2	2	1	1	2	1	1	1	2	2	2	2	2
MAU453	1	18	2	1	2	2	3	1	8	2	1	2	2	2	1	2	2	1	1	1	2	1	2	2	2
MAU454	1	34	2	1	2	1	3	1	8	2	1	2	2	1	1	4	2	1	2	1	2	1	2	2	2
MAU455	1	34	2	1	1	1	4	1	5	1	2	2	2	1	1	4	2	2	2	2	2	1	2	2	2	Provided multiple answers=B8
MAU456	1	43	1	1	2	2	2	5	8	1	1	2	2	1	1		2	1	1	1	2	2	2	2	2
MAU457	1	28	1	1	2	2	2	1	7	1	1	2	2	1	1	1	3	1	1	1	2	2	2	2	2
MAU458	1	32	2	1	2	2	5	1	8	1	2	2	2	2	1	1	2	1	1	1	2	2	2	2	2
MAU459	1	25	1	1	2	1	3	1	8	1	1	2	2	2	1	2	2	1	1	1	2	1	2	2	2
MAU460	1	32	2	1	2	2	4	1	8	2	2	1	1	1	1	3	1	2	2	1	2	1	2	2	2
MAU461	1	26	1	1	1	1	3	1	8	2	1	2	2	1	1	1	1.3	1	1	1	1	1	2	2	1
MAU462	1	37	2	1	2	1	4	1	8	2	2	2	2	1	1	4	2	2	2	1	1	1	2	2	2
MAU463	1	43	2	3	2	2	2	1	1	2	2	2	2	2	1		2.3		2	2	1	1	2	2	2	Some not ticked=C1,Provided multiple answers=B8
MAU464	1	22	1	1	2	1	3	1	8	1	1	2	2	1	1		1.2	1	1	1	1	1	2	2	2	Provided multiple answers=B8
MAU465	1	33	2	1	2	1	2	1	8	2	2	2	2	1	1		2	2	2	2	2	1	2	2	1	Provided multiple answers=B8
MAU466	1		2	2	2	1	2	1	7	2	1	2	2	2	1	2	2	1	1	1	1	1	2	2	2	Some not ticked=A2
MAU467	1	22	2	1	2	1	3	1	8	2	1	2	2	2	1	4	2	1	1	1	2	1	2	2	2
MAU468	1	24	2	1	2	1	2	1	8	2	2	2	2	1	2	4	2	1	1	1	2	2	2	2	2
MAU469	1	24	2	1	2	1	3	1	4	2	1	2	2	2	1		2	1	1	1	1		1	1	2	Some not ticked=C5 ,Provided multiple answers=B8
MAU470	1	42	2	2	2	1	2	1	8	1	1	2	2	1	1	1	1	1	1	1	2	2	2	2	2
MAU471	1	24	2	1	1	2	3	1	8	1	1	2	2	2	1	1	1	1	1	1	2	2	2	1	1
MAU472	1	38	1	2	2	4	2	1	8	1	2	2	2	1	1	1	2	1	1	1	1	2	1	2	2
MAU473	1	37	2	1	2	2	2	1	8	1	1	1	2	1	1	1	2	2	2	2	2	2	2	2	1
MAU474	1	30	2	1	1	1	5	1	8	1	2	2	2	1	1		2	1	1	1	1	1	2	2	2	Provided multiple answers=B8
MAU475	1	30	1	1	1	1	5	1	8	2	1	2	2	2	1		2.3	1	1	1	1	1	2	2	2	Provided multiple answers=B8
MAU476	1		2	1	1	3	3	1	8	1	2	2	2	1	1	1	2	1	1	1	1	2	2	2	2	Some not ticked=A2
MAU477	1	30	2	1	1	1	2	1	8	1	2	2	2	1	1	1	2	1	1	1	1	1	2	2	2
MAU478	1		2	1	1	2	2	1	8	2	1	2	2	2	1	1	1	1	1	1	1	1	2	2	2	Some not ticked=A2
MAU479	1	47	2	1	1	1	1	1	8	2	1	2	2	2	1	1	1	1	1	1	1	2	2	2	2
MAU480	1	34	2	1	1	1	2	1	8	1	1	2	2	2	1	1	4	1	1	1	2	2	2	2	2
MAU481	1	29	2	1	1	2	3	1	8	1	2	2	2	2	1	1	2	1	1	1	2	2	2	2	2
MAU482	1	41	1	2	1	1	5	1	8	2	2	1	2	1	1		3	1	2	1	1	1	2	2	2	Provided multiple answers=B8
MAU483	1	38	1	2	2	1	4	1	8	1	2	2	2	2	1	1	2	1	1	1	1	1	2	2	2
MAU484	1	28	2	1	2	1	3	1	8	1	2	2	2	2	1	1	2	1	1	1	1	1	1	2	2
MAU485	1	28	2	1	3	1	4	1	8	2	2	2	2	2	1	1	2	1	1	1	1	1	2	2	2
MAU486	1	74	2	2	1	1	2	1		2	1	1		1	1	1	2	1	1	1	2	2	2	2	1	Some not ticked=B1,B5
MAU487	1	27	1	1	2	1	2	1	8	1	2	2	2	2	1	1	2	1	1	1	2	2	2	2	2
MAU488	1	38	1	1	2	1	5	1	8	1	2	2	2	1	1		2,3,4	2	2	2	2	1	2	2	1	Provided multiple answers=B8
MAU489	1	27	2	1	2	1	4	1	8	1	2	2	2	1	1	1	2.3	1	2	2	1	1	2	2	2
MAU490	1	31	1	1	3	1	5	1	8	2	2	2	2	1	1	4	3	1	1	2	2	2	2	2	1
MAU491	1	31	2	1	3	1	4	1	8	2	2	2	2	2	2	1	1	1	1		2	1	2	2	1	Some not ticked=C3
MAU492	1	38	2	1	3	1	2	1	8	1	1	2	2	2	1	4	2	1	1	1	1	1	2	2	1
MAU493	1	26	1	1	2	1	5	1	1	1	2	2	2	1	1		2	2	2	2	2	1	2	1	1	Provided multiple answers=B8
MAU494	1	21	2	1	1	2	2	1	8	2	1	1	2	2	1	1	1	2	1	1	2	1	2	2	2
MAU495	1	32	2	1	1	2	2	1	8	1	1	2	2	1	1	1	1.2	1	1	1	2	2	2	1	1
MAU496	1	44	2	2	2	1		1	7	1	2	2	2	2	1		1	1	1	1	2	1	2	2	2	Some not answered=A7
MAU497	1	30	1	1	2	2	2	5	8	1	1	2	2		1	1	2	1	1	1	2	2	2	2	2	Some not answered=B6
MAU498	1	37	1	2	3	1	2	1	1	1	2	2	2	2	1		2.3	1	1	1	1	1	2	2	2	Provided multiple answers=B8
MAU499	1	48	2	2	1	2	2	1	8	2	2	2	2	1	1	1	2							2	2	Some not ticked= C1-D2
MAU500	1	62	2	2	3	2	3	1	8	2	2	2	2	2	1	1	1	2	1	2	2	1	2	2	1
MAU501	1	46	2	1	3	3	3	1	8	1	1	2	2	1	1	4	3	2	2	2	2	2	2	2	2
MAU502	1	19	2	1	1	2	2	1	8	1	1	2	2	2	1	1	2	1	1	1	2	2	2	2	2
MAU503	1	57	1	3	2	2	1	1	1	1	2	2	2	2	1	1	1	1	1	1	2	1	2	1	2
MAU504	1	42	2	1	2	1	3	1	8	1	2	2	1	1	1		2.3		2			1	2	2	2	Some not ticked=C1,C3,C4,Provided multiple answers=B8
MAU505	1	26	2	1	2	1	2	1	8	2	2	2	2	2	2		2	1	2	1	2	1	2	2	2	Provided multiple answers=B8
MAU506	1	35	2	1	2	1	3	1	8	2	2	2	2	1	2	4	2	1	2	2	2	1	2	2	2
MAU507	1	36	2	1	2	2	2	1	8	1	2	2	2	2	1		2	1	1		1	2	2	2	1	Provided multiple answers=B8, Some not ticked=C3
MAU508	1	20	2	1	2	1	2	1	7	2	2	2	2	1	1		3	1	1	1	1	1	2	2	2	Provided multiple answers=B8
MAU509	1	41	2	1	2	1	3	1	8	2	1	2	1		1		2	1	1	1	1	2	2	2	2	Provided multiple answers=B8, Some not ticked=B6
MAU510	1	43	2	3	1	2	1	1	7	2	2	2	2	2	1	4	1	1	1	1	1	2	2	1	2
MAU511	1		2	1	2	2	3	1	7	2	2	2	2	1	1		2.3	1	1	1	1	1	2	2	2	Provided multiple answers=B8,Some not ticked=A2
MAU512	1	40	2	2	2	1	2	1	5	2	1	1	2	2	1	1	2.3		1	1	1	1	1	2	2
MAU513	1	25	2	1	3	4	3	1		1	2	2	2	2	1		1,2,4	1	1	2	2	1	1	2	2	Some not ticked=B1 ,Provided multiple answers=B8
MAU514	1	24	2	1	2	2	5	1	7	1	1	2	2	2	1	5	3	1	1	1	1	1	2	2	2
MAU515	1		2	1	2	3	3	1	2	2	1	2	2	1	1	2	2	1	2	1	2	1	2	2	2	Some not ticked=A2
MAU516	1	18	2	1	2	3	3	1	8	2	1	2	2	1	1	4	2	1	1	1	1	1	2	2	2
MAU517	1	41	2	1	2	1	2	1	1	2	2	2	2	1	1		2	1	1	1	1	1	2	2	2	Provided multiple answers=B8
MAU518	1	23	2	2	2	1	2	1	8	2	2	2	2	1	1	4	2	2	2	2	2	1	2	2	2
MAU519	1	27	2	1	2	1	5	1	8	1	2	1	2	1	1		2.3	1	1	1	2	1	1	2	2	Provided multiple answers=B8

## Sheet: GHZ
QUESTINNAIRE_NUMBER	A1_NATIONALITY	A2_AGE	A3_SEX	A4_MARITAL STATUS	A5_RESIDENCE	A6_OCCUPATION	A7_EDUCATION	A8_RELIGION	B1_COMORBIDITIES	B2_VACCINE_AWARENESS	B3_VACCINE_PROTECT	B4_VACCINE_18+	B5_VACCINE_CROCODILES	B6_CONTINUE_PAIN	B7_VACCINE_MASK	B8_BEST_INFO_SOURCE	B9_TRUSTED_SOURCE	C1_WILLINGNESS	C2_COMULSORY	C3_SAFE	C4_TAKE_VACCIN	C5_TAKEN_VACCINE_PAST	C6_REFUSAL_VACCINE_PAST	D1_RELIGION_HINDER	D2_TRADITION_PROTECT
GHZ001	1	43	1	2	2	1	4	1	8	1	2	2	2	1	1	1,2,6	2,3	1	1	1	1	1	2	2	2
GHZ002	1	26	2	1			2			1	1	2	1	1	2	1	2	1	2		1	2	2	1	1
GHZ003	1	42	1	1	2	2	2	1	1	2	1	2	2	2	1	2	2	1	1	1	2	2	2	2	2
GHZ004	1	14	1	1	2	3	2		8	2		2	2	2	1	1	1	1	1	1	1	2	2	2	2
GHZ005	1	40	2	1	2	2	2	1	8	2	1	2	2	2	1	1	2	1	1	2	2	1	2	2	2
GHZ006	1	21	2	1	1	3	2	1	8	2	1	1		1	1	2	1	1	1	1	1	2	1	1	1
GHZ007	1	36	2	1	2	2	2	1	7	1	1		2		1	1	3	2	2	2	2	2	2	2	2
GHZ008	1	37	2	1	2	1	2	1	8	1	1		2	2	1	6	2	1	2	1	1	2	2	2	1
GHZ009	1		2	1	2	2	2	1	7	2	2	2	2	2	2	1	1	1	1	1	2	2	2	2	2
GHZ010	1	28	2	1	2	2	5	1	8	1	1	2	2	2	1	1	1,3,4	1	2	1	2	1	2	2	2
GHZ011	1	31	2	1	2	1	5	1	8	1	2	2	2	1	1	4	4	1	2	2	2	1	2	2	2
GHZ012	1	32	2	1	2	1						2
GHZ013	1	24	2	1	1	1	2	1	8	2	1	1	2	1	1	1	1	2	1	1	1	2	1	1	2
GHZ014	1	26	2	1	2	1	3	1	8	2	2	2	2	1	1	1	2	1	1	1	1	2	2	2	2
GHZ015	1	37	2	1	2	1	5	1	1	1	2	2	2	1	1	4	1,2,3,4	2	2	2	2	1	2	2	1
GHZ016	1	26	1	1	2	3	4	1	8	1	2	2	1	1	1	4,5	1,2	2	2	2	2	1	2	1	1
GHZ017	1	36	2	2	2	4	4	1	8		2		2	2	1	1,2,3,4,5	2,3	2	2	2	2	1	2	2	2
GHZ018	1		2	1		2	2	5	8	1	2	1	2	1	1	1	2	1	1	2	1	2	2	1	1
GHZ019	1		2	1	2	2	2	1	7	1	1	2	2		1	1	2	1	1	1	1	2	2	2	2
GHZ020	1		1	1	1	1	3	1	4,6	2	2	2	2	1	1	4	3	1	1		2	1	2	2	2
GHZ021	1	53	1	1	1	1	1	1	1	2	1	2	2	2	1	1	2	1	1	1	2	2	2	2	1
GHZ022	1	30	1	1	2	1	3	1	8	2	2	2	2	1	1	2	3	1	2	2	2	2	2	2	2
GHZ023	1	38	1	1	2	1	3	1	8	1	1	2	2	1	1	1	3	1	1	1	1	1	2	2	2
GHZ024	1	25	1	1	2	1	4	1	8	1	2	2	2	1	1	4	1	2	2	2	2	1	1	1	1
GHZ025	1		1	1	2	1	2	1	8	2	1	2	2	1	1	2	2	1	1	2	2	1	2	2	1
GHZ026	1		1	1	2	1	3	1	8	1	2	2	2	1	2	2	1	1	1	2	2	1	2	2	2
GHZ027	1	35	1	1	2	1	1	1	8	1	2	2	2	1	1	2	2	1	2	1	2	1	2	1	1
GHZ028	1	25	1	1	2	1	3	1	8	1	2	2	2	1	1	1	2	1	1	1	1	2	2	2	2
GHZ029	1		1	1	2	1	3	1	8	1	1	2	2	2	1	1	2	1	1	1	2	2	2	2	2
GHZ030	1	39	2	1	2	1	4	1	8	1	1	2	2	1	1	1	3	1	1	1	1	1	2	2	2
GHZ031	1	40	1		2	1	3	1	4	2				1	1	1,4	2		2		2	2	2	2	1
GHZ032	1	34	2	1	3	1	3	1	8	2		2	2	1	1	3	2				2	2	2	2	1
GHZ033	1	46	2	1	3	1	3	1	8	2	2	2	2	2	1	1	1	1	2	1	1	1	2	2	1
GHZ034	1	20	1	1	2	1	3	1	8	2						1,2,3	2,3				2	1	2	2	2
GHZ035	1	49	1	2	3	1	5	1	2,2	1	2	2	2	1	1	1,2,3,5	2,3	1	2	1	1	2	2	2	2
GHZ036	1	35	1	1	1	1	4	1	8	1	2	2	2		1		2,3	1	2	1	2	1	1	2	2
GHZ037	1	34	2	1	2	1	5	1	8	1	1	2	2	2	1	1	3	1	1	1	2	1	2	2	2
GHZ038	1	34	2	1		1	5	1	9	2	2	2	2	1	1	4	2,3	2	2	2	2	2	2	2	2
GHZ039	1		1	1	1	1	5	1	8	2	2	2	2	2	1	1,2,3,4,5	2,3	2	2	2	2	2	2	2	2
GHZ040	1	35	2	1	2	1	4	1	8	2			2		1	3	1,3,4	2	2		1	2	2	2	1
GHZ041	1	34	1	2	2	1	5	1	8	1	1	2	2	1	1	3	1,2	1	2	1	1	1	2	1	2
GHZ042	1	28	2	1	1	4	2	1	8	1	2	2	2	1	1	5	3	2	2	2	2	2	2	2	1
GHZ043	1	32	2	1	2	1	3	2	4	1	2	2	2	2	1	1	2	1	1	1	1	2	2	2	2
GHZ044	1	22	2	1	3	3	4	1	8	1	1	2	2	1	1	4	4	1	2	1	1	1	2	2	1
GHZ045	1	40	1	2	2	1	5	1	8	1	2	2	2	1	1	4	4	2	2	2	2	2	2	2	1
GHZ046	1	54	1	1	3	1	5	1	1,2	1	2	2	2	1	1	2	2,4	1	1	1	1	1	2	2	2
GHZ047	1	56	2	1	2	1	1	1	1,7	1	1	1	2	2	1	1	2	1	1	1	2	2	2	2	2
GHZ048	1	31	2	1	1	1	2	1	8	1	1	2	2	2	1	1	1	1	1	1	1	1	2	2	2
GHZ049	1	23	2	1	1	1	3	1	8	1	2	2	2	2	1	2	2	1	2	1	1	1	1	2	2
GHZ050	1	54	2	1	1	1	2	1	1	1	1	2	2	1	1	2	2	1	1	1	1	2	2	2	2
GHZ051	1	38	2	1	1	1	3	1	8	1	2	1	2	1	1	1	2	2	2	2	2	2	2	1	1
GHZ052	1		2	1	3	2	3	1	4	1	2	2	2	1	1	4	2	2	2	2	2	1	2	2	2
GHZ053	1	35	1	1	1	2	2	1	5	2	1	2	2	1	1	1	2	1	1	1	2	2	2	1	1
GHZ054	1	21	2	1	2	2	3	1	8	2	2	2	2	2	1	1	1,4	1	1	2	2	2	2	2	2
GHZ055	1		1	1	1	2	2	1	8	1	1	1	2	1	1	2	2	1	1	1	2	1	2	1	2
GHZ056	1	43	1	1	1	2	3	1	8	1	2			1	1	5	1,4	2	2	2	2	2	2	1	1
GHZ057	1	23	2	1	1	2	5	1	8	1	1	1	2	2	1	1	1,3	1	1	1	2	1	2	2	2
GHZ058	1	29	2	1	2	2						2	2	1	1	4	1,3	1	1	1	1	2	2	2	2
GHZ059	1	37	2	2	3	1	3	1	7	1	1	2	2	2	1	1	2	1	1	1	1	2	2	2	2
GHZ060	1	26	2	1	1	2	2	1	8	1	2	2	2	1	1	1	2	1	1	1	1	1	2	2	2
GHZ061	1	29	2	1	1	2	3	1		1	1	2	2	1	1	2	2	1	1	1	1	1	2	2	2
GHZ062	1	45	1	2	3	1	5	1	8	1	2	2	2	1	1	1,2,4	1,2	1	1	1	1	1	2	2	2
GHZ063	1	37	2	1	2	2	3	1	8	1	2		2	1	1	1	2	1	1	1	1	2	2	2	2
GHZ064	1	26	2	1	1	3	3	1	8	1	2	2	2	1	1	1	1,2	1	1	1	1	1	2	2	2
GHZ065	1	47	1	1	1	1	3	1	8	1	1	2	2	2	1	1	2	1	1	1	1	2	2	2	2
GHZ066	1		1	1	2	1	2	1	8	1	1	1	1	1	1	1	1	1	1	1	1	1	1	1	1
GHZ067	1	35	1	1	1	4	3	1	7	2	2	2	2	2	2	4	3	2	1	1	2	2	2	2	1
GHZ068	1		1	1	1	4	3	1	7	1	1	1	2	1	2	4	3	1	1	1	1	2	2	2	2
GHZ069	1	30	2	1	2	1	3	1	8	1	1	2	2	2	1	1,2	3	1	1	1	2	2	2	2	2
GHZ070	1	49	1	1	1	1	3	5	8	2	2	2	2	1	1	1,2	1,2	1	1	1	2	1	2	1	1
GHZ071	1	38	2	1	2	1	4	1	8	1	2	1	2	1	1	4	4	2	2	2	2	1	2	2	1
GHZ072	1	26	1	1	2	1	3	1	8	2	2	1	2		1	4	3	2	2	2	2	2	2	2	2
GHZ073	1		2	1	2	1	3	1	8	2	2	2	2	2	1	3	2	2	2	2	2	2	2	2	2
GHZ074	1		2	1	1	1	2	1	8	1	2	1	1	1	1	1	2	2	2	2	2	2	2	1	2
GHZ075	1	36	2	1	2	1	3	1	8	1	2	2	2	2	1	1	5	2	1	1	2	2	2	2	1
GHZ076	1		1	1	2	1	2	1	8	2	1	1	2	2	2	1	2	1	1	1	2	1	2	2	2
GHZ077	1		1	1	2	1	4	1	8	1	1	2	2	2	1	2	3	1	1	1	2	1	2	2	2
GHZ078	1	23	2	1	1	2	3	1	8	2	2	2	2	1	1	2	3	1	1	1	2	1	2	2	2
GHZ079	1	29	2	1	1	1	3	1	6		2	1	1	1	1	1	2	2	2	2	2	2	2	2	1
GHZ080	1	33	2	1	1	1	3	1	2	2	2	2	2	2	1	1	2,3	2	2	2	2	2	2	2	1
GHZ081	1	36	2	2	2	1	3	1	8	1	2	2	1	1	1	1,2	2	2	2	2	2	2	2	2	1
GHZ082	1	33	1	1		2	3	1	8	1	2	2	2	2		2	2,3	2	1	2	2	1	2	2	1
GHZ083	1	41	2	1	2	1		1	8	1	2	2	2	1	1	1,2	3	2	2	1	1	1	2	2	1
GHZ084	1	35	2	1	2	1	5	1	1	2	2	2	2	2	1	1,2	2	2	2	2	2	1	2	2	1
GHZ085							1	1	1,7	2	2	2	2	1	1	1,2	3	1	1	1	1	2	2	2	2
GHZ086	1		1	1	2	1		1		2	2	2		1	1	1,4		1	1		2	2	2	2	2
GHZ087	1		2	2	3	1	2	1	4	1	1	2	2	1	1	1,4	3	1	1	1	1	2	2	2	2
GHZ088	1	25	2	1	1	1	3	1	7	1	2	2	2	1	1	5	4	1	2	1	2	1	2	1	1
GHZ089	1		2	1	2	1	2	1	1	2	2	2	2		1	1			1	2	2	2	1	1	1
GHZ090	1	42	2	1	2	1	5	1	1	1	1	2	2	1	1	1,4	2	1	1	1	1	1	2	2	2
GHZ091	1	28	1	1	2	1	3	1	8	2	1				1	1	2	2	2	2	2	2	2	1	1
GHZ092	1	25	1	1	1	2	2	1	8	2	2	2	1	1	2	1,4	2,3	2	2	2	2	2	1	1	1
GHZ093	1		2	1	1	3	3	1	8	2	1	2	2	1	1	2	2,3	1	2	1	2	2	2	2	2
GHZ094	1		2	1	1	3	3	1	8	2	1	2	2	1	1	2	2,3	1	2	1	2	2	2	2	2
GHZ095	1	21	1	1	2	2	2	1	8	2	2	2	2	2	1	1	2	1	2	1	1	2	2	1	2
GHZ096	1	19	1	1	2	2	2	1	8	2	2	2	2	2	1	1	2	1	2	1	2	1	2	1	2
GHZ097	1	20	1	1	2	2	2	1	8	2	2	2	2	1	1	1	2	1	2	1	2	2	2	2	2
GHZ098	1	23	1	1	2	2	3	5	8	1	2	2	2	1	1	1	2	1	2	1	1	2	2	2	2
GHZ099	1	55	1	1	2	1						2	2	2	1	5	2,3	1	1	1	1	1	2	2	2
GHZ100	1		1	2	2	2	3	5			2		2		1	1,2,3	2,3	1	1			2	2	2	1
GHZ101	1	41	1	1	2	1						2	2	2	1	2	3	1	1	1	1	2	2	2	2
GHZ102	1	24	1	1	2	1	3	1	8	2	2	2	2	2	1	1	1	2	2	1	1	2	2	2	2
GHZ103	1		1	1	2	2	3	1	8	2	1	1	2	2	1	3	3	1	1	1	1	2	2	2	2
GHZ104	1		2			3			8	1		2	2	2	1	2	2	1	1	1		2	2
GHZ105	1	32	2	2	1	1	3	1	8	1	1	1	2	2	1	1	1,3,4	1	1	1	1	2	2	1	2
GHZ106	1		1	2	3	2	3	3	8	1	1	2	2	2	1	2	3	1	1	2	2	2	2	2	1
GHZ107	1	24	2	1	1	1	3	1	8	2	2	2	2	1	1	1	1	2	2	2	2	2	2	2	2
GHZ108	1	51	1	1	1	2	1	1	7	2	1	1	2	2	1	1,2,3,4,5,6,7	2	1	1	1	1	2	2	2	2
GHZ109	1	39	2	2	2	1	5	1	1	2	2		2	1	1	1	2	1	1	1	1	1	2	2	2
GHZ110	1	29	2	1	2	2	1	5	1	8	1				1	1	1	2	2		2	2	2	2	1
GHZ111	1		2	1	2	2	3	1	8	1			2	1	1	1,3,4	1		2			1	2	2	1
GHZ112	1	32	2	1	2	1	5	1	8	1	2				1	1	1	2	2		2	2	2	2	1
GHZ113	1	34	2	1	1	2	2	5	8	2	2	2	2	2	1	1	2	2	2	2	2	2	2	2	2
GHZ114	1	20	2	1	2	2	2	1	8	2	1		2	2	1	1	1	1	1	1	2	2	2	2	2
GHZ115	1	31	2	1	2	2	3	1	8	2	2	2	2	2	1	1	1	1	1	1	2	2	2	2	2
GHZ116	1	21	2	1	1	2	2	1	8	2	2	2	2	2	1	1	5	1	1	1	2	2	2	2	2
GHZ117	1	19	2	1	2	3	3	1	8	2	2	2	2	2	1	3	2	1	1	1	2	2	2	2	1
GHZ118	1		2	1	1	1	3	1	4	2	2	2	2	1	1	4	2	1	1	1	1	2	2	2	2
GHZ119	1		2	1	1	3	3	1	8	2	2	2	2	2	1	3	1,4	1	1	1	2	1	2	2	2
GHZ120	1	42	2	4	2	1	5	1	8	1	2		2		1	1	2	2	2		2	1	2	2	1
GHZ121	1	34	2	1	2	1	5	1	8	2						1,2	1,2	1	1	1	1	1	2	2	2
GHZ122	1	22	2	1	2	2	3	2	8	1	2	2	2	2	1	4	3	1	1	1	2	2	2	2	2
GHZ123	1	30	2	1	2	2	3	3	8	2						1	3	2						2	2
GHZ124	1		2	1	1	2	2	1	8	2	2
GHZ125	1	40	1	1	2	1	5	1	8	1	2	2	2	1	1	1,2,3,4,5	2,3	1	1	1	1	1	2	2	2
GHZ126	1	35	2	1	2	2	2	1	8	2	2	2	2	2	1	1	2	1	1	1	2	1	2	2	2
GHZ127	1	42	2	1	2	1		1	8	1		1	2	1	1	4	1,2	2	2	1	1	1	2	1	1
GHZ128	1		2	1	2	1	4	1	8	1	2		2		1	1	1	1	1	1	2	1	2	2	2
GHZ129	1	40	2	2	2	1	5	1	4,5	1	2	2	2		1	1	5	2	2	2	2	2	2	2	2
GHZ130	1		1	2	2	1	5	1	8	1		2	2	1	1	1	2	2	2	2	1	1	2	2	2
GHZ131	1	37	2	1	2	1	5	1	8	1	2	2	2	2	1	1,2,4	2	2	2		2	1	2	2	2
GHZ132	1	46	2	2	2	1	5	1	1	2	2	2	2	2	1	1,2,3,4,5	3	2	2	2	2	1	2	2	2
GHZ133	1	52	1	2	2	1	5	1	8	1	2			1	1	1	2	2	2	2	2	1	1	2	1
GHZ134		15	2	4	1	3	2		4	2	2				1	2			2		2	2		2	2
GHZ135	1	16	2	1	1	3	2	1	7	2	1	1	2	2	1	2	2	1	1	1	1	2	2	1	2
GHZ136	1		1
GHZ137	1	11	1	1		3	1	1	7	2					1	1		1	1	1	2	1	2	2	1
GHZ138
GHZ139

## Sheet: GPY
QUESTINNAIRE_NUMBER	A1_NATIONALITY	A2_AGE	A3_SEX	A4_MARITAL STATUS	A5_RESIDENCE	A6_OCCUPATION	A7_EDUCATION	A8_RELIGION	B1_COMORBIDITIES	B2_VACCINE_AWARENESS	B3_VACCINE_PROTECT	B4_VACCINE_18+	B5_VACCINE_CROCODILES	B6_VACCINE_PAIN	B7_CONTINUE_MASK	B8_BEST_INFO_SOURCE	B9_TRUSTED_SOURCE	C1_WILLINGNESS	C2_COMULSORY	C3_SAFE	C4_TAKE_VACCIN	C5_TAKEN_VACCINE_PAST	C6_REFUSAL_VACCINE_PAST	D1_RELIGION_HINDER	D2_TRADITION_PROTECT
GPY001	1	27	2	1	2	1	3	1	8	1	1	1	2	1	1	1	3		1	1	2	1	2	2	1	No response to C1
GPY002	1	39	2	2	2	1	2	1	8	2	1	2	2	2	1	2	2	1	1	1	2	2	2	2	2
GPY003	1	25	2	1	3	2	3	1	8	1	1	2	2	1	1	1	2.3	1	1	1	2	1	2	2	2
GPY004	1	39	2	2	2	1	3	1	1	2	1	2	2	1	1	2	1	1	2	2	1	2	2	2	2
GPY005	1	45	1	1	2	1	3	1	4	1	1		2	1	1	1	2.3	1	1	1	1	1	2	2	2	No response to B4
GPY006	1		2	1	1	1	3	1	8	1	1	1	2	2	1	4	1	1	1	1	1	2	2	2	2	No response to A2
GPY007	1	81	2	4	1	2	1	1	1.2	2	2	2	2	1	1	1,2,3,4	3	1	2		2	2	1	2	2	No response to C3
GPY008	2	63	1	2	2	4	5	1	8	1	2	2	2	1	1	1,2,3	2.3	1		1	1	1	2	2	1	No response to C2
GPY009	1	49	2	1	1	2	1	1	1	2	2	2	1	1	1	1	3	2	2	2	2	2	2	2	1
GPY010	1	34	2	1	1	1	2	1	8	2	1	2	2	2	1	1	2.3	2	2	2	2	2	1	2	2
GPY011	1	23	2	1	1	3	4	1	8	2	1	2	2	1	1	1,2,5	2,3,4	1	1	1	2	1	2	2	2
GPY012	1	47	1	2	1	2	4	1	8	1	2	2	2	2		1	3	2	2	2	1	1	2	2	2	No response to B7
GPY013	1	30	2	1	2	2	3	1	4	2	2	2	2		1	1,2,3	2	1	1	1	1	1	2	2	2	No response to B6
GPY014	1	48	2	1	1	2	2	1	8	2	1	2	2	1	1	1	3	1	2	1	1	2	2	2	2
GPY015	2	32	1	2	2	2	4	4	7	1	2	2		1	2	4	4	2	2	2	2	1	2	2	2	No response to B5
GPY016	1	25	1	1	3	2	3	1	8	1	2	2	2	2	1	4	2.3	1	1	2	1	1	2	1	2
GPY017	1	49	1	2	2	2	3	1	8	1	1	2	2	2	1	1	2.3	1	1	1	1	2	2	2	2
GPY018	1	43	1	1	2	2	3	1	8	1	1	2		1	1	2	3	1	1	2	2	1	1	1	1	No response to B5
GPY019	2	29	1	1	2	1	2	5	8	2	2	2	2	2	1	2	2	1	1	1	2	2	2	2	1
GPY020	1	48	1	1	2	1	4		8	1	2	2	2		1	1.2	2.3	2	2	2	2	1	2	1	1	No response to A8 and B6
GPY021	1	38	2	1	2	1	5	1	8	1	2	2	2	2	1	2	2	1	2	1	1	1	2	2	1
GPY022	1	55	1	2	2	1	1	1	1	2	2	2	2	1	1	1	2	1	1	1	1	1	2	2	2
GPY023	1	35	1	1	1	1												1	1	1	1	2	2	1	2	No response to A7-B9
GPY024	1	54	2	4	1	1	4.5	1	8	2	1	2			1	1	2	1	1		2	1	1	2	2	No response to B5, B6 and C3
GPY025	1	35	2	2	2	1	5	1	8	2	2	2				1	2	2	2		2	2				No response to B5, B6, B7, C3, C6, D1, D2
GPY026	1	29	1	1	1	2	3	1	8	2	1	2	2	2	2	5	2	1	1	1	1	2	2	2	2
GPY027	1	49	2	1	2	1	4	1	7	2	2	1	2		1	2	2	2	2	1	2	1	1	2	2	No response to B6
GPY028	1	49	2	2	2	1	4	1	1	1	1	1	2	1	1	1,2,3,4,5	2.3	1	2	1	1	1	2	2	2
GPY029	1	42	2	1	1	1	2	1	8	1	1	2	2	2	1	1	1.5	1	1	1	1	2	2	2	2
GPY030	1	37	2	2	2	1	5	1	8	1	2	2	2	1	1	2	2.3	1	2	1	1	1	2	2	2
GPY031	1	59	2	4	2	1	5	1	1	1	2	2	2	1	1	4	1.3	1	2	1	1	1	2	2	2
GPY032	1	42	2	1	1	1		1	8	2		2	2		1	2	2	1	1	1	2	1	2	2	2	No response to A7, B3, B6
GPY033	1	30	2	1	1	1	5	1	8	1	2	1	2		1	1.3	2.3	1	1	1	2	1	2	2	2	No response to B6
GPY034	1	24	2	1	1	3	4	1	8	1	1	1	2	2	1	2	3	1	1	1	2	2	2	2	2
GPY035	1	22	2	1	1	3	4	1	8	1	2	2	2	1	1	2	1.2	1	1	1	1	1	2	2	1
GPY036	1	57	2	2	1	1	5	1	1.2	1		2	2		1	1.2	2.3	1	1		1	1	2	2	2	No response to B3 and C3
GPY037	1	58	2	2	2	1	5	1	1.2	1		1	2		1	1,2,4	2		2		2	1	2	2	2	No response to B3, B6, C1, C3
GPY038	1	31	2	1	1	1	4	1	8	1	2	2	2	1	1	6	2.3	1	2	1	1	1	2	2	2
GPY039	1	41	2	2	2	1	5	1	1	1	2	1	2	1	1	1,2,3	2.3	1	1	1	1	1	2	2	2
GPY040	1	21	2	1	2	2	3	1	8	1	2	2	2	1	1	1.3	3	1	2	2	1	1	2	2	2
GPY041	1	27	1	1	2	1	2	1	8	2	1	1	2	1	1	5	2	1		1	1	2	2	2	2	No response to C2
GPY042	1	64	2	2	2	2	3	1	1	1	1	1	2	1	1	1	2	1	2	1		1	2	2	2	No response to C4
GPY043	1	89	2	1	2	2	1	1	1.5	1	1	1	2	1	1	2	2	2	2		2	1	2	2	1	No response to C3
GPY044	1	68	2	1	1	2	1	1	1	2	2	2		1	1	1.2	1	2	2	2	2	2	2	1	1	No response B5
GPY045	1	23	2	1	2	3	4	1	8	2	2	2	2		2	1	1	1	2	2	2	2	2	2	2	No response to B6
GPY046	1	34	1	2	2	1	5	1	8	2	2					1,2,3,4,5		2	2			2	2	2	1	No response B4,B5, B6, B7,B9, C3, C4
GPY047	1	34	1	2	2	1	5	1	8	1	2	2	2	1	1	2.4	1,2,4	1	1	1	1	1	2	2	1
GPY048	1	35	2	1	1	2	2	1	8	2	2	1	2	1	1	2	2	2	2	2	2	1	2	2	1
GPY049	1	33	2	1	2	2	3	1	8	1	2	2	2	2	1	1,2,3,4,5,6	2	1	1	1	2	1	2	2	2
GPY050	2	40	1	2	2	1	4	1	8	1	1	2	2	2	1	1	4	1	1	1	1	1	2	2	1
GPY051	1	36	2	1	1	1	4	1	8	1	2	2	2		1		2.3	1	1	1	1	1	2	2	2	No response to B6, B8
GPY052	1	47	2	1	2	1	2	1	8	1	2	2	2	2	1	4	2	1	1	1	2	2	2	2	1
GPY053	1	34	2	2	2	1	4	1	8	1	2	2	2	1	1	1	2	1	1	1	1	1	2	2	2
GPY054	1	31	2	1	1	1	3	1	8	1	2	2	2	2	1	4	2	1	1	1	2	2	2	1	1
GPY055	1	41	1	2	2	1	4	1	8	1	2	2	2	1	1	1,2,3,4,5	2.3	1	1	1	1	1	2	2	1
GPY056	1	41	2	2	1	1		1	1	1	1	2	2		1	1,2,3	2.3	1	1	1	1	1	2	2	2	No response to A7,B6
GPY057	1	44	2	1	2	3	4	1	8	1	1	2	2	1	1	4	2	1	1	1	1	2	2	2	2
GPY058	1	39	2	2	2	1		1	8	1	2	2	2	2	1	1,2,4	2.3	1	1		1	1	2	2	2	No response A7, C3
GPY059	1	30	2	1	2	1	4	1	4	1	2	2	2	1	1	2.5	3	1	2	1	1	1	2	2	1
GPY060	1	37	2	1	2	1	4	1	8	1	2	2	2	1	1	4	2.3	1	2	1	1	1	2	2	1
GPY061	1	41	2	2	1	1		4	1	8	1	2	2	1	1	1,2,3	2.3	1	1		1	1	2	1		No response to C3, D2
GPY062	1	58	1	1	2	1	4	1	8	1	2	2	2	1	1	1,2,4	2.3	1	1	1	1	1	2	2	2
GPY063	1	44	2	1	2	1	4	1	8	1	2	2	2	2	1	4	2	2	2	2	2	1	2	2	1
GPY064	1	52	2	3	1	1	5	1	1	1	2	2	2	2	1	1,2,3,4,5	1,2,3,4	1	1	1	2	1	1	2	2
GPY065	1	36	1	2	2	1	5	5	8	1	2	2	2	2	1	6	2.3	1	1	1	1	1	2	2	2
GPY066	1	53	2	1	1	1	2	1	1	1		1			1	1,2,3,5	3				2	2	2	1	2	No response to B5, B6, C1, C2, C3
GPY067	1	53	2	2	1	1	1	1	8	2	1	2	2	2	1	1	3	1	1	1	2	2	2	2	1
GPY068	1	56	2	2	2	1	1	1	8	2	2	2	2	1	1	1.2	2	1		1	1	1	2	2	2	No response to C2
GPY069	1	32	2	1	1	1	3	1	8	1	2	2	2	2	1	1.2	2.3	1	2	1	2	1	2	2	2
GPY070	1	50	2	2	2	1	5	1	1	1	2	2	2	2	1	1,2,3,5	2.3	1	1	1	2	1	2		2	No response to D1
GPY071	1	39	2	1	2	1	3	1	8	1	2	2	2	2	1	1,2,4	1,2,3,4	1	1	1	2	2	2	2	2
GPY072	1	40	2	1	3	1	5	1	8	1	2	2	2	1	1	1,2,3,4,5	1,2,3,4	1	2	1	2	2	2	2	1
GPY073	1	31	2	2	2	1	5	1	8	1	2	2	2	1	2	1.2	1	2	2	2	2	1	2	1	1
GPY074	1	35	2	1	1	1	2	1	4	1	2	1	2	2	1	1.3	2.3	1	1	1	2	1	2	2	1
GPY075	2	41	1	2	2	1	4	1	8	1	2	2	2	1	1	4	2.3	1	1	1	1	1	2	2	2
GPY076	1	23	2	1	1	1	3	1	8	1	2	2	2	1	1	1.2	1.2	2	2	2	2	1	2	2	1
GPY077	1	25	2	1	1	2	4	1	8	1	2	1	2	1	1	4	1,2,3,4	2	2	2	2	1	2	2	1
GPY078	1	40	2	1	2	1	3	1	8	1	2	2	2	2	1	1	2.3	1	2	1		1	2	2	2	No response to C4
GPY079	2	42	2	2	3	3	5	3	8	1	2	2	2	1	1	1,2,3	2.3	1	1	1	1	1	2	2	2
GPY080	1	33	1	1	1	2	1	5	7	2	1	2	2	2	1	1	2	1	1	1	1	2	2	2	2
GPY081	1	30	1	1	1	2	1	1	8	1	1	2	2	1	1	1	2	1	1	1	1	2	2	2	2
GPY082	1		2	1	1	1	4	1	8	1	1	2	2	1	1	1	2	2	1	2	2	2	2	1	2	No response to A2
GPY083	1	31	1	1	1	1	5	5	8	2	2	2	2	1	1	1	2	1	1	2	1	1	2	2	2
GPY084	1	34	1	1	1	1	3	1	8	1	2	2	2	1	1	6	1,2,3,4	1	1	1	2	2	2	1	1
GPY085	1	29	2	1	1	2	3	1	5	2		2	2		1			1	1	1		2	2	2	2	No response B3, B6, B9, C4
GPY086	1	51	2	1	1	1	3	1	8	2	2	2	2	1	1	6	4	2	2	2	2	1	2	2	2
GPY087	1	43	2	2	1	1	5	1	8	1	2	2	2	2	1	2	2									No response to C1- D2
GPY088	1	53	2	2	1	1	3	1	8	1	2	2	2	2	1	6	2									No response C1- D2
GPY089	1	38	2	1	1	1	3	5	8	2		2	2	2	1	1	2	1	1	1	2	1	2	2	2	No response to B3
GPY090	1	37	2	1	1	2	2	1	1	1	1	2		2	1	1	3	1	1	1	1	1	2	2	2	No response to B5
GPY091	1	51	2	1	1	1	2	1	7	2	2	2	2	1	1	6	2	1	1	1	1	1	2	2	2
GPY092	1	46	2	1	1	1	3	1	8	2	1	2	2	2	1	1	3	1	1	1	1	1	2	2	2
GPY093	1	31	2	1	1	2	3	1	8	2	2	2	2	2	1	1.2	1.3	1	1	1	2	2	1	2	2
GPY094	1		2	1	1	1	5	1	7	1	2	1	2	1	1	1.2	2	2	2		1	1	2	1	1	No response to C3
GPY095	1	42	1	1	1	1	2	1	1	1	1	2	2	2	1	1	2	1	1	1	1	2	2	2	2
GPY096	1	39	2	1	1	2	1	1	2	2	1	2	2	1	1	1	3	1	1	1	2	2	2	2	2
GPY097	1	25	2	1	1	2	2	1	8	1	1	2	2	2	1	1	1	1	1	1	2	2	1	2	1
GPY098	1	25	2	1	1	1	2		8		1	1	2	2	1	3	3	1	1	1	2	1	2	1	1	No response to A8, B2
GPY099	1	34	2	1	1	1	3	1	2	1	1	2	2	2	1	1	3	1	1	1	2	1	2	2	2
GPY100	1	34	2	1	1	2	5	1	8	1	2	2	2		1	1,2,3,4,5	2	1	1	1	1	2	2	2	2	No response to B6
GPY101	1	32	2	1	1	2	3	1	8	1	1	2	2	2	1	1	2	1	1	1	1	2	2	2	2
GPY102	1	28	2	1	1	1	2	1	8	2	2	2	2	1	1	1	3	1	1	1	1	1	2	2	2
GPY103	1	23	2	1	1	1	3	1	8	2	2	2	2	1	1	1	3	1	1	1	1	1	2	2	2
GPY104	1	54	2	2	1	1	2	1	1	1	2	2	2	2	1	1,2,3	3	1	1	1	2	1	2	2	2
GPY105	1	34	1	1	1	1	5	1	1	1	2	2	2	1	1	1,2,4	3	2	2	2	2	1	2	2	2
GPY106	1	24	2	1	2	3	4	1	8	1	2	2	2	1	1	1	3	2	2	2	2	1	2	2	2
GPY107	1	45	1	1	1	1	2	1	7	2	1	2	2	1	1	1,2,3	2.3	1	1	1	2	1	1	1	2
GPY108	1	42	1	2	1	1	2	1	8	2	2	2	2	1	1	1.2	2.3	1	1	1	1	1	2	2	1
GPY109	1	25	1	1	2	1	5	1	8	1	2	2	2	1	1	2	3	1	1	1	1	1	2	2	2
GPY110	1		2	2	1	4	3	1	8	2	2	2		2	1	2	3	2	2	2	2	2	2	2	2	No response to A2, B5
GPY111	1	27	1	1	1	2	3	3	8	1	2	1	2	1	1	1	3	2	1	2	2	1	2	2	2
GPY112	1	33	2	1	1	4	4	1	8	1	1	2	2	2	1	1,2,5	3	1	1	1	2	1	2	2	2
GPY113	1	32	2	1	2	1	3	1	8	1	2	2	2	2	1	3	5	1	1	1	2	2	2	2	2
GPY114	1	40	1	2	1	1	3	1	8	2	2	2	2	1	1	2	3	2	2	2	2	2	2	2	1
GPY115	1	50	1	2	2	1	4	1	8	2	2		2		1	1,2,3	2.3		1	2		1	2	2	2	No response to B4, B6, C1, C4
GPY116	1	29	1	1	2	1	3	1	8	1	1	2	2	2	1	1	3	1	1	1	2	1	2	2	2
GPY117	1	33	1	1	2	1	3	1	8	1	2	2	2	2	1	1	3	1	1	1	2	2	2	2	2
GPY118	1	46	1	2	2	1	3	1	4	1	2	2	2	1	1	1,2,4	2.3	1	1	1	1	1	2	2	2
GPY119	1	54	2	1	2	1	4	1	5	1	2	2	2	1	1	1.2	2.3	1	1	2	1	1	2	2	2
GPY120	1	52	1	2	2	1	3	1	8	1	2	2	2	2	1	1	1,2,3	1	1	1	2	1	2	2	2
GPY121	1	52	2	1	2	1	4	1	8	1	2	2	2	1	1	1,2,3,4,5	2.3	1	2	1	1	1	2	1	2
GPY122	1	56	2	1	2	1	2	1	1	1	1	2	2	2	1	4	1.2	1	1	1	2	2	2	2	2
GPY123	1		1	2	2	1	3	1	8	2	2	2	2	2	1	1	1,2,3,4	1	1	1	1	1	2	2	2
GPY124	1	49	1	2	1	1	4	1	1	1	2	2	2	1	1	1,2,3,4,5	1,2,3,4	1	1	1	1	1	2	2	2
GPY125	1	47	1	2	2	1	3	1	7	1	2	2	2	1	1	5	2	1	1	1	1	1	2	2	2
GPY126	1	34	1	1	1	1	4	1	8	1	2	2	2	1	1	1,2,3,4,5	1,2,4	1	2	1	1	1	2	2	2
GPY127	1	32	1	1	1	1	3	1	8	2	2	2	2	2	1	1.5	1,2,3,4	1	1	1	1	1	2	2	2
GPY128	1	53	1	1	1	1	1	1	1	2	1	2	2	2	1	2	2	1	1	1	1	2	2	2	2
GPY129	1	34	1	1	1	1	3	1	8	2	1	2	2	2	1	1	2	1	1	1	2	2	2	2	2
GPY130	1	34	1	1	1	1	5	1	8	1	1	2	2	2	1	4	2	1	1	1	2	2	2	1	1
GPY131	1	56	2	4	1	1	2	1	8	2	2	2	2	2	1	2	2				2	1	2	2	2	No response to C1, C2, C3
GPY132	1	44	1		1	1	5	1	1	1	2	2	2	2	1	1	2	1	1	1	2	2	2	2	2	No response to A4
GPY133	1		2	1	2	1	4	1	4.7	2	2	2	2		1	1,2,3	2	1	1	2	2		2	2	2	No response to B6, C5
GPY134	1	58	2	4	1	2	1	1	1	2	1	2	2	2	1	2	2	1	1	1	2	1	2	2	2
GPY135	1	23	1	1	1	2	3	5	8	1	1	1	2	2	1	3	2	1	1	1	2	1	2	2	2
GPY136	1	31	1	2	1	1	5	1	8	1	2	2	2	1	1	3,4,5	1.4	2	1	2	1	2	2	2	1
GPY137	1	36	2	1	1	2		1	8	2	2			1	1	2	2	1	2	1	2	2	2	2	2
GPY138	1	32	2	1	1	2	2	1	8	2	1	1	2	2	1	1	4	1	2	1	2	2	2	2	2	No response to A2
GPY139	1		1	1	1	1	4	1	8	1	1	2	2	1	1	1	1	1	1	1	2	1	2	2	1
GPY140	1	37	2	1	1	2	3	1	8	1	2	2	2	2	1	1,2,3	3	1	1	1	2	1	2	2	2
GPY141	1	22	2	1	1	1	1	1	8	1	1	1	2	1	1	1	3	1	1	1	1	2	2	2	2
GPY142	1		1	1	2	1	5	1	8	2	2	2	1	1	2	4	5	2	2	2	1	2	2	1	1
GPY143	1	22	2	1	2	1	5	1	5	1	2	2	2	1	1	2	3	1	1	1	1	1	2	2	2
GPY144	1	63	2	2	2	1	5	1	1	1	2	1	2	2	1	1,2,3,4,5	1,2,3,4	1	1	1	1	2	2	2	2
GPY145	1	22	2	1	1	1	2	1	8	2	1	2	2	2	1	1	2	1	1	1	2	2	2	2	2
GPY146	1	47	1	1	1	1	2	1	7	2	2	2	2	1	1	2	2	1	1	1	1	2	2	2	2
GPY147	1	28	2	1	2	1	3	1	8							4	1,2,3		1		1	2	2	2	2	No response to B2,B3, B4, B5, B6, B7
GPY148	1	38	2	1	1	1		1		1	2	2	2		1	1.2	2	2	2	2	2	2	2	2	1	No response to A7, B1, B6
GPY149	1	35	2	1	2	1	2	1	7	1				1	1	5	4	1	1	1	1	2	2	2	1	No response to B3, B4, B5
GPY150	1	56	2	2	1	1	1	1	7	2	1	2			1	1.2	3	1	1	1	2	2	2	2	2	Unresponsive to B5, B6
GPY151	1	31	2	1	1	1	3	1	8	1	1	2	2	2	1	1	3	1	1	1	2	1	2	2	2
GPY152	1	49	2	1	2	1	2	1	1	1	2	2	2	1	1	1	3	1	1	1	2	1	2	2	1
GPY153	1	49	2	1	1	1	2	1	1	2	2	2	2	1	1	1	2.3	2	2	2	2	1	2	1	1
GPY154	1	19	2	1	1	1	3	1	8	2	1	1	2	1	1	1	2	1	1	1	2	2	2	2	2
GPY155	1	27	2	1	3	1	3	1	8	1	1	2	1	1	1	2	3	1	1	1	2	2	2	2	2
GPY156	1	37	2	1	1	1	3	1	7	2	2	2	2	1	1	1.2	1	2	2	2	2	2	2	1	1
GPY157	1	59	1	2	1	2	1	1	8	2	1	2	2	2	1	1.2	3	1	1	1	2	2	2	2	2
GPY158	1	47	1	1	1	1	2	1	8	2	1	1	2	2	1	1	2	1	2	1	1	2	2	2	2
GPY159	1	43	2	2	1	1	3	1	8	1	1	2	2	2	1	4	1,2,3,4	1	1	1	2	2	2	2	1
GPY160	1	38	2	1	1	1	3	1		2	2	2	2		1		2	1	1		2	1	2	2	2	Unresponsive to B1,B6,B8, C3
GPY161	1	27	2	1	3	1	3	1	8	1	2	2	2	1	1	1	2.3	1	1	1	2	1	2	2	1
GPY162	1	25	1	1	1	1	3	1	8	1	1	1	2	2	1	1	3	1	1	1	2	2	2	2	1
GPY163	1	23	2	1	1	1	3	1	8	1	2	2	2	1	1	1	2.3	1	1	1	2	2	2	2	2
GPY164	1		2	1	2	1	3	1	8	1	1				1	1.2										Unresponsible to A2, B4,B5,B6 and section C
GPY165	1	43	2	2	2	1	2	1	7	2	2	2	2		1	1,2,3,4,5	2	2	1	2	2	1	1	2	2
GPY166	1	25	1	1	1	1	5	1	8	1	2	2	2	2	1	1,2,3	1,2,3	1	2	1	1	1	2	2	1
GPY167	2	58	1	2	1	4	4	1	8	1	2	2	2	1	1	1.2	2,3,4	1	1	1	1	1	2	2	2
GPY168	1	28	1	2	1	1	4	3	8	2	1	2	2	1	1	1,2,3,4,5	1,2,3,4	1	1	1	1	2	2	2	2
GPY169	1	25	1	1	2	1	3	1	4	1	1	1	2			4	1	1	1		2	2	2	2	2	Unresponsive to B6, B7, C3
GPY170	2	29	1	1	1	4	5			1	3	1	2	1	1	2	3	2	2	2	2	1	2	2	2
GPY171	1	20	2	1	1	1	3	1	8	1	2	2	2	1	1	2	3	2	2	2	2	2	2	2	1
GPY172	1	58	2	2		1	5	1	4	2			2	1	1	1.2	2.3	1	1	1	1	1	2	2	2	Unresponsive to A5,B3,B4
GPY173	1	43	2	2	1	1		1	8	1	2		2	1	1	1,2,6	3	1	1	2	1	1	1	2	2	Unresponsive toA7,B4
GPY174	1	37	2	1	1	1	2	1	7	1	1	2	2	1	1	1	3	2	1	1	2	2	2	2	1
GPY175	1	41	1	2	1	1	5	1	1	1	1	2	2	2	1	1.2	1,2,3,4,5	1	1	1	1	1	2	2	2
GPY176	1	34	2	1	1	1	2	1	8	1	2	2	2	1	1	6	3	1	1	1	2	1	2	2	1
GPY177	1	26	2	1	1	1	3	1	7	1	2	2	2		1	1,2,3,4,5,	3		2	2	1	1	2	2	1	Unresponsive to B6,C1
GPY178	1	26	1	1	1	1	5	1	8	2	2	2	2	1	1	2	3	2	2	2	2	2	1	2	2
GPY179	1	27	1	1	2	1	3	1	8	1	1	2	2	2	1	1	1	1	2	1	2	2	2	2	2
GPY180	1	33	2	1	1	1	3	1	8	1	2	2	2	2	1	1	3	1	2	1	2	1	2	2	1
GPY181	1	38	2	2	2	1	2	1	6	1	2	2	2	2	1	4	1.2	1	1	1	2	1	2	2	1
GPY182	1	21	2	1	1	2	3	1	8	1	2	2	2	1	1	2	2	2	2	2	2	2	2	2	2
GPY183	1	46	2	1	2	1	2	1	8	2	2	2	2	2	1	2	2	2	2	2	2	1	2	2	1
GPY184	1	41	2	1	1	1	2	1	7		2	2	2	2	1	1.2	2.3	1	1	1	2	1	2		2	Unresponsive to D1
GPY185	1	59	1	2	1	1	1	1	7	1	1	1	2	1	1	1.2	2.3	1	1	1	2	1	2	2	2
GPY186	1	57	1	2	1	2	1	1	8	1	1	2	2	2	1	1.2	2.3	1	1	1	2	1	1	2	2
GPY187	1	43	1	1	1	1	4	1	8	2	2		2	1	1	4	2	1	1	1	1	1	2	2	2
GPY188	1	43	2	1	2	1	1	1	1	1	1	1	2	2	1	2	3	1	1	1	1	1	2	2	2
GPY189	1	30	2	1	1	1	3	1	7	1	2	2	2	2	1	1	2	1	1	2	2	2	2	2	2
GPY190	1	53	2	2	1	1	2	1	8	1	2	2	2	2	1	1	2	1	1	2	2	2	2	2	2
GPY191	1	37	2	1	1	1	3	1	8	2	2	2	2	2	1	1	2	1	1	1	2	2	2	2	2
GPY192	1	35	2	1	1	1	3	1	8	2	1	2	2	1	1	1	2	1	1	2	2	2	2	2	2
GPY193	1	33	2	1	1	1	3	1	8	2	2	2	2	1	1	1	2	1	1	2	2	2	2	2	2
GPY194	1	39	2	1	2	1	3	1	8	1	2	2	2	2	1	2	3	2	2	2	2	2	2	2	2
GPY195	1	23	2	1	2	1	3	1	4	2	2	2	2	2	1	2	1	2	2	2	2	2	2	2	2
GPY196	1	29	2	1		2	3	1	8	2	1	2	2	2	1	1	1	2	1	1	1	1	2	2	2	Unresponsive to A5
GPY197	1	28	2	1	1	1	3	1	8	1	1	2	2	2	1	1,2,3,4,5	1,2,3,4	1	1	1	2	2	2	2	2
GPY198	1	21	1	1	3	3	4	1	8	1	1	2	2	2	1	3	2.3	1	1	2	2	2	2	2	2
GPY199	1	30	2	1	2	1	5	1	8	1	2	2	2	2	1	1,2,4	2.3	1	1	1	1	1	2	2	2
GPY200	1	37	2	1	3	1	4	1	8	1	2	2	2		1	3	1	2	1	2	2	1	2	2	2
GPY201	1	33	2	1	1	2	2	1	3	2	1	2	2	2	1	1.2	3	2	1	1	2	1	2	2	2
GPY202	1	46	1	1	1	1	5	1	8	1	1		2		1	1,2,3,5	2	1	1	1	2	2	2	2	2	Unresponsive to B4, B6
GPY203	1	22	1	1	2	1	3	1	8	1	2	2	2	2	1	3	2	1	1	1	2	1	2	2	1
GPY204	1	31	1	1	1	1	4	3	8	1	2	2	2	2	1	1	3	2	1	2	2	1	2	2	2
GPY205	1	58	1	1	1	1	1	1	1	1	2	2	2	1	1	1	1.2	1	2	2	2	1	2	2	1
GPY206	1	41	2	1	2	2	2	1	1.7	2	1	2	2		1	1.2	2	1	2	1	1	1	2	2	1	Unresponsive to B6
GPY207	1	28	2	1	3	1	3	1	8	1	1	2	2	1	1	1.2	2	1	1	1	1	1	2	2	2
GPY208	1	45	2	2	2	1	3	1	8	1	1	1	2	1	1	2	2	1	1	1	1	1	2	2	2
GPY209	1	37	2	1	1	2	5	1	1,4,6	1		2	2	2	1	1	2	1	2		2	2	1	2	1	Unresponsive to B3, C3
GPY210	1	24	2	1	1	2	3	1	8	1		2	2	1	1	1	1	1	1	1	1	2	2	2	2	Unresponsive to B3
GPY211	1	26	2	1	1	4	5	1	7	1	1	2	2	1	1	1,2,3,4,5	2	1	2	2	1	2	2	2	2
GPY212	1	37	1	1	2	1	5	1	8	1	1	2	2		1	1,2,3,5	2,3,4	1	1	1	1	1	2	2	2	Unresponsive to B6
GPY213	1	40	2	1	2	1	5	1	1	1	1	2	2	2	1	1,2,3,4,5	2	1	2	1	1	1	2	2	2
GPY214	1	25	1	1	2	2	4	1	8	1	2	2	2	2	1	1,3,4	1.3	2	2	2	2	1	2	2	2
GPY215	1	27	2	1	2	1	2	1	8	2	2	2	2	2	1	1	1	2	2	2	2	1	2	1	1
GPY216	1	37	2	1	1	2	2	1	8	1	2	2	2	1	1	1	1	2	2	2	2	2	2	1	1
GPY217	1	43	2	1	1	2						2	2	2	1	4	2	1	1	1	2	2	2	1	1	Unresponsive to A7, A8, B1,B2,B3
GPY218	1		2	2	1	2			1	2			2		1	1	3	1	1		2	2	2	2	2	Unresponsive A2, A7, A8,B3,B4,B6,C3
GPY219	1	29	1	1	2	1	4	1	8	1	1	1	2	2	1	4	2	1	1	1	2	1	2	2	2
GPY220	1	32	1	2	1	4	5	1	8	2	1	2	2	1	1	4	2.3	1	1	1	1	1	2	2	2
GPY221	1	33	2	1	1	2	3	1	8	2	1	1	2		1	1	2	1	1	1	2	2	2	2	2	Unresponsive to B6
GPY222	1	37	2	1	1	1	2	1	7	1	1	2	2	2	1	2	3	1	2	1	1	1	2	2	2
GPY223	1	33	2	1	2	1	1	1	4	1	1	2	2	1	1	1	3	1	1	1	1	2	2	1	1
GPY224	1		1	2	1	1	1	3	4	2	2	2	2	1	2	2	3	2	2	2	2	2	1	2	1	Unresponsive to A2
GPY225	1	37	1	1	2	1	3	1	8	2	2	2	2	1	1	1	3	2	2	2	2	1	2	2	2
GPY226	1	56	1	2	1	2	4	1	1	1	2	2	1	1	1	1,2,3,4,5	3.4	1	1	2	2	1	2	2	1
GPY227	1		2	1	1	4	2	1	5	2					1	4	2									Unresponsive to A2, B3, B4, B5, B6, SECTION C
GPY228	1	34	1	1	2	4						2	2		2	1	2		2		2	2	2	2	1	Unresponsive to A7, A8, B1,B2,B3, B6, C1, C3
GPY229	1		2	2	1	2	3	1	8	2	2	2	2	2	1	4	1,2,3	1	1	1	1	1	2	2	2	Unresponsive to A2
GPY230	1	24	1	1	1	3	3	1	8	2	2	2	2		1	1,2,3,4,5	2	2	2		2	2	2	2	2	Unresponsive to B6, C3
GPY231	1	22	1	1	1	2	3	1	8	2	2	2	2	1	1	1,2,3,4,5	3	2	2	2	2	1	2	2	1
GPY232	1	37	1	1	1	1	3	1	8	2	1	2	2	1	1	1	1	1	1	1	1	1	2	2	2
GPY233	1	39	2	1	1	2	2	1	1	1	2	2	2	1	1	1	3	1	1	1	2	2	2	2	2
GPY234	1		2	1	1	4	3	1	8	2	2	2	2	2	1	1,2,4,5	2.3	1	1	1	2			2	2	Unresponsive to A2, C5, C6
GPY235	1	23	1	1	1	1	3	1	8	2						1,2,3,4,5	2	1	1		1	2	2	2	2	Unresponsive to B3,B4,B5,B6,B7,C3
GPY236	1	36	2	1	3	1	5	1	8	1	1	1	2	1	1	1	2	1	1	1	1	1	2	2	2
GPY237	1	26	2	1	1	1	3	5	8	1	1	2	2	2	2	1	1	1	1	1	2	1	2	2	2
GPY238	1	34	2	1	2	4	3	1	8	2	2	2	2	2	1	2	3	1	2	1	2	2	2	2	2
GPY239	1		2	1	2	1		5	8	1	2	2	2	1	1	2	2	1	2	1	1	1	2	2	2	Unresponsive to A2,A7
GPY240	1		1	1	3	1	3	1	8	1		2	2		1	4	1		2		2	2	2	2	2	Unresponsive to A2, B3, B6, C1,C3
GPY241	1	36	1	1	2	1	4	1	8	1	1	2	2	2	1	4	2,3,4	1	1	1	1	1	1	2	2
GPY242	1	46	1	1	3	1	2	1	8	2	2	2	2	1	1	1	2	1	1	1	2	2	2	2	1
GPY243	1		1	2	1	1	3	1	8	2	2	2	2	2	1	2	1	1	1	1	2	1	2	2	1	Unresponsive to A2
GPY244	1	28	2	1	2	1		1		1		2	1	1				2	2		2	2				Unresponsive to A7, B1, B3, B4, B8, B9, C3, C6, D1,D2
GPY245	1	21	2	1	1	2	3	1	8	1	2	2	2	2	1	1	2	1	1	1	1	2	2	2	2
GPY246	1		1	2	1	4	2	1	8	2	1	2	2	1	1	4.5	2.3	1	1	1	2	1	2	2	2	Unresponsive to A2
GPY247	1	27	2	1	1	4	3	1	8	2	1	2	2	2	1	1	3	2	2	2	2	2	2	2	21
GPY248	1	52	2	2	1	4	2	1	1	1	2	2	2	2	1	1,2,3,4,5	2.3	1	1	1	1	1	2	2	2
GPY249	1	35	2	1	1	1	3	1		2	2	2	2	2	1	1.2	1	2	2	2	2	2	2	2	2	Unresponsive to B1,
GPY250	1	35	2	1	1	1	3	1		2	2	2	2	1	1	1,2,3,4,5	1	2	2	2	1	2	2	2	2	Unresponsive to B1
GPY251	1	27	2	1	1	1	3	1	8	2	2	2	2	1	1	1	2	1	2	2	2	2	2	2	2
GPY252	1	23	2	1	1	1	2	1		2	1	2	2	2	1	1	2	1	1	1	1	2	2	2	2	Unresponsive toB1
GPY253	1		2	2	1	2	3	1	8	2	2	2	2	1	1	1	2	1	1	2	2	1	2	2	2	Unresponsive to A2
GPY254	1	53	1	2	3	1	1	1	8	2	1	2	2	1	1	1.2	3	1	1	1	2	2	2	2	2
GPY255	1	39	1	1	2	1	3	1	8	2	1	2	2	2	1	4	2	1	1	1	1	1	2	2	1
GPY256	1	43	2	1	1	1	3		7	2	1	2	2	1	1	1,2,3,4,5	3	1	1	1	1	1	1	2	2	Unresponsive to A8
GPY257	1	66	2	4	1	2	1	1	1	2	1	2	2	1	1	1,2,3,4,5	2.3	1	1	1	2	1	2	2	2
GPY258	1		1	1	1	1	3	1	8	1	2	2	2	2	1	2	2	1	1	1	2	2	2	2	2	Unresponsive A2
GPY259	1		1	1	1	2	2	5	8	2	2	2	2	2	1	1	2	1	1	1	2	2	2	2	1	Unresponsive to A2
GPY260	1		1	2	1	2						1	1		1	1.2	2	2	1	2	2	2	2	2	2	Unresponsive to A2, A7,A8,B1, B2, B3, B6
GPY261	1	20	1	1	1	3	4	1	8	1	2	1	2	1	1	5	4	2	2	2	2	1	1	2	2
GPY262	1	22	2	1	1		3	1	8	2								1	1		2	2	2	2	1	Unresponsive to A6,B3, B4, B5, B6, B7, B8, B9,C3
GPY263	1	28	2	1	1	2	3	1	4	2	1	2		2	1	1,2,3,5	3	1	1		2	2	2	2	1	Unresponsive to B5,C3
GPY264	1		2	1	3	1	5	1	8	1	2		2	1	1	1,2,3,4,5	1	2	2		2	1	2	2	2	Unresponsive to A2, B4, C3
GPY265	1		2	1	1	1	5	1	8	1	2	2	2	1	1	1	2	1	1	1	1	1	2	2	1	Unresponsive to A2
GPY266	1	30	1	1	1	2	1	1	8	2	1	2	2	1	1	1	3	1	1	1	1	1	1	1	1
GPY267	1		1	1	1	1	3	1	1	1	2	2	2	2	1	3	4	2	1		2	2	2	1	1	Unresponsive to A2, C3
GPY268	1	26	1	1	1	2	3	1	8	1	2	2	2	2	1		3	1	2	1	2	1	2	2	2	Unresponsive to B8
GPY269	1	49	1		1	1	1	1	8	2		2	2	1	1	4	2	1	1	1	1	2	2	2	2	Unresponsive to A4, B3
GPY270	1	27	1	1	2	2	4	3	8	2	2	2	2	2	1	4	2	1	1	2	2	2	2	2	2
GPY271	1	25	1	1	1	2	3	1	8	1		1	2	1	1	1,2,3,4	1,2,3,4	1	1	1	2	1	2	1	1	Unresponsive to B3,
GPY272							4	1	8	1	2	2	2	2	1	1	1	1	1	1	1	1	2	2	1	Unresponsive to A1,A2,A3,A4,A5,A6
GPY273	1	22	2	1	3	3	4	1	4	1	2	2	2	1	1	4	2	2	2	2	2	1	1	2	2
GPY274	1	30	1	1	1	1						1	2	2	1	1.4	1									Unresponsive to A7,A8,B1,B2,B3, section C
GPY275	1	28	1	1	3	1	5	1	8	1	2	2	2	1	1	1,2,3,4,5	1,2,3,4,5	2	2		2	2	2	2	2	Unresponsive to C3
GPY276	1	19	2	1	1		3	1	8	2	2	2	2	2	1	4	2	2	1	1	2	2	2	2	2
GPY277	1	29	1	1	3	1	5	5	8	1	1	2	2	2	1	1	2	1	1	1	2	1	2	2	2
GPY278	1	48	1	1	1	1	5	1	8	1	2	2	2	2	1	5	4	2	2	2	2	1	2	2	1
GPY279	1	35	1	1	1	2	4	1	8	1	2	2	1	1	1	1	4	2	2	2	2	2	1	1	1
GPY280	1	38	1	1	1	1	2	1	8	2	2	1	2	1	1	1,2,3,4,5	2	2	2	2	1	2	2	2	2
GPY281	1	23	1	1	1	1	3	1	8	1	1	2	1	2	1	2	2	1	1	1	1	2	2	2	2
GPY282	1		1	1	1	1	3	1	8	2	2	1	2	2	1	1	3	1	1	1	2	2	2	2	1	Unresponsive to A2
GPY283	1	23	1	1	1	2	3	1	8	2	1	2	2	2	1	2	1	2	1	1	1	2	2	1	1
GPY284	1		1	1	2	1	5	1	8	1	2	1	2	1	1	2	2	2	1	2	2	1	1	2	1	Unresponsive to A2
GPY285	1	35	2	1	2	1	4	1	8	2	2	2	2	2	1	5	4	1	1	1	2	2	2	2	2
GPY286	1		1	1	1	1	2	1		1	1	1	2	1	1	2	2									Unresponsive to A2,B1, Section C
GPY287	1	2	1	1	1	2	1	8	2	2	2	2	2	1	1	1	2	1	1	1	2	2	2	2	2	Unresponsive to A2
GPY288	1	38	2	1	1	2	2	1	4,5,6,7	2	2	2	2	1	1	1.2	2.3	1	1	1	2	1	2	2	1
GPY289	1	54	1	3	1	1	1	1	2	2		2		1		1	2	2	2	2		2		2	1	Unresponsive to B3, B5, B7,C4, C6
GPY290	1		1	1	2	2	3	1	8		1	2	2	2	1	1,2,3,4,5	3	1	1	1	2	1	2	2	2	Unresponsive to A2,B2
GPY291	1	28	1	1	2	1	5	1	8	2	2	2	2	2	1	1	2	1	1	1	2	2	2	2	2
GPY292	1	21	1	1	1	1	3	1	8	1	2	2	2	1	1	1,2,3,4,5	2.3	1	2	2	2	1	2	2	2
GPY293	1	34	2	1	1	2	3	1	7	1	1	2	2	1	1	1	3	1	1	1	1	1	2	2	2
GPY294	1	25	1	1	3	2	2	1	8	1	1	1	1	1	1	1.2	1.2	1	1	1	1	2	2	2	2
GPY295	1	24	1	1	3	3	3	1	8	1	2	2	2	2	1	1,2,4	2	1	2	2	2	1	2	2	2
GPY296	1	57	2	1	2	2	1	1	2	2	1	2	2	2	1	1	3	1	1	1	2	2	2	2	2
GPY297	1	30	2	1	2	1	3	1	1	2	1	2	2	1	1	1	3	1	1	2	2	2	2	2	1
GPY298	1	32	2	1	1	1	4	1	1	1	2	1	2	1	1	1,2,3,4,5	1.2	1	2	2	2	1	2	2	2
GPY299	1	36	2	1	1	1						2	2	1	1	1	2.3	1	1	1	1	2	2	2	2	Unresponsive to A7,A8,B1,B2,B3
GPY300	1		2	1	1	1	2	1	8	2	1	1	2	1	1	1	2	1	2	1	1	2	2	1	2	Unresponsive to A2
GPY301	1	38	2	1	2	1	2	1	2	1	1	2	2	2	1	1	2	1	2	1	2	2	2	2	2
GPY302	1	54	2	1	1	2	1	1	8	2	2	2	2	1	1	1	2.3	1	1	1	1	2	2	2	2
GPY303	1	46	1	1	1	1	3	1	8	2	2	2	2	1	1	1	1	2	2	2	2	2	2	2	1
GPY304	1	52	1	2	2	1	2	1	1.2	2	2	2	22	2	1	1,2,3,4,5	2.3	1	1	1	1	1	2	2	2
GPY305	1	39	1	1	2	2	4	1	7	1	1	2	1	2	1	2,3,4	3	1	1	1	1	1	1	2	2
GPY306	1	24	2	1	1	4	3	5	8	1	2	2	2		1	4	3		2		1	1	2	2	2	Unresponsive to B6, C1,C3
GPY307	1	50	1	1	1	1	2	1	8	1	1	1	1	1	1	1	2	1	1	1	1	2	2	1	2
GPY308	1	27	2	1	2	1	5	1	8	1	2	2	2		1	1,2,3	2.3	1	1	1	1	1	2	2	2	Unresponsive to B6
GPY309	1	31	2	1	2	1	5	1	8	1	2	2	2	1	1	4	2	1	2	1	1	1	1	2	2
GPY310	1	45	2	2	1	1	3	1	8	1	1	2	2		1	1	3	1	1	1	1	2	2	2	2	Unresponsive to B6
GPY311	1	58	1	2	1	1	2	1	8	2	1	2	2		1	5	2	1	1	1	1	1	2	2	2	Unresponsive to B6
GPY312	1		2	1	1	4	3	1	8	1	2	2	2	1	1	1	2	1	2	1	1	1	1	2	1	Unresponsive to A2
GPY313	1	21	2	1	2	4	3	1	8	1	1	1	2	1	1	1	3	1	2	1	1	2	2	2	1
GPY314	1	28	2	1	2	2	5	1	8	1	2	2	2	1	1	1	2	1	1	1	1	2	2	2	1
GPY315	1	46	1	2	1	1	3	1	1.2	2	2	2	2	2	1	1,2,4	3.4	1	1	1	2	2	2	2	2
GPY316	1		1	1	1	1	5	1	7	2	2	2	2	1	1	1.2	5	1	2	2	2	2	2	2	2
GPY317	1	35	2	1	1	1	5	1	8	2	2	2	2	1	1	1,2,3,4,5	1,2,3,4,	2	2	2	2	1	2	1	1
GPY318	1	51	2	1	1	1	2	5	7	2	2	2	2	1	1	1	3	1	1	1	1	1	2	2	2
GPY319	1	47	2	2	1	1	5	1	8	1	2	2	2	1	1	1,2,3,4,5	2	2	2	2	2	1	2	2	1
GPY320	1	36	1	1	2	1	5	1	8	1	2	2		1	1	1,2,3,4,5	2.3	1	1		1	1	2	2	2	Unresponsive to B5, C3
GPY321	1	57	2	4	1	1	5	1	1	1	2	2	2	1	1	1.2	1,2,3,4	2	2	2	2	1	2	2	1
GPY322	1	41	1	2	1	1	5	1	8	1	2	2	2	1	1	2	1,2,3,4	1	1	1	1	1	2	2	2
GPY323	1	43	1	1	1	1	3	1	8	1	2	2	2		1	1,2,3,4	2,3,4	2	2	2	2	1	2	2	2	Unresponsive to B6
GPY324	1	25	2	1	1	1	5	1	8	2			2		1	2.4	2.3	2	2	2	2	1	2	2	2	Unresponsive to B4, B6
GPY325	1	24	2	1	1	1	5	1	8	2	2	2	2	1	1	1	3	1	2	1	1	1	2	2	2
GPY326	1	32	2	1	1	1	4	1	8	2	2	2	2	1	1	1,2,3,4	1,2,3	2	2	2	2	1	2	1	1
GPY327	1	57	2	2	1	1	4	1	8	1	2		2	1	1	1,2,3,4,5	2.3	2	2		2	1	1	2	2	Unresponsive to B4, C3
GPY328	1	24	1	1	1	1	4	1	8	1	2	1	2	1	1	4	2.3	1	1	1	1	1	2	2	2
GPY329	1	27	2	1	1	1	4	5	7	2	2	1	2	1	1	4	3	1	2	1	2	1	2	2	2
GPY330	1	29	1	1	1	1	4	1	4	1	2		2	1	1	6	1,2,3	2	2		1	1	2	1	2	Unresponsive to B4, C3
GPY331	1	28	2	1	1	1	4	1	8	1	2	2	2		1	1.4	3	1	1			1	2	2	1	Unresponsive to B6, C3, C4
GPY332	1	36	2	2	1	1	3	1	8	1	2		2	1	1	4	1	1	1	1	1	1	2	2	1	Unresponsive to B4
GPY333	1	33	2	1	1	1	4	1	8	2	1	2	2	1	1	1,2,3,4,5	3	2	2	2	2	2	1	2	2
GPY334	1	36	2	1	1	1	4	1	8	1	2	2	2	1	1	4	1.2	1	1	1	1	1	2	2	2
GPY335	1	41	2	1	1	1	3	1	8	1	2	2	2	1	1	2	1	2	2	2	1	1	2	2	2
GPY336	1	24	2	1	2	1	3	1	8	1	1	2	2	2	1	1	1.2	1	1	1	1	2	2	2	1
GPY337	1	60	2	1	2	2	4	1	1.2	1	2	1	2	1	1	2	1,2,3,4	1	1	1	1	1	2	2	2
GPY338	1	40	2	1	1	1	3	1	8	2	2					1	3	1	2		2	2	2	2		Unresponsive B4, B5, B6, B7,C3, D2
GPY339	1	52	1	1	2	1	2	1	8	1	1	2	2	2	1	1	3	1	1	1	1	1	2	2	2
GPY340	1	44	2	1	2	1	3	1	8	1	1	1	2	2	1	2	1.3	1	1	1	2	1	2	2	2
GPY341	1	42	2	1	2	1	2	1	8	1	1	1	2	2	1	2	1	1	1	1	2	1	2	2	2
GPY342	1	45	2	1	2	1	4	1	8	1	1	2	2	2	2	2.3		1	2	1	2	1	2	2	1	Unresponsive to B9
GPY343	1	43	2	1	1	1	3	1	7	2	2	2	2	2	1	6	3	1	1	1	2	2	2	2	2
GPY344	1	46	2	1		1	2	1	8	2	2	2	2	2	1	2	2	1	2	1	2	2	2	1	1	Unresponsive to A5
GPY345	1	58	1		1	1	1	1	7	2					1	1	3		2		2		2	2	2	Unresponsive to A4, B3, B4, B5, B6, C1, C3
GPY346	1	27	2	1	1	1	3	1	7	1	2	1	2	1	1	4	4	2	1	2	2	1	2	2	2
GPY347	1	30	1	1	1	1						2	2	2	2	1	3	1	1	1	2	2	2	2	2	Unresponsive to A7, A8, B1, B2, B3
GPY348	1	36	1	1	1	1	3	1	8	1	2	2	2	2	1	1,2,3,4,5	3	1	1	1	2	1	2	2	1
GPY349	1	54	1	2	1	1	1	1	7	2	1	1	2	2	1	1	2									Unresponsive to section C and D
GPY350	1	45	2	1	1	1		1	2			2			1	1,2,3	5	1	1	1		2	2	2	2	Unresponsive to A7,B2, B3, B5, B6, C4
GPY351	1	28	2	1	1	1	3	1	8	1	2	2	2	2	1	3	3									Unresponsive to section C and D
GPY352	1	37	2	1	1	1	3	1	7	2	2	2	2		1	1	3	2	2	2	2	1	2	2	2	Unresponsive to B6
GPY353	1	52	1	1	1	1	3	1	8	2	2	1	2	2	1	1	2	1	1	1	2	2	2	2	2
GPY354	1	52	1	1	1	1	2	1	8	1	2	2	2	2	1	1,2,3,4,5	1,2,3,4	1	1	1	1	2	2	2	2
GPY355	1	23	1	1	2	1	3	5	8	1	2	2	1	1	1	4	2	2	2	2	2	2	2	2	2
GPY356	1	24	1	1	3	1	3	1	8	1	2	2	2	1	1	4	2	1	1		2	2	2	2	1	Unresponsive to C3
GPY357	1	61	1	2	1	1	1	1	7	1	1	2	2	2	1	1	2.3									Unresponsive to section C and D
GPY358	1		1	1	1	1	4	1	8	1	1	2	2	1	1	1.2	2.3	1	1	1	1	1	2	2	2
GPY359	1	35	1	1	2	1	3	1	8	1	2	2	2	2	1	2	2	2	2	2	2	1	2	2	1
GPY360	1	43	1	1	1	1	3	1	8	2	2	2	2	1	1	2	2	1	1		2	2	2	2	2	Unresponsive to C3
GPY361	1	40	2	1	2	1	3	1	8	1	2	2	2		1	1	1	1	1		2	2	2	2	2	Unresponsive to B6, C3
GPY362	1	33	1	1	1	1	4	1	8	1	2	2	2	2	1	2	2	1	1	1	1	1	2	2	2
GPY363	1	37	2	2	3	1	4	1	8	1	2	2	2		1	4	2.3	1	1	1	2	2	2	2	2	Unresponsive to B6
GPY364	1	58	1	1	2	3	4	1	5	1	2	2	2	1	1	1	2.3	1	1	2	1	1	2	2	2
GPY365	1	45	2	2	2	1	5	1	8	1	2	2	2	1	1	1.2	2.3	1	2	1	2	1	2	2		Unresponsive to D2
GPY366	1	41	1	2	2	1	5	1	8	1	2	1	2	1	1	4	2	1	1	1	1	1	2	2	2
GPY367	1	19	2	1	2	3	4	1	8	1	2	2	2	2	1	2	1	2	2	2	2	1	2	2	1
GPY368	1	21	2	1	1	3	4	1	8	2	2	2	1	1	1	4	5	2	2	2	2	2	2	1	1
GPY369	1	19	2	1	1	3	4	2	8	1	2	1	2	1	1	4	2.3	1	1	2	2	1	2	2	2
GPY370	1	20	2	1	1	3	4	1	8	1	2	1	2	2	1	4	2	1	2	1	1	1	2	2	2
GPY371	1	19	2	1	2	3	4	1	8	1	2	1	2	1	1	1	2.3	1	2	1	1	1	2	2	2
GPY372	1	22	1	1	2	3	4		8	1	2	2	2	1	1	2,4,5	1,2,3	1	2	2	2	1	1	2	2	Unresponsive to A8
GPY373	1	19	1	1	2	3	4	1	8	1	2	1	2	1	2	2	2	2	2	2	2	1	2	1	2
GPY374	1	19	1	1	1	3	4	1	4	1	2	2	2	2	2	1	1	1	1	1	1	1	1	2	2
GPY375	1	20	2	1	1	3	4	1	8	1	2	2	2	2	1	4	1	2	2	2	2	2	2	1	2
GPY376	1	19	2	1	1	3	4	1	8	1	1	1	2	1	1	1	3	1	1	2	2	1	2	2	2
GPY377	1	19	2	1	1	3	4	1	8	1	1	2	2	1	1	4	3	1	1	1	2	1	2	2	2
GPY378	1	29	2	1	2	3	4	5	8	2	1	2	2	2	1	2	3	1	1	1	2	2	2	2	1
GPY379	1	42	1	2	2	1	5	3	8	1	2	2	2	1	1	1,2,3,4,5	2.3	1	2	2	2	2	1	2	2
GPY380	1	20	2	1	1	3	4	1	8	1	2	2	2	2	1	2	2	2	2	2	2	1	2	2	2
GPY381	1	21	1	1	1	3	4	1	8	1	2	2	2	2	1	5	2	2	2	2	2	1	1	1	2
GPY382	1	21	1	1	2	3	4	1	8	1	2	2	2	1	2	1.4	2	2	2	2	2	1	2	2	1
GPY383	1	35	1	1	2	3	4	4	8	1	2	2	1	1	2	6	6	2	2	2	2	2	2	1	1
GPY384	1	20	1	1	2	2	4	1	8	1	1	2	2	2	1	1	3	1	1	1	2	1	2	2	2
GPY385	1	24	1	1	2	1	5	1	8	1	2	2	2	2	1	2	2	2	2	2	2	2	2	2	2
GPY386	1	49	2	1	1	1	1	1	1	2	1	1	2	2	1	1	1	1	1	1	2	2	2	2	2
GPY387	1	38	2	1	1	2	2	1	1	2	2	2	2	2	1	2	3	1	1	1	2	2	2	2	2
GPY388	1	41	2	1	1	1	2	1	4	2	1	1	2	2	1	2	3									Unresponsive to section C and D
GPY389	1	53		1		1				1	2	1		1	1	2	2	1	1	1	2	2	1	2		Unresponsive to A3, A5, A7, A8, B1, B5, D2
GPY390	1	49	1	1	2	1	1	1	8	2	1		2	2	1	1.2	2.3	1	1	1	2	2	2	2	2	Unresponsive to B4
GPY391	1	25	2	1		1	5	1	8	1					1	1,2,3,4,5	3	2	2		2	1	2	2	2	Unresponsive to A5, B3, B4, B5, B6, C3
GPY392	1		2	1	2	1	5	1	8	2	1	2	2	2	1	4	3	1	1	1	1	1	2	2	2	Unresponsive to A2
GPY393	1	30	2	1	2	1	5	1	8	2	1	2	2	2	1	1	3	1	1	1	1	1	2	2	2
GPY394	1	47	2	1	1	3	4	1	8	1	2	2	2	1	1	1	3	1	2	2	2	1	2	2	2
GPY395	1		1	1	2	3	4	1	8	1	1	2	2	1	1	1	3	1	1	2	2	1	2	2	2Unresponsive to A2
GPY396	1	22	2	1	1	3	4	1	8	1	2	2	2	1	1	5	3	2	2	2	1	2	2	1	2
GPY397	1	22	2	1	2	3	4	1	1	1	2	1	2	1	1	4	2.3	2	2	2	2	1	2	1	1
GPY398	1	20	1	1	1	3	4	1	4	2	2	2	1	1	1	1	2	2	2	2	2	2	1	1	1
GPY399	1	23	1	1	3	4	5	1	8	1	2	2	2	1	2	1	5	2	2		4	2	1	1	1	Unresponsive to C3
GPY400	1	54	1	2	1	1	1	1	1	1	2	2		2	1	1	3	1	1	1	2	2	2	2	2	No response B5
GPY401	1	46	1	2	1	1	2	1	8	2	2	2	2	2	1	1	2	1	1	1	2	2	2	2	2
GPY402	1	51	1	1	1	1		5	7	2	1	2	2	2	1	1	2	1	1	1	2	1	2	2	2
GPY403	1	22	2	1	1	3	4	1	8	1	2	2	2	2	1	1	2	1	1	1	2	2	2	2	2
GPY404	1	38	2	1	1	1	3	1		2	2	2	2	1	2	1	2	2	2	2	2	1	2	2	1	No response to B1
GPY405	1	30	2	1	1	1	3	1	4	2	1	2	2	2	1	1	2	1	1	1	2	1	2	2	2
GPY406	1	45	1	1	1	1	2	1	8	2	2	1	2	2	1	5	3	2	2	2	2	1	2	2	1
GPY407	1	41	1	2	1	1	5	1	8	1	1	1	2	2	1	2.4	2.3	1	2	1	1	1	2	2	1
GPY408	1		2	1	1	1	3	1	8	1	1	1	2	1	1	2	2.3	1	1	1	2	2	2	2	1	No response to A2
GPY409	1	46	2	2	1	1	4	1	1,4,7	1		1	2		1	4	2	1	1		1	1	2	2	2	No response to B3, B6, C3
GPY410	1	32	2	1	1	1	5	1	8	2					1	4	2	2	2		2	1	2	2		No response to B3, B4, B5, B6, C3, D2
GPY411	1	33	2	1	2	1	5	1	1	2	2	1	2	1	1	4.5	1,2,4	2	2	2	2	1	2	2	2
GPY412	1	34	2	1	1	2	3	1	4	2	2	2	2	1	1	4	2	2	1	2	2	2	1	2	1
GPY413	1	22	2	1	1	1	3	1	8	2	2	2	2	1	1	4	2	1	1	2	2	1	2	2	1
GPY414	1	49	2	2	1	1	2	1	2.4	1	2	1	2	1	1	2	2.3	1	1	1	1	1	2	2	2
GPY415	1	55	2	1	1	1		1	8	1	2	2	2		1	2	2.3	1	1	1		2	2	1	2	No response to A7, B6, C4
GPY416	1	35	1	1	3	1	5	1	4	1	1	1	2	2	1	2	2.3	1	1	1	1	1	2	1	1
GPY417	1	40	1	1	1	1	5	1	8	1	2	2	2	2	1	1	2.3	1	1	1	1	2	2	2	2
GPY418	1	40	2	2	2	1	3	1	8	1	2	2	2	2	1	1	2	2	2	2	2	1	2	1	2
GPY419	1	41	1	2	1	1		1	7	1	1	2	2	1	1	4	2	1	1	2	2	1	2	2	2
GPY420	1	35	1	2	3	1	5	1	7	1	2	2	1	1	1	4	3	1	1	1	2	1	2	2	1
GPY421	1	40	1	1	1	1	2	1	8	1	1	2	2	2	1	2	2.3	1	1	1	1	1	2	2	1
GPY422	1	39	1	2	1	1	5	1	8	1	2	2	2	1	1	2	1.3	2	2	2	2	1	2	2	1
GPY423	1	44	1	2	1	1	5	1	5	2					1	4	1.4	1	2	1	1	1	2	2	2	No response to B3, B4,B5, B6
GPY424	1	31	1	1	1	1	4	5	8	1	2	2	2	1	1	1,2,4,5	1,2,3,4,5	1	1	2	1	1	2	2	1
GPY425	1	54	2	1	1	1	4	1	1	2	1				1	2	3	1	1		1	1	2	2	2	No response to B4, B5, B6, C3
GPY426	1		2	2	1	1	5	1	8	2	2	2	2	2	1	2.3	2	1	2	1	2	1	2	2	2	No response to A2
GPY427	1	43	2	1	1	2	1	1	7	1	1	2	2	1	1	1	3	1	1	1	1	1	2	2	2
GPY428	1	29	2	1	1	2	2	1	8	2	2	2	2	2	1	1	2	1	1	1	2	1	2	2	2
GPY429	1	48	1	1	1	1	2	1	8	2	2	2	2	1	1	1	2	1	1	1	1	1	2	2	2
GPY430	1	21	2	1	1	2	3	1	8	1	2	2	2	1	1	1	3	1	1	1	1	1	2	2	1
GPY431	1	63	2	1	1	2	2	1	7	1	1	2	2	2	1	1	3	1	1	1	1	1	2	2	2
GPY432	1	32	2	1	1	2	2	1		2	1	2	2	2	1	1	2	1	1	1	1	1	2	2	2	No response to B1
GPY433	1	29	2	1	1	2	2	1	8	1	1	2	2	2	1	1	3	1	1	1	2	1	2	2	2
GPY434	1	33	2	1	2	2	2	1	7	1	1	2	2	1	1	1	3	1	1	1	1	1	2	2	1
GPY435	1	28	2	1	1	2	2	1	8	2	1	2	2	2	1	1	3	1	1	1	2	2	2	2	2
GPY436	1	28	2	1	1	2	2	1	7	1	2	2	2	1	1	1	1	1	1	1	2	2	2	2	2
GPY437	1	24	2	1	1	2	2	1	8	1	2	2	2	1	1	1	1	1	1	1	2	2	2	2	2
GPY438	1	36	2	1	1	2	2	1	8	1	1	2	2	2	1	1.2	2.3	1	1	1	2	2	2	2	2
GPY439	1	26	2	1	1	2	2	1	4	2	1	2	2	2	1	1	2	1	1	1	1	1	2	2	2
GPY440	2	42	2	2	1	1	5	1	1	1	1	2	2	1	1	1,2,3	2.3	1	1	1	1	1	2	2	2
GPY441	1	25	1	1	1	2	3	1	8	2	1	2	2	2	1	1	2	1	1	1	2	2	2	2	2
GPY442	1	55	2	1	1	1	3	1	8	2	2	2	2	2	1	1	5	1	1	1	2	2	2	2	2
GPY443	1	31	2	1	1	2	2	1	8	2	1	2	2	2	1	1	1	1	1	1	1	2	2	2	2
GPY444	1	20	2	1	1	2	2	1	8	2	2	2	2	2	1	1	1	2	2	1	2	2	2	2	2
GPY445	1	19	2	1	1	2	2	5	8	2	1	2	2	2	1	1	3	1	1	1	2	1	2	1	2
GPY446	1	39	2	2	1	1	3	1	8	2	2		2		1	1.2	2.3				2	1	2	2		No response to B4, B6,C1, C2, C3, D2
GPY447	1	38	2	1	1	2	2	1	8	2	1	2	2	2	1	1	3	1	1	1	1	1	2	2	1
GPY448	1	22	2	1	1	2	3	1	8	2	2	2	2	2	1	1	2	2	1	2	2	2	2	2	2
GPY449	1	25	1	1	1	2	3	1	8	2	2	2	2	1	1	1	3	1	2	2	2	2	2	2	2
GPY450	1	27	1	1	1	1	3	1	8	2			2	1	1	2	2	1	1	1	2	2	2	2	1	No response to B3, B4
GPY451	1	83	1	1	1	2	2	1		1	1	2	2	2	1	1	2	1	1	1	1	1	2	2	2	No response to B1
GPY452	1	41	1	1	1	1	5	5	3	1	2				1	1,2,5	2.3	1	1		2	1	1	2	1	No response to B4, B5, B6, C3
GPY453	1	37	2	2	1	1	5	1	8	1	2	2	2	1	1	1,2,3,4	2.3	2	2		1	1	2	2	2	No response to C3
GPY454	1	30	2	4	1	1	5	1	8	1	1	2	2	1	1	4	2	1	1	1	1	1	2	2	2
GPY455	1	71	2	2	1	2	2	1	8	2		2	2		1	1.2	3	1	1	1	2	2	2	2	2	No response to B3, B6,
GPY456	1	80	2	2	1	4	1	1	1.2	2	1	1	2	1	1	1.2	2.3	1	1	1	1	2	2	2	2
GPY457	1	25	1	1	1	2	3	1	8	2	1	2	2	1	1	1	2	1	1	1	2	2	2	2	2
GPY458	1	53	2	1	1	1	1	1	1,2,5,7	2	2	2	2		1	1,2,3	2	2	2	2	2	1	2	2	2	No response to B6
GPY459	1	50	1	3	1	1	3	1.3	8	2	2	1	2	2	1	6	3	1	2	2	2	2	2	2	2
GPY460	1	32	2	1	1	2	2	1	8	2	2	2	2	2	1	2	1	1	1	1	2	1	2	2	2
GPY461	1	33	2	1	1	2	3	1	7	2						1	3									No response to B3, B4, B5,B6, B7, C1- D2
GPY462	1	44	2	2	1	1	2	1	7	1	1	2	2	1	1	1	3	1	1	1	1	1	2	2	2
GPY463	1	24	2	1	1	2	2	1		1	2	2	2	1	1	2	2	1	1	1	1	2	2	2	2	No response to B1
GPY464	1	30	1	1	2	1	5	1	8	2	2					1	2	2	2		2	1	2		2	No response to B4, B5, B6, B7, C3, D1
GPY465	1	27	2	1	2	1.3	5	1	8	1	2	1	2		1	1,2,3,4	1,2,3	1	1	1	2	2	2	2	2
GPY466	1	57	2	1	1	1	2	1	8	2	2	2	2	1	1	2	2	1	1	1	1	2	2	2	2
GPY467	1	59	2	1	2	1	5	1	8	1	2	2	2	1	1	4	3	2	2	1	1	1	2	2	2
GPY468	1	37	1	1	1	1	3	1	8	1	2	2	2	2	1	4	3	1	1	1	2	1	2	2	2
GPY469	1	37	2	2	1	1	3	1	7	2	1	2	2	2	1	1,2,3,4,5	1,2,3	1	1	1	1	1	2	2	1
GPY470	1	46	1		1	1		1	1	2	2	2	2	2	1	1	2	1	1	1	1	1	2	2	1	No response to A4, A7
GPY471	1	29	1	1	3	1	3	1	8	2	1	1	2	2	1	5	2	1	2	1	2	1	2	2	1
GPY472	1		1	1	1	4	5	1	7	2	2	2			1	2	2	1	1	1	2	2	2	2	1	No response to A2, B5, B6
GPY473	1	46	1	2	2	1	2	1	8	2	2	2	2	1	1	1,2,3,4	2.3	1	1	1	1	2	2	2	2
GPY474	1	44	1	1	3	2	2	1	8	1	2	2	1	2	1	4	2	1	1	1	1	1	1	1	2
GPY475	1	51	1	4	1	1	3	5	8	2	1	2	2	1	1	1	3	1	1	1	1	2	1	2	2
GPY476	1	48	1	1	1	1	3	1	6	2	1	2	2	2	1	1.2	2	1	1	1	1	2	2	2	2
GPY477	1	36	1	1	1	2	5	1	8	1	2	2	2	2	1	1	2	1	1	1	2	2	2	1	2
GPY478	1	26	2	1	1	1	4	1	8	2	1	2	2	2	2	2	3	2	1	2	2	2	2	2	2
GPY479	1	37	2	1	1	1	3	1	1	1	1	2	2		1	2	2	1	1	1	1	1	2	2	2	No response to B6
GPY480	1	51	2	1	2	1	5	1	1	1	2	2	2	2	1	4	2	1	2	1	2	1	2	2	2
GPY481	1	55	2	4	2	1	5	1	8	1	2	2	2	1	1	4	3	1	1	1	1	1	2	2	2
GPY482	1	43	2	2	2	1	5	1	2	1	2															No response to B4- D2
GPY483	1	37	1	2		1																				No response to A5, A7- D2
GPY484	1	35	1		1	1	3	1	8	1	1	2	2	2	1	1	2	1	1	1	2	1	2	2	1	No response to A4
GPY485	1	55	2	1	1	1	1	1	8	1	2	2	2	2	1	1.2	3	1	1	1	2	2	2	2	2
GPY486	1	33	1	1	1	1	3	1	8	1	1	2	2	2	1	1	2	1	1	1	2	1	2	2	2
GPY487	1	23	1	1	1	1	3	1	8	2	2	2	2	1	1	1	2	1	1	1	2	1	2	2	2
GPY488	1	26	1	1	2	1	4	1	8	1	2	2	2	2	1	4	3	1	1	1	2	1	2	2	2
GPY489	1	31	1	1	1	1	4	5	8	1	2	1	2	1	1	6	2.3	2	2	2	2	1	2	2	1
GPY490	1	56	1	2	1	1	1	1	1	2	2	2	2	1	1	1.2	2									No response to C1- D2
GPY491	1	30	2	1	1	3	4	1	8	1	1	2	2		1	2	2	1	1	1	2	2	2	2	2	No response to B6
GPY492	1	47	2	4	2	1	1	1	8	2	1	1	2	1	1	1,2,3	2.3	2	2	2	2	2	2	2	1
GPY493	2	55	2	2	2	1	5	1	8	1	2	1	2	1	1	4	3	2	2	2	2	2	2	2	2
GPY494	2	42	1	2	2	1	5	1	8	1	2	2	2	2	1	3	2.3	1	2	1	2	1	2	2	1
GPY495	2	49	1	2	1	1	5	1	8	1	2	2	2	2	1	6	2.3	1	1	1	1	2	2	2	2
GPY496	2	50	1	2	2	1	5	1	2	1	2	2	2	2	1	1	1,2,3	1	1	1	1	1	2	2	1
GPY497	1	35	2	1	2	1	5	1		1	1	1	2	1	1	1,2,3	2.3	1	1	1	1	1	2	2	1	No response to B1
GPY498	2	41	1	1	2	1	4	1	1	1	2	2	2		1	4	1.4	2	2	2	2	1	1	1	1	No response to B6
GPY499	1	38	2	1	2	1	5	1	8	1	2		2		1	1,2,3,4,5	2.3	1	1		2	1	2	2	2	No response to B4, B6, C3
GPY500	1	21	2	1	1	3	4	1	8	2	2	2	1	2	1	5	3	2	2	2	2	1	2	2	1
GPY501	1	20	1	1	2	3	4	1	8	1	2	2	2	1	1	4	3	1	1	1	22	1	2	2	1
GPY502	1	45	1	2	1	1	1	1	6	1	1	1		1	1	2	1	2	1	1	1	2	1	1	1	Unresponsive to B5
GPY503	1	23	2	1	1	1	5	1	8	1	2	2	1	1	1	4	4	2	2	2	2	1	2	1	2
GPY504	1	25	2	1	1	1	4	1	7	1	1	1	1	1	1	1	2	1	1	1	1	1	2	2	2
GPY505	1	25	2	1	1	2	3	1	4	2	2	2	2	1	1	1	1	1	2	2	1	1	1	1	1
GPY506	1	48	2	2	1	1	2	1	8	1	1	2	2	2	1	1	2	1	1	1	1	2	2	2	2
GPY507	1	46	2	1	1	2	2	1	1	2	2	2	2	2	1	1	3	1	1	1	2	1	2	2	2
GPY508	1	47	2	1	1	1	3	1	8	2	2	1	2	2	1	1	2	2	2	2	2	1	2	2	2
GPY509	1	29	1	1	1	1	5	1	8	1	2	1	2	2	1	1	2	1	1	1	1	2	2	1	1
GPY510	1	27	2	1	1	2	3	1	8	2	1	2	2	2	1	1	2.3	1		1	2	2	2	2	2	Unresponsive to C2
GPY511	1	26	2		1	2	2	1	8		1	1	2	2	1	1	1	1	1	1	1	2	2	2	2	Unresponsive to A4,B2
GPY512	1	73	2	1	1	2	1	1	4	1	1	2	2	1	1	4	2	1	1	1	1	1	2	2	2
GPY513	1	32	2	1	1	2	2	1	8	1	2	2	2	2	1	1	2	1	1	1	1	2	2	2	2
GPY514	1	52	2	1	1	2	1	1	1	2	1	2	2	1	1	1	3	1	1	1	1	1	2	2	2
GPY515	1	42	2	1	2	1						2	2	1	1	1,2,3	3	1	1	1	1	2	2	2	2	Unresponsive to A7, A8, B1, B2,B3
GPY516	1	52	2	2	1	2	1	1	7	1	1	2	2	2	1	1	3	1	1	1	2	1	2	1	2
GPY517	1	28	2	1	1	2	2	1	8	1	1	2	2	2	1	1.2	2.3	1	1	1	1	1	2	2	2
GPY518	1	64	2	1	1	2	1	1	1	2	2	2		1	3	1	2	1	2		2	1	2	2	2	Unresponsive to B3, B6, C3
GPY519	1	60	2	2	1	2	1	1	1	1	1	2	2	2	1	1,2,3,4,5	1,2,3,4	1	1	1	1	1	2	2	2
GPY520	1	76	2	1	1	2	2	1	7	1	1	2	2	2	1	2	4	1	1	1	2	1	2	2	2
GPY521	1	67	2	2	1	2	1	1	1.4	1	1	2	2	2	1	1	2	1	1	1	2	2	2	2	2
GPY522	1	53	2	1	1	2	2	1	8	2	1	2	2		1	1.2	2	1	1	1	1	1	2	2	2	Unresponsive to B6
GPY523	1	31	1	1	1	4	4	1	8	1	2	2	2	2	1	1,2,3,4,5	3	1	1	1	1	2	2	2	2
GPY524	1	38	2	2	1	1	3	1	8	1		2	2	2	1	1	2	1	1	1	2	2	2	2	2	Unresponsive to B3
GPY525	1	27	1	2	2	1	5	1	4	1	1	2	2	1	1	4	1,2,3	1	1	2	1	1	2	2	2
GPY526	1	21	2	1	1	2	3	1	8	2	2	2	2	2	1	1	3	1	1	2	2	2	2	2	2
GPY527	1	43	2	2	2	1	4	5	8	2	2				1	1,2,3,4,5	1				2	2	2	2	2	Unresponsive to B4, B5, B6, C1, C2, C3
GPY528	1	39	2	2	2	1	5	1	6	2	2	2	2	2	1	1,2,3,4,5	2	1	1	1	2	1	2	2	2
GPY529	1	25	2	2	2	1	5	1	8	1	2	2	2	1	1	1,2,3,4,5	2.3	1	1	1	1	1	2	2	2
GPY530	1	48	2	1	1	1	4	1	7	2	2				1	1.2	2.3	1	1	1	1	1	2	2	2	Unresponsive to B4,B5,B6
GPY531	1	29	2	1	1	1	5	1	8	2	2	2	1	1	1	1	3	2	2	2	2	1	2	2	1
GPY532	1	40	1	2	2	1	2	1	8	1	1	2	2	2	1	4	2	1	1	1	1	1	2	2	2
GPY533	1	49	2	1	1	1	4	1	8	2	2	2	2	1	1	1,2,3,4,5	2.3	1	1	2	1	2	2	2	2
GPY534	1	26	2	1	1	1	3	1	8	2	1	2	2	1	1	2	3	1	1	1	1	1	2	2	2
GPY535	1	41	2	2	1	1	1	1	1	2	1	2	2	1	1	2	3	1	1	1	1	1	2	2	2
GPY536	1	53	2	1	2	1	3	1	8	2	2	2	2			1,2,3	3	2	2	2	2	2	1	2	1	Unresponsive to B6, B7
GPY537	1	37	1	1	2	1	4	1	8	1	2	2	2	2	1	2	2	1	1	1	1	1	2	2	2
GPY538	1	38	2	1	1	1	5	1	7	2	1	2	2	2	1	5	1	1	1	2	2	2	2	2	2
GPY539	1	28	1	1	1	1	4	1	8	1	1	1	2	1	1	1,3,5	2.3	1	2	1	1	1	2	2	2
GPY540	1	26	2	1	2	1	5	1	8	1	2		2	1	1	2	3	2	2	2	2	1	2	2	2	Unresponsive to B4
GPY541	1	26	2	1	2	1	5	1	8	1	2	1	2	1	1	2	2	2	1	2	2	2	1	2	2
GPY542	1	52	1	1	1	1	3	1	8	1	2	2	2	2		1	1	2	2	2	2	1	1	2	2
GPY543	1	25	2	1	1	2	3	1	8	2	2	2	2	1	1	4	2.3	2	2	2	2	1	1	2	1
GPY544	1	30	2	1	2	1	3	1	8	1	1	2	2	2	1	1	1	1	2	1	1	2	2	2	2
GPY545	1	58	1	3	1	1	5	1	7	2	2					2.6	2.3	1			2	1	2	2	2	Unresponsive to B4, B5, B6, B7, C2, C3
GPY546	1	45	1	2	1	1	2	1	8	2	2	2	1	1	1	2	2	2	2	2	2	2	2	1	1
GPY547	1	40	1	2	1	1	3	1	8	2					1	1,2,3,4		1	2		2	1	2	2	2	Unresponsive to B3, B4,B5,B6, B9,C3
GPY548	1	57	2	1		1	1	1	1	1	1	2	2	1	1	2	3	1	1	1	1	1	2	2	2	Unresponsive to A5,
GPY549	1	52	2	1		1	2	1	8	1	2	2	2	2	1			1	1	2	2	1	2	2	2	Unresponsive to A5, B8, B9
GPY550	1	44	1	2	2	1	4	1	1.2	1	2	2	2	1	1	1	2	1	2	1	1	1	2	2	2
GPY551	1	40	1	1	1	1	2	1	4	2	1	2	2	1	1	1,2,3,4	2.3	1	1	1	1	1	1	1	2
GPY552	1	29	2	1	2	1	4	1	8	1	2	2	2	1	1	1,2,3,4	1.2	1	2	1	1	2	2	2	2
GPY553	1	35	2	1	1	1	4	1	8	1				1	1	1	2.3	1	1		1	1	2	2	2	Unresponsive to B3, B4, B5, C3
GPY554	1	53	2	1	1	1	1		8	2	2	2	2	2	1	2	2	1	1	1	2	2	2	2	2	Unresponsive to A8
GPY555	1	47	1	1	1	2	3	1	8	2	1	2	2	1	1	1,2,3	2.3	1	2	1	1	2	2	2	2
GPY556	1	31	2	1	1	1	5	1	8	1	2	2	2	1	1	1	1.2	1	1	1	1	1	2	2	2
GPY557	1	25	1	1	2	3	4	1	8	1	2	2	2	1	1	2.4	2.3	2	2	2	2	1	2	2	2
GPY558	1	28	2	2	2	1	5	1	8	1	2	1	2	1	1	1,2,3	2.3	1	1	1	2	1	2	2	2
GPY559	1	42	2	3	1	1	5	1	1	2	1	2	2	1	1	1,2,3,4	2,3,4	1	2	1	2	1	2	2	2
GPY560	1	35	1	2	2	1		1	8	1	1		2		1	1	2	1	1	1	2	1	2	2		Unresponsive to B4,B6, D2
GPY561	1	31	1	1	2	1	3	1	8	2	2	2	2		1	4	2	2	1	2	2	1	1	2	2	Unresponsive to B6
GPY562	1	27	1	1	2	1	3	1	8	1	1	2	2	2	1	1.4	1.2	1	2	1	1	1	2	2	2
GPY563	1	26	2	1	2	1	5	1	4	1	2	2	2	1	1	4	1.4	2	2	2	2	1	2	2	2
GPY564	1	33	2	1	2	1	2	1	8	2	2	2	2	2	1	1	2	1	2	1	1	1	2	2	2
GPY565	1	34	2	1	1	2	2	1	8	1	1	2	2	2	1	1	2	1	1	1	2	2	2	2	2
GPY566	1	20	2	1	1	2	2	1	8	1	2	2	2	1	1	1	1	1	1	1	2	2	2	2	2
GPY567	1	41	1	1	1	2	3	1	7	2	1	2	2	2	1	1	2	1	1	1	1	2	2	2	2
GPY568	1	37	1	1	1	1	5	1	8	1	2	2	2	1	1	2	2	1	1	1	1	1	2	2	2
GPY569	1	21	2	1	1	2	3	1	1	1	1	2	2	1	1	1,2,5	3	1	1	1	1	1	2	1	1
GPY570	1	31	2	2	1	1	5	1	8	1	2	1	2	1	1	4	1.2	1	1	1	1	1	2	2	2
GPY571	1	24	2	1	1	2	3	1	8	1	1	1	2	2	1	1	1	1	1	1	1	2	2	2	2
GPY572	1	39	2	1	1	2	2	1	8	2	1	1	2	1	1	1	2	1		1	1	2	2	2	2	Unresponsive C2
GPY573	1	45	1	1	1		4	1	7	2	1	2	2	2	2	1,2,3,4,5	1,2,3,4	1	1	1	2	2	2	2	2
GPY574	1	33	2	1	1	2	2	1	8	2	1	2	2	1	1	1	1	1	1	1	1	2	2	2	2
GPY575	1	35	1	2	1	1	3	1	8	1	2	2	2	1	1	1	2	2	2	2	2	2	2	1	1
GPY576	1	55	2	2	1	1	2	1	1	1	1	2	2	1	1	1,2,3,4	1	1	1	1	1	2	1	1	1
GPY577	1	57	2	1	1	1	1	1	1	2	1	1	2	1	1	2.4	2.3	1	1	1	1	2	2	2	2
GPY578	1	51	1	2	1	1	1	1	1	2	2	2	2	2	1	1,2,3,4,5	2	1	1	1	2	1	2	2	2
GPY579	1	49	1	2	2	1	3	1	8	2	2	2	1	1	1	1,2,3,4		2	2	2	2	2	1	2	2	Unresponsive to B9
GPY580	1	40	1	1	1	1	2	1	8	1	2	2	2	1	1	1,2,3,4,5	2.3	1	1	1	1	1	2	2	2
GPY581	1		2	1	1	1	5	1	8	1	2							1	1	2	1	1	2	2	1	No response to A2, B4-B9
GPY582	1	49	1	2	1	1	2	1	8	2	2							2	2	2	2	2	2	2	2	No response to B4-B9
GPY583	1	31	2	1	3	1	5	1	8	1	2	2	2	1	1	1,2,3,4	1,2,3	1	1	1	1	1	2	2	1
GPY584	1	21	2	1	1	1	2	1	8	1	1	2	2	1	1	2	2	1	1	1	2	2	2	2	2
GPY585	1	38	2	1	2	1	2	1	4	1	1	2	2	1	1	1	3	1	1	1	2	1	2	2	2
GPY586	1	31	2	1	2	1	3	1	8	1	2	2	2	1	1	2	3	1	1	1	1	2	2	2	2
GPY587	1	55	2	2	2	1	2	1	8	1	2	2	2	1	1	1,2,3	2.3	1	2	1	2	2	2	2	2
GPY588	1	46	2	1	1	1	1	1	8	1	1	2	2	1	1	2	2.3	1	1	1	2	1	2	1	2
GPY589	1	42	2	2	2	1	5	1	8	1	2	2	1	1		2	2	2	2	2	2	2	1	1	1	No response to B7
GPY590	1	45	2	2	1	1	5	1	8	1	2	2	2	1	1	1	2,3,4	1	1	1	1	1	2	2	2
GPY591	1	32	2	1	1	1	5	1	8	1	1	1	2	2	1	5	4	2	1	2	2	1	2	2	1
GPY592	1	45	2	1	1	2	2	1	8	2	2	2	2	1	1	1	2,3,4	1	1	1	1	2	2	2	2
GPY593	1	29	2	1	1	1	2	1	8	2	2	1	2	1	1	2	2.4	1	1	1	1	1	2	2	2
GPY594	2		1	2	2	4	3	1	8	1	2							2	2	2	2	1	2	2	1	No response to A2, B4- B9
GPY595	1		1	2		1	3	1	8	1	1	2	2	2	1	1	3	1	1	1	2	2	2	2	2	No response to A2
GPY596	1	28	2	1	3	1	3	1	8	1	2	2	2	2	1	2	2.4	1	2	1	1	1	2	2	2
GPY597	1	35	2	1	2	1	3	1	7	1	2	2	2	1	1	4	1.4	1	1	1	2	1	2	2	2
GPY598	1	35	2	1	2	1	3	1	8	2	1							1	2	1	2	1	2	2	2	No response to B4- B9
GPY599	1	21	1	1	1	1	2	1	8	2	1	2	2	1	1	4	2.3	1	2	1	1	1	2	2	2
GPY600	1		1	1	3	2	5	1	8	2					1	1.2	2				2	1	2			No response to B3, B4, B5, B6, C1, C2, C3, D1, D2
GPY601	1	41	1	1	3	1	5	1	7	1	2	2	2	2	1	1,2,3	2.3	1	1	1	1	2	2	2	2
GPY602	1		1	1	2	4	4	1	8	1	1	1	2	2	1	4	1	1	1	1	2	2	2	2	2	No response to A2
GPY603	1	24	2	1	2	1	4	1	8	1	2							2	2	2	2	1	2	1	1	No response to B4-B9
GPY604	1	24	1	1	2	2	5	1	4	1	2							1	1	1	2	1	2	2	2	No response to B4-B9
GPY605	1		1	1	2	4	5	1	8	1	2							2	1	2	2	1	2	2	1	No response to A2, B4-B9
GPY606	1		1	1	2	1	4	1	8	2	1							1	1	2	2	1	2	2	2	No response to A2, B4-B9
GPY607	1	18	2	1	2	1	3	1	8	1	2							1	1		2	1	2	2	2	No response to B4-B9, C3
GPY608	1	28	2	1	2	1	3	1	8	2								2	2	2	2	2				No response to B3, B4-B9, C6, D1, D2
GPY609	1	18	2	1	2	2	3	1	8	1	1							2	2	2	2	1	2	2	2	No response to B4-B9
GPY610	1	22	1	1		3	4	1	8	1	2							1	2	1	2	1	2	2	2	No response to B4-B9
GPY611	1	45	2	1	3	1	3	1	8	1	2							1	1	1	2	1	2	2	2	No response to B4-B9
GPY612	1	40	2	2	3	1	5	1	7	1	1							1	1	1	1	1	2	2	2	No response to B4-B9
GPY613	1	37	2	1	1	2	3	1	8	1	1							1	1	1	2	2	2	2	2	No response to B4-B9
GPY614	1	37	2	1	2	1	3	1	8	1	1							1	1	1	2	1	2	2	1	No response to B4-B9
GPY615	1	34	2	2	1	1	3	1	8	1	2							2	2	2	2	1	2	2	2	No response to B4-B9
GPY616	1	22	2	1	3	1	3	1	8	1	2							2	2	2	2	1	2	2	2	No response to B4-B9
GPY617	1	46	2	1	2	1	3	1	8	1	2							2	2	2	2	2	2	2	1	No response to B4-B9
GPY618	1	24	1	1		1	4	1	8	1	2	2	2	2	1	4	1,3,4	1	2	1	2	1	1	2	1	No response to A5
GPY619	1	43	2	2	2	1	5	1	4	1	2	2			1	1,2,3,4,5	1,2,3,4	2	2	2	2	1	2	2	1	No response to B5, B6
GPY620	1	27	2	1	3	2	5		8	1	2	2	2	1	1	1,2,3,4,5	3.4	2	2	2	2	1	2	2	2	No response to A8
GPY621	1		2	1	1	1	3	1	8	1	2	2	2	2	1	4	1,2,3,4	1	1	1	2	1	2	2	2	No response to A2
GPY622	1	28	2	1	2	2	5	1	8	1	2	2	2	2	1	4	2,3,4	1	2	2	2	2	2	2	2
GPY623	1		2	2	2	1	4	1	8	1	1	2	2	2	1	1,2,3,4,5	2.3	1	2	1	1	1	1	2	2	No response to A2
GPY624	1	38	1	2	2	1	4	1	8	1	2	2	2	1	1	1,2,3,4,5,6	2.3	1	2	2	1	1	1	2	1
GPY625	1	31	2	1	3	1	5	1	4	1	2							1	1	1	1	1	2	2	2	No response to B4-B9
GPY626	1	41	1	1	1	1	4	1	8	1	2							2	2	2	1	2	2	2	2	No response to B4-B9
GPY627	1	57	1	1	2	1	2	1	1	2	2							1	2	1	2	1	2	2	1	No response to B4-B9
GPY628	1		2	1	3	4	4	1	1	1	2							1	2			1	2	2	2	No response to B4-B9, C3, C4
GPY629	1	33	2	1	1	1	2	1	8	1	2	1	2	2	1	2	2	1	1	1	2	2	2	2	1
GPY630	1	30	1	1	2	1	5	1	8	1	1	2	2	1	1	2	1.3	1	2		2	1	2	2	2	No response to C3
GPY631	1	27	1	1	3	2	4	1	8	1	2	2	2	2	1	4	1	1	2		1	1	2	2	2	No response to C3
GPY632	1		1	1	2	4	1	5	4	1	2	2	2	1	1	4	3	2	2	1	2	2	2	2	1	No response to A2
GPY633	1	29	1	1		1	3	1	8	1	1	2	2	2	1	4	3	1	1	1	1	2	2	2	2	No response to A5
GPY634	1	33	1	1		3	5	3	8	2	2	1	1	1	1	1	3	2	1	2	1	2	1	2	1	No response to A5
GPY635	1	28	1	1	2	1	4	1	8	1	1	2	2	1	1	4	2	1	1	1	1	1	2	2	2
GPY636	1	47	2	2	2	2	3	1	8	1	1	2	2	1	1	1.2	1,2,3	1	1	2	1	1	2	2	2
GPY637	1	30	1	1	2	1	3	1	8	1	2	2	2	1	1	1	2.3	1	2	1	1	1	2	2	2
GPY638	1	35	2	2	1	1	5	1	1	2	2			1	1	1.2	2	2	2	2	1	2	2	2	2	No response to B4, B5
GPY639	1	32	1	1	1	1	5	1	8	1	1	2	2	1	1	4		1	1	1	1	1	2	2	2	No response to B9
GPY640	1	52	2	3	1	1	5	1	1	1	2	2	2	2	1	1	2.3	1	2	1	1	2	2	2	2
GPY641	1	27	2	1	1	4	5	1	8	1	2	2	2	1	1	1	2.3	1	2	1	1	1	2	2	2
GPY642	1	30	1	1	1	1	5	1	8	1	2	2	2	1	1	1	2.3	1	2	1	1	1	2	2	2
GPY643	1	32	2	2	1	1	5	1	8	1	2	2	2	1	1	6	1,2,3	1	1	1	1	1	2	2	2
GPY644	1	35	2	2	1	1	5	1	8	1	2	2	2	1	1	1.2	2.3	1	1	1	1	1	2	2	2
GPY645	1	25	2	1	2	1	5	1	8	1	1	1	2	2	1	4	4	1	1	1	2	1	1	1	2
GPY646	1	30	1	2	2	1	5	1	8	2	2	2	2	2	2	2	2.3	2	2	2	2	1	2	2	2
GPY647	1	30	2	1	2	2	3	1	8	2	2	1	1	1	1	1,2,4	2.3	2	2	2	2	1	2	2	2
GPY648	1	53	2	1	2	1	5	1	8	1	2	1	2	1	1	1,2,3,4,5,6	2.3	2	2	2	2	1	2	2	2
GPY649	1		2	3	3	1	5	1	8	1	2	1	2	2	1	2	1	2	2	1	2	2	2	2	2
GPY650	1	33	2	1	2	1	3	1	8	1	1							1	1	1	1	1	2	2	2	unresponsive to B4,B5, B6, B7, B8, B9
GPY651	1		1	2	2	2	2	1	8	2	1	1	2	2	1	1	3	2	2	2	2	1	2	1	2	Unresponsive to A2
GPY652	1	26	2	1	3	1	3	1	8	1	1		1	1	1	2	2	1	1	1	1	2	2	2	2	unresponsive to B4,B5, B6, B7, B8, B9
GPY653	1		2	1	2	1	2	1	8	1	1	1	2	2	1	2	3	1	1	1	2	2	2	1	2	Unresponsive to A2
GPY654	1	21	2	1	1	2	3	1	8	2	1	1	2	1	1	1	3	1	1	1	2	2	2	1	2
GPY655	1	36	2	1		1	2	1	4	1	1							1	1	1	1	2	2	2	2	unresponsive to B4,B5, B6, B7, B8, B9
GPY656	1	23	2	1	2	1	4	1	1	1	2	2	2	2	1	2.5	2.3	2	2	2	2	1	2	2	2
GPY657	1	47	2	1	2	1	3	1	8	2	1	2	2	2	1	1	2.3	1	1	1	1	1	2	2	2
GPY658	1		2	1	2	1	3	1	8	1	1	1	2	2	1	2	3	1	1	1	2	1	2	2	1	Unresponsive to A2
GPY659	1	23	1	1	1	2	3	1	8	1	2	2	2	2	1	1	3	1	1	2	2	1	2	2	2
GPY660	1	31	2	2	2	1	5	1	8	2	2	1	2	1	1	2.4	2	1	1	1	1	1	2	2	2
GPY661	1	29	2	2	3	1	3	1	8	1	2	2	2	1	1	4	1.3	2	1	2	2	1	2	2	2
GPY662	1	29	2	1	2	1	5	1	4	1	2	2	2	1	1	4	1	2	2	2	2	1	2	2	2
GPY663	1	28	2	1	2	1	5	1	4	1	2							1	1	2	2	1	2	2	2	unresponsive to B4,B5, B6, B7, B8, B9
GPY664	1	27	2	1	2	1	4	1	8	1	2							2	1	2	2	1	1	2	2	unresponsive to B4,B5, B6, B7, B8, B9
GPY665	1	24	2	1	3	1	3	1	8	1	1							1	1	1	1	2	2	2	2	unresponsive to B4,B5, B6, B7, B8, B9
GPY666	1	36	2	1	1	1	4	1	4	1	2		2	1	1	1,2,4	1.2	2	2	1	2	1	2	2	2	Unresponsive to B4
GPY667	1	25	1	1	1	1	5	1	8	1	2	2	2	1	1	1	1	1	1	1	1	1	2	2	2
GPY668	1	27	2	1	1	1	3	1	8	1	1	2	2	1	1	1	2	1	1	1	1	2	2	2	2
GPY669	1	28	2	1	1	1	5	1	8	1	2	1	2	1	1	4	2	2	2	1	1	1	2	2	2
GPY670	1		1	1	1	1	5	1	8	1	2	2	2	1	1	5	4	1	1	1	1	1	2	2	1	Unresponsive to A2
GPY671	1	36	2	2	2	4		1	8	1	2	2	2	2	1	1	1,2,3	1	1	1	2	1	2	2	1	Unresponsive to A7
GPY672	1	29	1	1	1	1	5	1	8	1	2	2	2	1	1	1	2.3	2	1	2	1	1	2	2	1
GPY673	1		1	1	2	1	5	1	8	1	2							2	2	2	2	1	22	1	1	unresponsive to A2, B4,B5, B6, B7, B8, B9
GPY674	1	47	2	1	1	1	5	1	7	2	2	2	2	1	1	1.2	2.3	1	1	1	1	1	2	2	2
GPY675	1		2	1	1	2	2	1	4	1	2	2	2	2	1	1	2.3	1	2	1	1	1	2	2	2	Unresponsive to A2
GPY676	1	37	2	2	2	1	5	1	8	1	2							2	2	2	2	2	2	2	2	unresponsive to B4,B5, B6, B7, B8, B9
GPY677	1		2	1	3	1	3	1	8	2	2							2	1	2	2	2	2	2	2	unresponsive to B4,B5, B6, B7, B8, B9
GPY678	1	43	2	2	1	1	3	1	8	1	2	2	2	1	1	1.2	2.3	1	1	1	1	1	2	2	2
GPY679	1	52	2	1	1	1	1	1	8	2	2	2	2	2	1	1	2	1	1	1	1	1	2	2	2
GPY680	1	28	2	1	1	1	5	1	8	1	2	2	2	1	1	2	2	1	1	1	1	1	2	2	2
GPY681	1	31	1	2	2	1	5	1	8	1	2	2	2	1	1	4	3	1	2	1	1	1	2	2	2
GPY682	1	31	2	1	3	1	3	1	8	2	2							2	2	2	2	2	1	1	1	unresponsive to B4,B5, B6, B7, B8, B9
GPY683	1	40	1	1	2	1	3	5	8	1	1	2	2	2	1	6	2	2	1	1	2	1	2	2	2
GPY684	1	29	1	1	2	1	3	1	8	1	1	2	2	2	1	5	3	1	1	1	2	2	1	2	2
GPY685	1	31	2	1	2	1	3	1	8	1	2	2	2	1	1	1,2,3,4,5	2.3	1	1	1	2	1	2	2	2
GPY686	1	42	2	1	2	1	3	1	1.4	2	1	2	2	2	1	4	1,2,4	1	1	1	2	1	2	2	2
GPY687	1	41	1	2	2	1	5	1	8	1	2							2	2	2	2	1	2	1	1	unresponsive to B4,B5, B6, B7, B8, B9
GPY688	1		1	1	1	1	1	5	8	1	1							1	1	1	1	2	2	2	2	unresponsive to A2, B4,B5, B6, B7, B8, B9
GPY689	2	53	1	2	3	1	5	1	8	1	2							2	2	2	1	1	2	2	2	unresponsive to B4,B5, B6, B7, B8, B9
GPY690	1	28	2	1	2	1	4	1	8	1	1							1	2	2	1	1	2	2	2	unresponsive to B4,B5, B6, B7, B8, B9
GPY691	1	33	2	2	3	1	5	1	8	1	2							1	2	2	1	1	2	2	2	unresponsive to B4,B5, B6, B7, B8, B9
GPY692	1		1	1	1	2	3	5	8	2	2							1	1	2	2	2	2	2	2	unresponsive to A2,B4,B5, B6, B7, B8, B9
GPY693	1	22	1	1	1	2	3	5	8	2	2							1	2	2	2	2	2	2	2	unresponsive to B4,B5, B6, B7, B8, B9
GPY694	1		1	1	1	2	3	5	8	2	2							1	1	2	2	2	2	2	2	unresponsive to A2,B4,B5, B6, B7, B8, B9
GPY695	1		2	1	1	2	2	1	8	1	1							1	1	1	1	2	2	2	2	unresponsive to A2,B4,B5, B6, B7, B8, B9
GPY696	1	37	2	1	1	1	3	1	8	1	1							1	1	1	1	1	2	2	1	unresponsive to B4,B5, B6, B7, B8, B9
GPY697	1	50	2	1	3	1	5	1	8	1	2								1	1	2	1	2	2	2	unresponsive to B4,B5, B6, B7, B8, B9,C1
GPY698	1	38	2	1	3	1	1	6	1	2	1							1	1	1	1	1	2	2	2	unresponsive to B4,B5, B6, B7, B8, B9
GPY699	1	38	2	1	3	1	2	1	8	2	2							2	2	1	2	2	2	2	2	unresponsive to B4,B5, B6, B7, B8, B9
GPY700	1	66	1	2	2	2	1	5	1.2	1	1							1	1	2	2	1	2	2	2	unresponsive to B4,B5, B6, B7, B8, B9
GPY701	1	40	2	1	2	4	2	1	8	1	2							1	2	2	1	1	2	2	2	unresponsive to B4,B5, B6, B7, B8, B9
GPY702	1	31	2	1	2	1	4	1	8	1	2							2	2	2	2	1	2	2	2	unresponsive to B4,B5, B6, B7, B8, B9
GPY703	1	39	1	2	2	1	5	1	1	1	2							1	1	1	1	1	2	2	2	unresponsive to B4,B5, B6, B7, B8, B9
GPY704	2	56	2	2	3	1	4	1	8	1	2							2	2	1	2	1	1	1	1	unresponsive to B4,B5, B6, B7, B8, B9
GPY705	1	40	2	2	3	1	5	1	7	1	2							2	2	2	2	1	1			unresponsive to B4,B5, B6, B7, B8, B9, section D
GPY706	1		1	2	1	1	5	1	8	1	2							2	2	2	2	1	2	1	1	unresponsive to A2,B4,B5, B6, B7, B8, B9
GPY707	1	33	2	2	1	1	5	1	8	1	2	2	2	2	1	1,2,3,4,5	2.3	2	2	2	2	1	2	2	2
GPY708	1		1	1	2	1	4	1	8	1	2	2	2	2	1	2.5	2	1	1	2	2	1	2	2	2	Unresponsive to A2
GPY709	1		2	1	2	1	5	1	8	1	2							2	2		1	1	2	2	2	unresponsive toA2,B4,B5, B6, B7, B8, B9, C3
GPY710	1	39	2	1	2	1	2	1	7	1								1			1	2	2			unresponsive to B3B4,B5, B6, B7, B8, B9,C2,C3,D1,D2
GPY711	1	40	2	3	2	1	5	1	8	1	2							1	1	2	2	1	2	2	2	unresponsive to B4,B5, B6, B7, B8, B9
GPY712	1	27	2	1	2	1	5	1	8	1	2							2	1	2	2	2	2	2	2	unresponsive to B4,B5, B6, B7, B8, B9
GPY713	1	36	2	1	2	4	4	1	8	1	2							2	2	1	2	1	2	2	1	unresponsive to B4,B5, B6, B7, B8, B9
GPY714	1	27	2	1	2	2	5	1	8	1	2							2	2	2	2	1	2	2	2	unresponsive to B4,B5, B6, B7, B8, B9
GPY715	1	22	2	1	1	3	4	1	8	1	2								1	1	2	1	2	2	2	unresponsive to C1, B4,B5, B6, B7, B8, B9
GPY716	1	22	2	1	1	3	5	1	8	1	2							1	2	1	2	1	2	2	2	unresponsive to B4,B5, B6, B7, B8, B9
GPY717	1	22	2	1	1	3	5	1	8	1	2							1	2	1	2	1	2	2	1	unresponsive to B4,B5, B6, B7, B8, B9
GPY718	1	23	2	1	1	3	51	8	1	2								1	1	1	2	1	2	2	1	unresponsive to B4,B5, B6, B7, B8, B9
GPY719	1	35	2	1	1	2	2	1	8	1	1							1	1	1	2	2	2	2	2	unresponsive to B4,B5, B6, B7, B8, B9
GPY720	1	29	2	1	1	1	5	1	8	1	1							1	1	1	2	1	2	2	2	unresponsive to B4,B5, B6, B7, B8, B9
GPY721	1	48	2	1	3	1	1	1	8	1	1							1	1	1	2	2	2	2	2	unresponsive to B4,B5, B6, B7, B8, B9
GPY722	1	23	2	1	2	3	5	1	8	2	1							2	1	1	2	1	1	2	1	unresponsive to B4,B5, B6, B7, B8, B9
GPY723	1	29	2	1	1	1	3	1	8	1	1							1	1	1	1	2	2	2	2	unresponsive to B4,B5, B6, B7, B8, B9
GPY724	1	37	1	1	1	1	2	1	8	1	1							1	1	1	2	1	1	1	2	unresponsive to B4,B5, B6, B7, B8, B9
GPY725	1		2	1	1	1	5	1	8	1	2							2	2	2	2	2	1	2	2	unresponsive to A2,B4,B5, B6, B7, B8, B9
GPY726	2	34	1	1	2	1	4	8	8	1	1							1	1	1	1	1	2	2	2	unresponsive to B4,B5, B6, B7, B8, B9
GPY727	1	27	2	1	2	1	3	1	8	1	2							2	2	2	2	1	2	2	1	unresponsive to B4,B5, B6, B7, B8, B9
GPY728	1	32	2	1	1	4	2	5	8	1	2	2	2	1	1	1	1.4	1	1	1	2	1	2	2	2
GPY729	1	28	1	2	1	1	5	1	8	1	2	2	2	2	1	1	2	1	2	2	2	2	2	2	2
GPY730	1	30	2	1	2	1	4	1	8	1	2	2	2	1	1	1,2,3	2.3	1	2	1	1	1	2	2	2
GPY731	1	40	1	3	2	1	4	3	8	1	1	2	2	1	1	4	2	2	2	2	2	1	2	2	2
GPY732	1	26	2	1	2	1	5	1	8	1	2	2	2	1	2	4	1,2,3	2	2	2	2	1	2	2	2
GPY733	1	27	2	2	2	1	5	1	8	2	2	1	2	1	2	2.4	2	2	2	2	2	1	2	2	1
GPY734	1	38	2	1	2	1	5	1	8	2	2	2	2	2		2	2	2	2	2	2	1	2	2	1	No response to B7
GPY735	1	42	2	1	1	1	3	1	1.2	2		2	2	1	1	1,2,3,4,5	3	1	2	1	2	1	2	2	2	No response to B3
GPY736	1	40	1	3	2	1	4	3	8	1	1	2	2	1	1	2.4	1	2	2	2	2	1	2	2	1
GPY737	1	34	2	1	2	1	5	1	8	1	2	2	2	1	1	1	2.3	1	2	1	1	1	2	2	2
GPY738	1	51	2	1	3	1	2	1	8	1	1							1	1	1	1	2	2	2	1	No response to B4-B9
GPY739	1	53	2	2	2	1	2	1	8	1	1	2	2	2	1	1,2,3,4		1	2	1	2	1	2	2	2	No response to B9,
GPY740	1	60	2	2	2	1	2	5	1.4	2	2							2	2	2	2	1	2	2	2	No response to B4- B9
GPY741	1	23	2	1	2	1	4	1	8	1	2							1	2	2	1	1	2	2	2	No response to B4- B9
GPY742	1	28	2	1	2	1	4	1	8	2	2							2	2	2	1	1	2	2	2	No response to B4- B9
GPY743	1		2	1	2	1	5	1	8	2	2	1	2	2	1	3	2	2	2	1	2	1	2	2	2	No response to A2
GPY744	1	28	1	1	3	1	5	1	8	1	2	2	2	1	1	5	2.3	2	2	2	2	1	1	2	2
GPY745	1	35	2	1	2	1	3	1	8	1	2	2	2	2	1	2	3	2	2	2	2	2	2	2	1
GPY746	1	57	2	1	1	1		1	8	2	2				1	1,2,3	3	1	1	1		1	2	2	2	No response to B4, B5, B6, C4
GPY747	1	25	1	1	1	1	4	1	8	2	2	2	2	1	1	4	3	2	2	2	2	1	2	2	2
GPY748	1	23	1	1	1	1	3	1	8	2	2	1	1	1	1	1,2,4,5	1,2,4	2	1				1	2	1	No response to C3, C4, C5
GPY749	1	35	1	1	1	4	2	1	8	1	2	2	2	1	1	1,2,3,4,5	4	1	1	1	1	1	1	2	2
GPY750	1		1	1	2	2	3	1	4	1	2	2	2	1	1	5	2	2	2	2	2	1	1	1	2	No response to A2
GPY751	1	25	2	1	2		5	1	8	1		2	2	1	1	1	3	1	1	1	2	2	2	2	1	No response to A6, B3
GPY752	1	29	2	1	2	2	4	1	8	1	2	2	2	1	1	1,2,3,4,5	2	1	1	1	1	1	2	2	2
GPY753	1	39	2	1	1	2	2	1	8	1	1	2	2	2	1	2	1,2,3	1	1	1	1	1	2	2	1
GPY754	1	35	2	1	1	2	3.4	1	8	1	2	2	2	1	1	1,2,3,4,5	1,2,3	1	2	1	1	2	2	2	1
GPY755	1	36	2	1	1	2	3	1	8	1	2	2	1	1	2	5	4	2	2	2	2	1	1	1	1
GPY756	1	55	1	2	2	1	5	5	8	1	2	1	2		1	1,2,3,4,5,6	1,2,3,4	1	2	1	1	1	2	2	2	No response to B6
GPY757	1	55	2	1	2	1	1		1	2	2	2	2	1	1	1	2	1	1	1	2	2	2	2	2	No response to A8
GPY758	1	24	2	1	1	1	2	1	8	1	1	2	2		1	1	2	1	1	1	2	1	2	1	1	No response to B6
GPY759	1		2	1	2	2	3	1	8	1	2	2	2	2	1	2	3	1	2	1	2	1	2	2	2
GPY760	1	38	1	2	1	1	1	1	1	1	1															No response to B4- D2
GPY761	1		1	1	1	1	3	1	8	1	1	1	2													No response to A2, B6-D2
GPY762	1	23	1	1	2	1	3	3	8	1	2	2		1	1	2.4	5	2	2	2	2	2	2	1	2	No response to B5
GPY763	1	19	1	1	2	1	3	1	8	1	2	2		1	1	2.3	5	2	2	2	2	1	2	2	2	No response to B5
GPY764	1	32	1	1	2	1	2	1	4	1	1	2	2	1	1	1.5	1.4	1	1	1	1	2	2	2	2
GPY765	1	21	1	1	1	2	2	1	8	2	2	2	2	1	1	4	3	1	1	1	1	1	2	2	2
GPY766	1	22	1	1	1	2	3	1	8	2	1	2	1	2	1	1	1	1	1	2	2	2	2	2	1
GPY767	1	38	2	1	1	2	2	1	8	2	1	1	2	1	1	5	4	2	2		1	2	2	2	2	No response to C3
GPY768	1	28	1	1	1	2	3	5	8	1		2	2		1	1,2,3,4,5	1.3	1	2		2	2	2	2	2	No response to A8, B3, B6, C3
GPY769	1	24	2	1	2	1	3	1	8	1	2	2	2	2	1	1	1.4	1	1	1	1	2	2	1	2
GPY770	1	22	2	1	1	3	4	1	8	2	2				1	1,2,4	3	1	1	1	2	1	2	2	1	No response to B4-B6
GPY771	1	23	2	1	2	3	5	1	8	1	2	2	2	1	1	1,2,4,5	1,3,4	2	2	2	2	1	1	1	1
GPY772	1		2	1	3	3	5	1	8	1	2				1	1	1.3	1	2		2	1	2	1	2	No response to A2, B4- B6, C3
GPY773	1	23	2	1	3	3	4	1	8	1	2	2	2	1	1	6	3	1	1	1	1	1	2	2	2
GPY774	1		2	1	1	3	4	1	8	1	2					4	3	2	2	2	2	1	2	2	1	No response to A2, B4-B7
GPY775	1	22	2	1	1	3	4	1	8	1	2	2	2	1	1	4	1,2,4	1	2	1	1	1	2	2	1
GPY776	1	30	1	1	2	2	5	5	7	1						6	5	2	2	2	2	1	2	2	2	No response to B3- B7
GPY777	1	30	1	1	2	2	5	1	7	1					1	1,2,3,4,5,6		2	2	2	2	1	2	2	2	No response to B3-B6, B9
GPY778	1	19	1	1	2	3	4	1	7	2	2	2	2	2	1	4	4	2	1	2	2	1	2	2	1
GPY779	1	24	1	1	2	2	4	1	8	2		2	2		1	4	2	1	1	1	2	2	2	2	2	No response to B3, B6
GPY780	1	24	2	1		1	4	3	4	2	2				1	1,2,3,4,5	1	2	1	2	2	1	2	2	1	No response to A5, B4-B6
GPY781	1		2	1	2	3	4	1	8	1	1	1	2	1		1	4	1	2	1	1	1	2	1	2	No response to A2, B7
GPY782	1	30	1	1	2	2	3	1	8	2																No response to B3- D2
GPY783	1	38	1	1	1	1	4	1	8	1	2	2	2	1	1	1,2,3,4,5	3		2	1	1	1	2	2	2	No response to C1
GPY784	1		2	1	1	2	3	1	8	2	2	2	2	2	1	1	1	2	2	2	2	1	2	2	2	No response to A2
GPY785	1	21	2	1	2	3	3	5	4	1	2	1	2	1	1	1	4	2	2	2	2	2	2	1	2
GPY786	1		1	1	1	2	2	1	8	1	1	2	2	2	1	4	2	1	1	1	2	2	2	2	2
GPY787	1	39	1	1	2	1	3	1	8	2	1	2	2	2	1	1	3	1	1	1	2	2	2	2	1
GPY788	1	19	2	1	1	3	3	1	8	1	2							2	2	2	2	1	2	2	2	No response to B4- B9
GPY789	1	30	1	1	1	2	4	1	8	1	2	2	2	2	1	1	3	1	1	1	2	2	2	2	2
GPY790	2	37	2	1	1	2	3	1	8	2	2	1		1	1	1	3	1	1	1	2	2	2	2	2	No response to B5
GPY791	1		2	4	1	2		1	5	2	2	2	2	1	1	1,2,3,4	1	2	1	2	2	1	2	2	2
GPY792	1		2	1	1	2	2	1	8	2	1	1	2	1	1	1	2	1	1	1	1	2	2	2	2	No response to A2
GPY793	1	56	1	1	1	2	3	1	8	1	2	2	2	1	1	1	1	1	2	1	2	2	2	2	2
GPY794	1	53	1	1	1	1	2	1	8	1	1	2	2	2	1	1	2	1	1	1	2	2	2	2	2
GPY795	1	22	1	1	1	3	3	1	8	1	1	2	2	2	1	1.2	2	1	1	1	2	2	2	2	2
GPY796	1	18	1	1	1	1	2	1	8	1	2	1	1	1	1	4	4	2	2	2	2	2	2	2	2
GPY797	1	27	1	1	1	1	2	1	8	2	2	2	2	1	1	1,2,3,4,5	3	1	1	1	1	2	2	1	2
GPY798	1	44	2	2	1	2	2	1	1	2	1	2	2	1	1	3	3	1	1	1	1	2	2	1	2
GPY799	1	54	1	2	1	1	3	1	5	2	2	2	2	2	1	1	3	1	1	2	2	2	2	2	2
GPY800	1	19	1	1	1	2	4	1	8	1	1	2	2	2	1	3	2	1	2	1	1	2	2	1	2
GPY801	1	44	1	1	2	2	3	5	7	1	1	2	2	2	1	1,2,3,4,5,6	2.3	1	1	1	1	1	2	2	2
GPY802	1	26	1	1	1	3	3	1	8	1	2	2		1	1	4	1.2	1	1	2	2	2	2	1	1
GPY803	2	34	1	2	2	1	1	4	8	2	2	2	2	2	1	5	4	2	1	2	2	2	2	2	2
GPY804	1	34	1	1	1	2	5	1	8	1	2	2	2	2	1	5	4	1	1	1	2	1	2	2	1
GPY805	1	26	2	1	3	2	5	1	8	1	1	2	2	2	1	5	3	1	1	1	2	1	2	2	2
GPY806	2	40	1	4	2	4	3	3	4	1	2	2	2	2	1	6	3	2	2	2	2	1	2	2	1
GPY807	1		2	1	2	1		1	8	2	1	2		1	1	1	2	1	1	1	1	1	1	1	2	No response to A2, A7, B5
GPY808	1	29	1	1	2	4	3	1	8	2	2	2		1	1	1.3	3.4	2	2	2	2	2	1	2	1	No reponse to B5
GPY809	1	62	1	2	2	2	5	1	1	2	2	2		1	1	1	3	1	1	1	1	2	2	2	2	No response to B5
GPY810	1	34	2	1	2	1	3	1	8	2	2	2	2	2	1	1	3	1	1	1	1	1	2	2	2
GPY811	1	21	2	1	1	1	3	1	8	1.2	1.2	2	2	2	1	1	1	2	2	1	2	2	2	2	2
GPY812	1	33	2	1	1	1	2	1	8	2	2	2	2		1	1	4	1	1	1	1	1	1	2	2	No response to B6
GPY813	1	39	1	1	2	2	1	1	8	2	2	2	2	1	1	1	1	1	1	1	2	2	2	2	2
GPY814	1	37	2	2	2	2	3	5	7	2		2	2	2	1	1	3	1	1	2	2	1	2	2		No response to B3, D2
GPY815	1	40	2	1	1	2	1	1	7	2	2	2	2		1	1.2	3	1	1	2	2	1	2	2	2	No response to B6
GPY816	1	23	1	1	2	2	2	3	6	2	1	2	2	1	2	2		1	1	1	2	1	2	1	1	No response to B9
GPY817	1	28	2	1	1	2	2	1	1	1	2	2	2	2	1	1.2	3	1	1	2	2	2	2	2	2
GPY818	1	40	2	1	2	4	3	1	8	2	1	2			1	1,2,3,4,5	2	1	1		1	2	2	2	2	No response to B5, B6, C3
GPY819	1	37	1	1	2	1	2	1	7	2	1	2	2	2	1	1,2,3,4,5	3	1	1	2	2	2	2	2	2
GPY820	1	58	2	2	2	1	1	5	8	2	1	2		1	1	1	1,2,3,4	1	1	1	2	2	2	2	2	No response to B5
GPY 821	1	54	1	3	1	2				2	2	2	2	2	2	1	2	1	1	1	2	2	2			Unresponsive to A7, A8, B1, B2, B3, SECTION D
GPY 822	1	24	2	1	1	1	2	1		2	1	2	2	1	1	1,2,3,4,5	2	2	2	2	2	2	2	2	2	Unresponsive to B1
GPY 823	1	29	2	1	1	2	2	1	8	2	1	2		2	1	1	2	1	1	1	1	2	2	2	2	Unresponsive to B5
GPY 824	1	58	2	1	2	1	2	1	7	2	1	2	2	2	1	1	2	1	1	1	2	2	2	2	2
GPY 825	1	28	2	1	2	4	4	1	8	1	2	2	2	2	1	5	3	2	2	2	2	1	2	2	2
GPY 826	1	25	2	1	1	2	2	1	8	2	1	2	2	1	1	1	3	1	1	1	2	2	2	2	2
GPY 827	1	40	2	2	2	1	3	1	8	1	2	2	2	1	1	1	2	1	1	1	1	1	2	2	2
GPY 828	1	42	2	2	2	1	2	1	8	2	1	2	2		1	1	2	1	1	1		2	2	2	2	Unresponsive to B7, C4
GPY 829	1		1	1	2	1	3	1	8	2	1	1			1	1,2,3,4,5	2	1	1	1	1	2	2	1	1	Unresponsive to A2, B5, B6
GPY 830	1	70	1	2	2	2	5	1	8	2	2	2	2	1	1	1,2,3,5	2.3	1	1	2	2	1	2	2	2
GPY 831	1		2	1	1	2	2	1	8	1	1	2	2	1	1	1	2	1	1	1		2	2	2	2	Unresponsive to A2, C4
GPY 832	1	51	2	2	2	2	1	1	8	2	2	2		1	1	1	1	1	1	1	1	1	2	2	2	Unresponsive to B5
GPY 833	1	47	2	2	2	4	1	1	8	2	2	2		1	1	1.2	2.3	1			1	1	2	2	2	Unresponsive to B5, C2, C3
GPY 834	1		2	1	2	1	2	1	8	1	2	2	2		1	1		1	1	1	1	2	2	2	2	Unresponsive to A2, B6, B9
GPY 835	1	36	2	1	1	2	2	1	8	1	1	2	2	1	1	1	3	1	1	1	1	1	2	2	2
GPY 836	1	30	1	1	1	1	3	1	8	1	2	2	2		1	1,2,3,4,5	2.3	1	1	1	1	1	2	2	2
GPY 837	1	28	1	1	1	2		1	8	2	2	2	2	2	1	1	3		1	1	2	1	2	2	2	Unresponsive to A7, C1
GPY 838	1	43	2	1	1	1	1	5	4	2	2							2	2	2	2	2	2	2	2	Unresponsive to B4,B5,B6,B7,B8,B9
GPY 839	1	35	1	1	1	4	5	5	8	2					1	1,2,3,4,5			2		1	2	2	2	2	Unresponsive B3, B4, B5, B6, B9, C1, C3,
GPY 840	1	36	2	1	1	1	1	1		2	2	2		2	2	1	1	2	2	2	2	2		2	2	Unresponsive to B1, B5, C6
GPY 841	2		1	1	1	2			8	2	1					1.2	1									Unresponsive to A2, A7, A8, B4, B5, B6, B7, SECTION C and D
GPY 842	1		2	1	1	1	2	1	8	1	1	1	2	2	1	1	2	1	1	1	1	1	2	2	2	Unresponsive A2
GPY 843	1		1	1	1	4	1	1	5	2	1	2		1	1	3	1	1	1	1	1	2	2	2	2	Unresponsive to A2, B5
GPY 844	1	19	2	1	1	2	2	1		2	2	4	2	2	2	1		2	2	2	2	2	2	2	1	Unresponsive B1, B9
GPY 845	1	29	2	1	1	2	3	1	8	2	1	2	2	1	1	1	2	1	1	1	1	2	2	2	2
GPY 846	1	58	2	1	1	2	2	1	7	2	1	2	2	2	1	1	1	1	1	1	2	2	2	2	2
GPY 847	1	40	1	1	1	2	2	1	5	2	2	2	2	2	1	1	2	1	1	1	2	2	1	2	2
GPY 848	1	55	1	4	1	1	1	1		1	1	1	2	2	1	3	2	1	1	1	2	2	2	2	2	Unresponsive B1, B9
GPY 849	1	68	1	1	1	2		1	2	2	2	2	2	1	1	1	3	1	1	1	1	2	2	2	2	Unresponsive to A7
GPY 850	1	58	1	1	1	2	1	1	8	2	1	2	2	1	1	1	2	1	1	1	1	2	2	2	2
GPY 851	1	70	2	4	1	2		1	8	2	1	2	2	1	1	1.2	2	1	1	1	1	1	2	2	2	Unresponsive to A7
GPY 852	1	53	2	2	2	1	1	1	1	2	2	2	2	1	1	1	1	1	1	1	2	2	2	2	2
GPY 853	1		1	1	2	4	5	5	8	2		2	2		1	1,2,3,4,5	1				2	2		2	2	Unresponsive to A2, B3, B6, C2, C3, C6
GPY 854	1	28	2	1	2	2	3	8	2	2	2	2	2	1	1	1,2,3,4,5	2	1	1	1	2	2	2	2	2
GPY 855	1	31	2	1	2	2	2	1	8	2	1	2	2	1	1	2.3	2	1	1	2	2	2	1	2	1
GPY 856	1	19	1	1	1	3	4	1	8	2	2	2	2	2	1	1	3	1	1	1	2	2	2	2	2
GPY 857	1	50	1	1	1	2	1	1	8	2	2	2	2	1	1	1	3	1	1	2	2	2	2	2	1
GPY 858	1	49	2	1	1	2	4	1	8	1	1	2	2	2	1	1	2	1	1	1	2	2	2	2	2
GPY 859	1	36	2	1	1	2	2	1	8	2	2	2	2	1	1	1	2	1	1	1	2	2	2	2	2
GPY 860	1	52	1	2	3	1	1	1	6	2	1															Unresponsive to B4,B5,B6,B7,B8,B9, Section C and D
GPY 861	1	19	1	1	2	2	3	1	8	1	1	2	2	2	1	1	1	1	1	1	1	2	2	2	2
GPY 862	1	47	2	1	1	2	2	1	8	2	1	2	2	1	1	1.2	3	1	1	1	1	2	2	2	2
GPY 863	1	30	1	1	2	2	2	1	8	2	1	2	2	1	1	2	3	1	1	1	2	2	2	2	2
GPY 864	1	64	2	1	2	2	1	1	1	1	2	2	2	1	1	2	5	2	2	2	2	1	2	2	2
GPY 865	1	65	1	4	2	1		1	8	1	1	2	2	1	1	2	2	1	2	1	2	2	2	2	2	Unresponsive to A7
GPY 866	1	60	1	1	2	2	2	1	7	2	2	2	2	2	1	1	3	1	1	1	1	2	2	2	2
GPY 867	1	53	1	1	2	2	4	1	7	2	1	2	2	2	1	2	3	1	1	1	2	1	2	2	2
GPY 868	1	38	2	1	1	2	2	1	8	2	1	2	2	1	1	1	2	2	2	2	2	1	2	2	2
GPY 869	1	62	2	2	1	2	1	1	1	1	2	2	2	2	1	1	2	2	2	2	2	2	2	2	2
GPY 870	1	54	1	1	2	2	2	1	8	2	1	2	2	2	1	1	3	1	1	1	1	1	2	2	2
GPY 871	1	49	2	1	2	2	3	1	8	2	2	2	2	2	1	3	3	1	1	1	2	2	2	2	2
GPY 872	1	32	1	1	1	2	2	5	8	2	1	2	2	2	1	4	3	1	1	1	2	2	1	2	2
GPY 873	1		2	1	2	2	3	1	7	1																Unresponsive to A2, B3, B4, B5, B6, B7, B8, B9, Section C and D

## Sheet: KGD
QUESTINNAIRE_NUMBER	A1_NATIONALITY	A2_AGE	A3_SEX	A4_MARITAL STATUS	A5_RESIDENCE	A6_OCCUPATION	A7_EDUCATION	A8_RELIGION	B1_COMORBIDITIES	B2_VACCINE_AWARENESS	B3_VACCINE_PROTECT	B4_VACCINE_18+	B5_VACCINE_CROCODILES	B6_VACCINE_PAIN	B7_CONTINUE_MASK	B8_BEST_INFO_SOURCE	B9_TRUSTED_SOURCE	C1_WILLINGNESS	C2_COMULSORY	C3_SAFE	C4_TAKE_VACCIN	C5_TAKEN_VACCINE_PAST	C6_REFUSAL_VACCINE_PAST	D1_RELIGION_HINDER	D2_TRADITION_PROTECT
KGD001	1		1	2	2	2	-	1	8	2	2	-	-	-	1	1	2	2	2	-	2	1	2	1	1
KGD002	1	-	2	1	2	2	2	1	4	2	1	2	2	2	1	1	2	2	1	1	1	2	2	2	2
KGD003	1	-	2	2	1	1	5	1	4	1	1	2	2	-	1	4	3	2	2	1	2	2	2	2	1
KGD004	-	-	-	-	-	-	2	1	8	1	2	2	1	1	1	2	2	2	2	2	2	2	2	2	1
KGD005	1	-	2	3	1	1	4	1	7	2	2	2	2	1	1	1, 2, 3, 4, 5	2, 3	2	2	2	2	1	2	2	2
KGD006	1	-	2	1	1	2	2	1	5	2	2	2	1	1	1	1	2	2	2	2	2	2	2	1	1
KGD007	1	-	1	1	1	4	-	-	-	-	-	2	1	1	1	1	1	2	2	2	2	2	2	1	2
KGD008	1	-	2	1	1	4	5	1	7	2	2	2	2	1	1	4, 5	3	2	2	2	2	2	2	2	2
KGD009	1	-	2	1	3	3	4	1	8	2	2	2	2	2	1	1	3	2	2	2	2	1	2	2	2
KGD010	1	38	2	1	1	4	3	1	8	1	2	2	2	2	2	1	2	2	2	2	2	2	2	2	2
KGD011	1	48	2	1	1	1	2	1	4	2	2	2	2	1	1	1, 2	2	2	1	1	1	2	2	2	2
KGD012	1	40	2	1	1	2	3	1	4	2	2	1	2	2	1	1, 2	2	2	2	2	2	2	2	2	2
KGD013	1	43	1	1	1	1	2	1	8	2	1	2	2	2	1	1	2	2	2	2	2	2	2	2	2
KGD014	1	28	2	1	1	4	2	1	8	2	2	2	2	2	1	4	5	2	2	2	2	1	2	2	1
KGD015	1	23	1	1	1	3	4	1	8	1	2	1	1	1	-	1	-	2	2	2	2	2	2	2	1
KGD016	1	27	1	1	1	2	2	1	8	2	2	2	2	2	1	4	3	2	1	1	1	2	2	2	1
KGD017	1	20	2	1	1	2	3	1	4	1	2	2	1	2	1	2	2	2	2	2	2	2	2	2	2
KGD018	1	28	2	1	1	3	5	1	8	2	2	2	2	2	1	1	3	1	2	2	2	2	2	2	2
KGD019	1	34	1	1	1	2	1	1	8	1	2	2	2	1	1	1	1	1	1	1	2	2	2	1	1
KGD020	1	22	1	1	1	2	3	1	8	2	2	1	2	2	1	1	3	2	1	2	2	2	2	2	1
KGD021	1	22	2	1	1	2	2	1	8	2	2	2	2	2	1	1	2	2	2	2	2	2	2	2	2
KGD022	1	24	2	1	1	2	2	1	8	2	2	2	2	2	1	1	2	2	2	2	2	2	2	1	2
KGD023	1	21	1	1	2	2	2	1	8	2	1	2	1	1	2	1	2	2	2	2	2	2	2	2	2
KGD024	1	20	1	1	2	2	4	1	8	2	2	2	2	2	1	4	3	2	2	2	2	1	2	1	1
KGD025	1	25	2	1	1	1	2	1	6	1	2	2	1	1	1	1	2	2	2	2	2	2	2	1	1
KGD026	1	27	1	1	1	2	2	1	8	1	2	2	1	1	1	1	2	2	2	2	2	2	2	1	1
KGD027	1	25	2	1	1	1	3	1	8	1	2	2	1	1	1	1	2	2	2	2	2	2	2	1	1
KGD028	2	19	1	1	1	2	3	1	8	1	2	2	2	1	1	5	2	2	2	2	2	2	2	2	1
KGD029	1	29	1	1	1	1	2	-	2	2	2	2	2	1	1	1	4	2	2	2	2	2	2	2	2
KGD030	2	25	1	1	1	2	1	1	4	1	2	2	2	1	1	5	2	2	1	1	2	2	2	2	1
KGD031	1	22	1	1	1	1	2	1	8	2	1	2	2	1	1	1, 2	2	2	2	2	1	2	2	2	1
KGD032	1	29	1	1	1	2	2	5	8	2	2	2	2	1	-	6	5	2	2	2	2	1	2	1	1
KGD033	1	30	2	1	1	1	3	1	8	1	1	2	2	1	1	1, 2, 3	3	2	2	2	2	1	2	2	2
KGD034	1	31	1	1	1	1	2	1	8	2	2	2	2	1	1	1	2	2	2	2	2	2	2	2	2
KGD035	1	19	2	1	2	3	3	1	8	1	1	2	2	1	-	1	2, 3	2	2	2	2	1	2	1	1
KGD036	1	18	2	1	1	2	2	1	8	1	2	2	2	2	1	2	2, 3	2	2	2	2	2	2	1	1
KGD037	1	28	2	1	1	2	3	1	8	2	2	1	1	1	1	1	2	2	2	2	1	2	2	1	1
KGD038	1	34	2	1	1	2	3	1	7	2	-	2	2	2	1	1	1, 2, 3, 4	2	2	2	2	1	2	2	1
KGD039	1	25	1	1	1	2	3	1	7	1	2	1	1	1	3	2	2	2	2	2	2	1	2	2	1
KGD040	1	27	2	1	1	2	3	1	8	1	2	1	2	2	1	1	3	2	2	2	2	1	2	2	1
KGD041	1	21	3	1	1	2	2	1	8	1	2	1	2	2	1	2	2	2	1	1	2	2	2	2	2
KGD042	1	30	1	1	1	2	5	1	8	2	2	2	2	1	1	1	2	2	2	2	1	2	2	1	1
KGD043	1	21	1	1	2	1	3	1	8	2	1	1	2	1	2	2	4	2	2	2	2	1	2	1	1
KGD044	1	30	2	2	1	2	3	1	8	1	2	2	1	1	1	1	2	2	2	2	2	2	2	1	1
KGD045	1	23	2	1	2	1	3	1	8	1	2	1	1	1	2	4	3	2	2	2	2	2	2	2	1
KGD046	1	35	1	1	1	1	4	1	8	1	2	2	2	1	1	4	3	2	2	2	2	1	1	2	2
KGD047	1	20	2	1	1	2	-	1	8	2	1	2	2	1	1	1	1	2	2	1	1	2	2	1	2
KGD048	1	27	2	1	1	2	2	1	8	2	2	2	1	1	1	1	2	2	2	2	2	2	1	1	1
KGD049	1	19	2	1	2	3	4	1	8	1	2	2	2	2	2	4	2	2	2	2	2	1	1	1	1
KGD050	1	55	2	1	1	2	3	1	8	2	1	2	2	1	1	1	2	2	2	2	1	2	2	1	1
KGD051	1	44	2	1	1	1	2	1	8	2	2	2	2	1	2	1	2	2	2	2	2	2	2	1	1
KGD052	1	43	2	1	1	1	2	1	1	2	2	2	2	2	1	1	2	2	1	2	1	2	2	1	1
KGD053	1	55	2	1	1	1	2	1	8	2	2	2	2	2	2	1	2	2	2	2	1	2	2	1	2
KGD054	1	36	1	1	1	1	3	1	8	2	2	1	1	1	1	1	2	2	2	2	2	1	2	1	1
KGD055	1	44	2	2	1	1	2	1	8	2	2	2	2	2	1	1	2	2	2	2	1	2	2	1	1
KGD056	1	44	2	1	1	1	4	1	1	2	2	2	2	2	1	6	3	2	1	1	2	1	2	2	2
KGD057	1	66	2	1	1	2	5	1	8	2	2	1	1	1	1	1	2	2	1	2	1	1	1	1	2
KGD058	1	40	2	1	1	1	4	1	4	1	2	2	2	2	1	1, 2, 4	1, 2	2	2	2	2	1	2	2	2
KGD059	1	57	2	2	2	1	5	1	8	1	2	2	2	1	1	1	2, 3	2	2	2	2	1	1	2	2
KGD060	1	-	1	1	1	2	-	-	-	-	-	1	2	2	1	1	3	2	1	2	2	2	2	2	1
KGD061	1	-	2	1	1	1	2	1	8	2	1	2	2	2	1	3	1, 4	2	2	2	2	1	2	2	2
KGD062	1	-	2	1	1	2	2	1	8	2	2	2	2	1	1	1	1, 4	2	1	1	2	1	1	2	2
KGD063	1	-	1	1	-	-	2	1	-	2	2	1	2	1	1	1	2	2	2	2	2	2	2	2	1
KGD065	1	-	2	1	2	1	4	1	8	1	2	2	2	-	1	1, 2, 5	2, 3	2	2	2	2	1	2	2	2
KGD065	1	-	2	1	1	2	2	1	4	2	2	2	1	1	1	1	2	2	2	2	2	1	2	1	2
KGD066	1	-	2	1	-	1	2	1	8	1	1	1	2	1	1	1	2	2	1	2	2	2	2	2	1
KGD067	1	-	1	1	1	1	5	1	2	1	-	1	2	2	1	1	1	2	2	1	2	1	2	2	2
KGD068	1	-	1	1	1	1	2	1	8	2	2	2	1	1	1	1	2	2	2	2	2	2	2	2	1
KGD069	1	-	2	1	3	1	3	1	8	2	2	2	2	2	1	4	1	2	1	1	2	2	2	2	2
KGD070	1	20	2	1	1	3	3	1	8	1	2	2	2	2	1	3	1	1	1	1	2	2	2	2	2
KGD071	1	28	2	1	1	2	2	1	8	2	2	2	2	2	1	1	2	1	1	1	2	2	2	2	2
KGD072	1	35	1	1	2	1	3	1	8	1	1	2	2	2	1	2	3	1	1	1	2	2	2	2	2
KGD073	1	23	2	1	2	2	3	1	7	1	1	-	2	2	1	1	2	1	1	1	1	2	2	2	2
KGD074	1	26	2	1	1	1	5	1	8	2	1	2	2	2	1	1	3	1	1	1	1	2	2	2	2
KGD075	1	35	2	1	1	2	3	1	8	1	1	2	2	2	1	1	1	1	1	1	1	2	2	2	2
KGD076	1	35	2	1	2	1	2	1	8	2	2	2	2	1	1	1	3	1	1	2	2	2	2	2	2
KGD077	1	29	2	1	1	2	2	1	8	2	2	1	-	-	1	1	2	1	1	2	2	2	2	2	2
KGD078	1	25	1	1	2	2	2	1	4	2	2	2	2	2	1	1	1	1	1	1	2	2	2	2	2
KGD079	1	19	2	1	1	2	2	1	8	1	1	2	2	2	2	3	1	1	1	1	1	2	2	1	1
KGD080	1	30	2	2	1	1	3	1	8	2	2	2	2	2	1	1	3	1	1	1	2	1	2	2	2
KGD081	1	29	2	1	1	2	2	1	8	1	1	2	2	2	1	1	1	1	1	1	2	2	2	2	2
KGD082	1	29	1	1	2	1	3	1	8	2	-	2	2	2	1	2	3	1	1	1	1	2	2	2	2
KGD083	1	26	1	1	1	2	3	1	8	2	1	2	2	1	1	5	2	1	1	1	2	2	2	2	1
KGD084	1	28	1	1	1	2	1	1	8	2	1	2	2	2	1	1	1	1	1	1	2	2	2	2	2
KGD085	1	35	2	1	1	2	2	1	7	2	1	2	2	1	1	1	2	1	1	1	2	1	2	2	2
KGD086	1	22	2	1	2	2	2	1	4	1	1	2	2	2	1	2	1	1	1	1	2	2	2	2	2
KGD087	1	27	2	1	1	1	3	1	1	1	1	2	2	2	1	1	2	1	1	1	1	1	2	2	2
KGD088	1	21	2	1	1	1	3	1	7	1	1	1	2	1	1	2	1	1	2	1	2	1	1	2	2
KGD089	1	32	2	1	1	2	2	1	8	1	2	2	2	2	2	1	2	1	1	2	1	2	2	1	2
KGD090	1	29	2	1	1	1	3	1	8	1	1	1	2	1	1	1	1	1	2	1	2	1	2	2	2
KGD091	1	18	2	1	1	3	2	1	8	2	1	2	2	2	1	1	1, 4	1	1	1	2	2	2	1	2
KGD092	1	30	1	1	1	2	1	1	2	2	2	2	2	1	1	2	2	1	1	1	1	1	2	2	2
KGD093	1	21	2	1	3	2	3	1	8	1	1	2	2	2	1	2	2	1	1	1	1	1	2	2	2
KGD094	1	27	2	1	3	2	2	1	8	1	1	1	2	2	1	1	2	1	2	2	2	1	2	2	2
KGD095	1	19	1	1	1	3	3	1	8	2	2	1	2	2	1	1	2	1	2	2	2	1	2	2	2
KGD096	1	27	2	1	1	1	3	1	8	1	2	2	2	2	1	1	2,4	1	1	1	2	1	2	2	2
KGD097	1	34	1	1	1	1	2	1	8	1	2	2	2	2	1	1	1,2,4	1	1	1	2	1	2	2	2
KGD098	1	34	2	1	1	1	5	1	8	1	1	1	2	2	1	4	1	1	1	2	2	1	2	2	2
KGD099	1	29	2	1	2	1	5	1	8	1	2		2	1	1	1,2,3,4	2	1	1	1	1	1	2	2	2
KGD100	1	23	1	1	3	1	5	1	8	1	2	2	2	1	1	2	3	1	1	1	1	1	2	2	2
KGD101	1	27	2	2	2	1	5	1	8	2	2	2	2	1	1	1,2,3,4,5	2	1	2	1	1	2	2	2	2
KGD102	1	20	2	1	1	1	3	1	8	2	2	1	2	2	1	1	2	1	1	2	2	2	2	1	2
KGD103	1	24	1	1	2	1	3	1	8	2	1	2	2	1	1	1,2	2	1	1	1	2	2	2	1	2
KGD104	1	25	2	1	1	2	3	1	8	1	2	2	2	2	1	4	3	1	1	2	1	2	2	2	2
KGD105	1	23	1	1	1	2	3	1	8	1	1	2	2	1	1	1	1	1	1	1	1	2	2	2	2
KGD106	1	21	1	1	1	2	2	1	8	1	1	2	2	1	1	4	1	1	1	1	1	2	2	1	1
KGD107	1	27	1	1	1	2	3	1	8	1	1	2	2	1	1	1	1	1	1	1	1	2	2	1	2
KGD108	1	35	2	1	1	2	2	1	7	2	2	2	2	1	1	1	2	1	1	1	2	2	2	2	2
KGD109	1	35	1	1		2	2	1	8	1	1	2	2	1	1	1	2	1	1		1	1	2	2	2
KGD110	1		2	1	1	3	3	1	8	2		2	2	2	1	4	3	1	1	1	2	2	2	2	2
KGD111	1	68	1	4	1	2	1	1	8	1	2	2	2	2	1	1	1	1	1	1	1	2	2	2	2
KGD112	1		2	3	1	2	2	5	8	2	1							1	1	1	2		2	2	2
KGD113	1		1	2	1	1	5		8	1	2	2	2		1	1	2	1	2	1	1	1	2	2	2
KGD114	1		2	1	1	2	2	1	8	2	1	1	2	1	1	2	1,2	1	1	1	1	2	2	2	2
KGD115	1	50	2	1	1	2	1	1	4	1	1	2	2	1	1	1,3	1	1	1	1	2	2	1	2	1
KGD116	1	43	1	1	1	1	2	1	1	2	1	2	2	2	1	1,2,3,4	2	1	1	1	1	2	2	2	1
KGD117	1	41	2	1	1	1	2	1	7	2	2		2	2	1	1,2,3	2	1	1	1	1	1	2	2	2
KGD118	1	50	2	3	1	2	1	1	7	1	1	1	2	2	1	1	3	1	1	1	1	2	2	2	2
KGD119	1	59	1	1	1	2	1	1	5	2	2	2	2	2	2	1	2	1	1	1	1	2	2	1	1
KGD120	1	67	1	2	1	2	3	1	5	1	1	2	2	2	1	1	1	1	1	1	1	2	2	2	2
KGD121	1	52	2	1	1	2	5	1	8	2	1	2	2	1	1	1	2	1	1	1	1	1	1	1	2
KGD122	1	48	1	1	1	2	3	1	8	2	1	1	2	1	1	1	2	1	1	1	2	2	2	2	2
KGD123	1	46	1	1	1	2	2	1	8	2	1	2	2	2	1	3	1	1	1	1	2	2	2	2	2
KGD124	1	38	1	1	1	2	2	1	8	2				2	1		1	1	1	1	1	1	2	2	2
KGD125	1	37	2	1	1	2	2	5	8	2	2	2	2	1	1	1,2,3,5	2	1	1	1	1	2	2	1	1
KGD126	1	38	2	1	1	2	2	1	8	2	1	2	2	1	1	3	1	1	1	1	2	2	2	2	2
KGD127	1	62	1	1	1	2	1	1	1	2	2	2	2	1	1	2	2	1	1	1	1	2	2	2	2
KGD128	1	62	2		1	1	1	1	1	2	1	2	2		1	1,2,3,4,5	1,2,4	1	1	1	1	2	2		2
KGD129	1	36	1	1	1	2	2	1	8	2	2	2	2	1	1	1	4	1	1	1	2	2	2	2	2
KGD130	1	42	2	1	1	1	3	1		2	1	2	2	2	1	1	2	1	1	1	1	2	2	2	1
KGD131	1	47	2	1	1	2	2	1	1	2	1	2			1	1	3	1	1	1	1	2	2	2	2
KGD132	1	38	2	1	1	2	2	1	7	2	2	2	2	1	1	1	2	1	1	1	2	2	2	2	2
KGD133	1	38	1	1	1	2	4	1	8	1	2	2	2	2	1	2	1	1	1	1	2	2	2	1	2
KGD134	1	59	2	1	1	1				1	2	2	2	2	1	1	2	1	1	1		2	2	2	2
KGD135	1	41	2	1	1	2	1	1	1	1	1	1	2	1	1	1	2	1	1	1	2	2	2	2	2
KGD136	2	43	2	1	1	1	2	1	8	2	2	2	2	1	1	2	2	1	1	1	1	2	2	2	2
KGD137	1	40	2	1	1	1	5	1	8	1	2	2	2	1	1	1,3	2,3	1	1	1	1	1	2	2	2
KGD138	1	44	2	2	1	1	2	1	1	2	2	2	1	1	1	1	1	1	1	1	2	2	2	2	2
KGD139	1	42	1	1	1	1	4	1	1	1	2	2	2	1	1	1,2	2,3	1	1	1	1	1	2	2	2
KGD140	1	36	2	1	1	1	2	1	8	2	2	2	2	2	1	1	2	1	2	2	2	2	2	2	2
KGD141	1	37	1	2	3	1	5	1	8	1	2	1	2	1	1	4	2	1	1		1	1	2	2	2
KGD142	1	30	2	1	1	2	4	1	8	1	1	2	2	1	1	1	2	1	1	1	2	2	2	2	1
KGD143	1	43	2	1	3	1	5	1	1	1	2	2	2	1	1	1	2	1	1	1	1	2		2	2
KGD144	1	42	2	1	2	2	2	1	8	1	2	1	2	1	1	1	1	1	1	1	2	2	2	2	2
KGD145	1	40	2	1	1	2	1	1		1	1	2	2	1	1	1	1	1	1	1	1	2	2	2	2
KGD146	1	23	2	1	1	4	5	1	8	1	1	2	2	1	1	1	3	1	1	1	2	1	2	2	2
KGD147	1	48	1	1	1	1		1	7	1	1	1	1	1	1	8	5	1	1	1	1	1	1	1
KGD148	1		1	1	1	1	1	1	7	2	2	2	2	1	1	5	3	1	1	1	2	1	2	2
KGD149	1	28	1	1	1	1	5	1	8	1	2	2	2	1	1	1	2	1	1	2	1	1	2	2	..
KGD150	1	57	2	3	2	1		5	1	7	1	2	2	2	1	1,2,3,4	1,2,3	1	1	1	2	2		1	1
KGD151	1	72	2	1	2	2		7	7	1	1	1	2	2	1	1	1,2	1	1	1	4	1	2	2	2
KGD152	1	32	2	2	2	1	5	1	8	1	2	2	2	1	1	1,2,3,4,5 other AP system	1,2	2	2	2		1	2	2	2
KGD153	1	27	2	1	1	1	5	1	8	1	2		2	1	1	2	2	1	1	1	1	1	2	2	2
KGD154	1		2	1	1	1	3	1	8	1	2	2	2	1	1	5	2	2	2	1	2	1	2	2	2
KGD155	1	26	2	1	1	1	5	1	8	1	2	2	2	1	1	1,2,3,4,5	2,3	2	2	2	2	1	2	1	1
KGD156	1		1	1	2	1	4	1	7	1	2	2	2	1	1	1	1	1	1	1	1	1	2	2	2
KGD157	1	52	1	2	1	2	2	6	1	1	2	2	2	2	1	1	2	1	1	1	1	2	2	2	2
KGD158	1	57	2	2	1	2	1	1	7 HIV	1	2	2	2	2	1	1	2	1	1	1	2	2	2	2	2
KGD159	1	28	2	2	1	1	1	1	8	1	1	2	2		1	2	2							1	1
KGD160	1	48	1	1	1	1	3	1	1	1	2	2	2	1	1	1,2,3,4	2	1	1	1	1	1	2	2	2
KGD161	1		2	2	1	1	5	1	7	1	2	2	2	2	1	3	3	1	1	1	1	2	1	2	2
KGD162	1	39	2	1	1	3	1	1	7	1	1	2	2	1	1	1,3,4		1	1		1	2		2	2
KGD163	1		2	2	1	4	2	1	8	1	2	2	2	1	1	1	3	2	2	2	2	2	2	1	1
KGD164	1	36	1	1	1	1	3	1	8	2			2		2		5	1	2		2	1	2	2	2
KGD165	1	33	2	1	1	1	2	1	7	2	2	2	2	1	1	1	2	1	2	1	2	2	2	2	2
KGD166	1		1	1	1	1	2	5	8	2	2	2	2	2	1	1	3	1	1	1	2	1	2	2	2
KGD167	1		1	1	1	1	2	1	8	2	2	2	2	2	1	1	1	2	2	2	2	1	2	1	1
KGD168	1	21	1	1	1	1	3	1	8	1	2	1	2	2	1	2		1	1	1	2	2	2	2	2
KGD169	1	23	1	1	2	2	3	1	8	2	1		2		1	2	2	1	1	1	2	2	2	2	1
KGD170	1	42	1	2	1	1	2	1	8	2	1	2	2	2	1	1,2,3		1	1	1	1	2	2	2	1
KGD171	1	43	2	2	1	1	2	1	8	1	1	1	2	1	1	1	2	1	1	2	1	2	2	2	2
KGD172	1		2	2	1	1	2	1		1	1	2	2	1	1	1	3	1	1	1	2	2	2	2	2
KGD173	1	31	1	1	1	1	5	1	8	2	2	2	2	2	1	1,2,3,4,5		2	2	2	2	1	2	2	2
KGD174	1	45	1	2	1	1	2	1	8	1	2	2	2	2	1	1	2	1	1	1	2	2	2	2	2
KGD175	1	24	2	1	1	1	3	1	8	2	1	1	2	2	1	1	5	1	1	1	1	2	2	2	2
KGD176	1	24	2	1	1	3	4	1	4	1	2	2	2	1	1	1,2,3	3	2	2	1	2	1	2	2	2
KGD177	1	43	1	2	1	1		1	8	1	2	2	2		1	6		2	2		2	1		2	2
KGD178	1	29	2	1	1	2	3	1	8	1	2	2	2	1	1	2	2	2	2	2	2	2	2	1	1
KGD179	1	38	1	1	1	4	3	1		1	1	2	2	1	1	1,2,3,4,5		1	1	1	2	1	2	2	2
KGD180	1	43	2	1	2	3	5	1	8	1	2	2	2		1	1,2,3,4,5,6		1	1	1	1	2	2	2	2
KGD181	1		2	3	1	1	5	1	1	1	2	1	1	1	1	1	2	2	2	2	2	2	2	2	2
KGD182	1		2	2	1	1		1	1	2	2	2	1	1	1	1,2,3,4	2	2	2	2	1	1	2	2	2
KGD183	1	42	2	1	1	1	3	1	8	1	1	2	2	2	1	1	2	1	1	1	2	2	2	2	2
KGD184	1	45	2	1	1	1	4	1	8	1	2	1	2	1	1	2	2	2	2	2	2	1	2	2	2
KGD185	1	38	2	2	1	1	5	1	8	1	2	2	2	1	1	1,2,3,4,5	2	1	1	2	1	1	2	2	2
KGD186	1		2	1	1	2	3	1	8	2	2				1	1	3	2	2		2
KGD187	1	34	1	2	1	1	5	1	8	1	2	2	2		1	1,2,3,4,5		1	1	1	1	1	2	2	2
KGD188	1	28	2	1	1	1	5	1	8	1		2	2	1	1	1,2,4	3	1	1	1	1	1	2	2	2
KGD189	1		2	1	1	2	5	1	8	2						2	3				2	2
KGD190	1	28	1	2	1	1	4	1	8	1	2	2	2	1	1	1,2,3,4,6	3	1	2	2	1	2	2	2	2
KGD191	1	31	1	1	1	2	4	1	2	1	2	2	2	2	1	1	3	1	1	1	1	1	2	2	2
KGD192	1	25	2	1	1	1	5	1	8	1	2	2	2	1	1	1,2,4		1	1	1	1	1	2	2	2
KGD193	1		2	2	1	1	5	1	8	1	2	2	2	1	1	1	2	2	2	2	2	1	2	2	2
KGD194	1	24	2	1	1	1	5	1	8	1	2	2	2	1	1	1	2	2	2	2	2	1	2	2	1
KGD195	1	35		1	1	1		1	8	1	2	2		1	1	2		2	2	2	2	1	2	1	2
KGD196	1	25	1	1	1	4	5	1	7	1	2	2	2	2	1	1	3	1	1	1	1	2		2	2
KGD197	1	31	1	1	1	1	4	1	8	1	2	2	2	1	1	2,6	5	1	1	2	1	1	1	2	1
KGD198	1	39	1	1	1	1	4	1	8	1	2	2	2	1	1	1,2,3,4,5		1	1	2	1	1	2	2	2
KGD199	1		2	1	1	2	2	1	1	2	2	2	2	1	1	1	3	1	1	2	2	2	2	2	2
KGD200	1	30	1	1	1	1	5	5	8	1	2	2	1	1	2	1	4	2	2	2	2	1	1	1	2
KGD201	1	31	2	1	1	3	5	1	8	1	1	2	2		1	1,2,3,4,5		1	1	2	1	2	2	2	2

## Sheet: GG
QUESTINNAIRE_NUMBER	A1_NATIONALITY	A2_AGE	A3_SEX	A4_MARITAL STATUS	A5_RESIDENCE	A6_OCCUPATION	A7_EDUCATION	A8_RELIGION	B1_COMORBIDITIES	B2_VACCINE_AWARENESS	B3_VACCINE_PROTECT	B4_VACCINE_18+	B5_VACCINE_CROCODILES	B7_VACCINE_PAIN	B6_CONTINUE_MASK	B8_BEST_INFO_SOURCE	B9_TRUSTED_SOURCE	C1_WILLINGNESS	C2_COMULSORY	C3_SAFE	C4_TAKE_VACCIN	C5_TAKEN_VACCINE_PAST	C6_VACCINE_REFUSAL_PAST	D1_RELIGION_HINDER	D2_TRADITION_PROTECT
GG0001	1	45	2	1	3	1	5	1	1	1	2	1	2	1	1	1	2	1	1	1	1	1	2	2	2
GG0002	1	27	2	1	3	1	5	1	8	1	2	2	2	2	1	2		2	1	2	2	2	2		2
GG0003	1	35	1	1	3	1	3	1	7	1	2	1	2	2	1	3	2	1	1	1	1	2	2	2	2
GG0004	1	49	2	1	2	1	5	1	8	1	2	1	2	1	1	4	2	1	1	1	1	1	2	2	2
GG0005	1	27	1	1	2	1	5	1	8	1	1	2	2	2	1	1	2	1	1	1	1	2	2	2	2
GG0006	1	67	1	2	3	2	2	1		1	2	2	2	2	1	1	1	1	1	1	1	1	2	2
GG0007	1	38	1	1	3	2	2	1	8	1	2	2	2	2	2	1	2	1	1	1	1	2	2	2	2
GG0008	1	46	2	2	3	2	5	1	4	1	2	2	2	1	1	1,2,3,4	2	1	1	1	1	1	2	2	2
GG0009	1	36	2	1	1	2	2	1	8	1	2	2	1	2	1	1	2	1	1	1	1	2	2	2	2
GG0010	1	26	2	1	1	2	3	1	8	2	2	1	2	1	1	4	3	1	1	1	1	1	2	2	2
GG0011	1		2	1	1	2	3	1	8	2	1	1	2	2	1	4	1	2	1	1	2	1	2	2	1
GG0012	1	36	2	1	1	1	3	1	8	1	1	1	2	1	1	2	2	1	2	1	1	2	2	2	2
GG0013	1	42	2	2	1	1	2	1	8	1	2	2	2	2	1	1	3	1	1	1	1	1	2	2	2
GG0014	1	29	2	1	1		2	1	7	2	2	2	2		1	2	2		2	2	2	1	2	2
GG0015	1	41	1	1	2	1	5		8	1	2	2	2	1	1	1	1	1	2	1	1	1	2	2	1
GG0016	1		2	1	1	1	5	1	8	1	2	2	2	2	1	2	2	1	1	1	1	1	2	2	2
GG0017	1	19	2	1	2	4	2	1	8	1	2	2	2	1	1	1	2	1	2	1	2	1	2	2	1
GG0018	1	45	2	2	3	1	5	1	8	1	2	1	2	1	1	1,2,3,4	1	1	1	1	1	1	2	2	2
GG0019	1	29	2	1	3	2	4	3	4	2	1	2	2	1	1	1	1	1	1	1	1	1	2	1	2
GG0020	1	32	1	1	2	1	4	1	8	2	2	2	2	2	1	1	2	1	2	1	1	1	2	2	1
GG0021	1	70	2	2	1	2	1	1	2	2		2	2	2	1	1	2	1	1	1	2	2	2	1	2
GG0022	2	35	2	1	1	2	2	1	8	1	1	1	2	1	1	2	2	1	1	1	1	2	2	2	1
GG0023	1	39	2	2	1	2	2	1		1	2	2	2	2	1	2	2	1	1	1	2	1	2	2	2
GG0024	1	34	2	1	2	1	3	1	8	1	2	2	2	2	1	3	2	2	1	1	2	2	2	2	2
GG0025	1	52	2	2	3	2	2	1	1	1	2	2	2	2	1	1	2	1	1	2	2	1	2	2	2
GG0026	1	37	2	1	1	1	3	1	4	1	2	2	2	2	1	1	2	1	1	1	1	1	2	2	2
GG0027	1	42	2	1	3	1	5	1	8	1	1				1	1	3	1	2	1	1	2	2	2	1
GG0028	1	48	2	2	2	1	1	5	8	2	2	2	2	1	1	1	2	1	1	1	1	2	2	2	1
GG0029	1	53	2	1	1	1	1	1	8	2	1	`	2	1	1	1	2	1	1	1	1	1	1	1	1
GG0030	1	39	2	2	2	2	5	5	8	1	1	1	2	2	1	1	2	1	1	1	1	1	2	2	2
GG0031	1	53	1	2	2	1	5	1	8	1	2	2	2	2	1	1	1	2	2	2	2	2	2	2	1
GG0032	1	63	2	1	2	1						2	2		1	2	1	1	2	2	2	2	2	2	2
GG0033	1	67	2	2	2	2	5	1	1	2	2	2	2	1	1	1	1	1	1	1	2	1	2	2	2
GG0034	1	59	2	2		2	2	1	8	1				1	1	2		1	1	1		2	2	1	2
GG0035	1	51	1	2	2	1	5	1	8	1	1	1	2	2	1	1	2	1	1	1	2	1	2	2	1
GG0036	1	30	1	1	2	1	2	1	8	2	2	2	2	1	1	1	3	1	1	2	2	1	1	2	1
GG0037	1	27	2	1	2	1	3	1	8	2	2	2	2	1	1	3	3	2	1	2	2	1	1	2	1
GG0038	1	56	1	1	2	2	3	1	8	2	2	1	2	2	1	1	2	1	1	1	1	1	2	1	1
GG0039	1	39	1	1	1	1	2	1	8	1	2	2	2	2	1	1	2	1	1	1	1	1	2	2	1
GG0040	1	19	2	1	1	3	3	1	8	1	1	2	2	1	1	1	1	1	1	1	2	1	2	2	1
GG0041	1		1	2	1	1	2	1	8	2	1	2	2	2	1	1	2	1	1	1	2	2	2	1	2
GG0042	1	59	1	4	1	2	1	5	1	2	2	2	1	2	1	1	2	2	2	2	2	1	1	2	1
GG0043	1	26	2	1	1	2	3	1	4	2	2	2	2	2	1	1	2	2	2	2	2	1	2	2	2
GG0044	1	55	1	2	1	2	2	5	8	2	2	2	2	1	1	2	2	2	2	1	2	2	1	2	2
GG0045	1	45	1	3	1	4	3	5	1	2	2	2	2	2	2	4	1	2	2	2	2	1	1	2	1
GG0046	1		2	1	1	1	3	1	8	2	1	2	1	2	1	3	2	1	1	1	2	2	2	2	2
GG0047	1	19	2	1	1	4	3	1	4	1	1	2	2	2	1	1	5	1	1	1	1	1	2	2	2
GG0048	1	32	1	2	1	2	2	1	1	2	2	2	2	1	1	4	3	2	2	2	2	1	1	2	2
GG0049	1		1	1	2	3	4	1	1	1	2	2	2	2	1	5	3	1	1	2	2	1	2	2	1
GG0050	1	36	2	2	1	1	2	1	4	1	2	2	2	1	1	2	2	2	1	2	2	1	1	2	1
GG0051	1	67	2	2	2	1	3	1	1	1	2	1	2	1	1	1	2	1	1	1	1	1	2	2	2
GG0052	1	26	2	1	1	1	1	1	8	1	1	1	2	2	1	1	2	1	1	1	2	1	2	2	2
GG0053	1	28	1	1	2	1	4	1	7	2	2	2	2	1	1	6	2,5	2	2	2	2	2	2	2	2
GG0054	1	22	2	1	3	1	5	1	8	1	2	2	2	1	1	1,4	2,3	2	2		1	1	2	2	2
GG0055	1	43	2	2	2	1	5	1	8	2	2	2	2	1	1	2,4	1,2	2	2		2	2	2	2	2
GG0056	2	45	1	2	3	1		1	1	1	2	2	2	1	1	5	2,3	2	2	2	1	1	2	2	2
GG0057	1	33	1	1	1	1	2	1	8	1	1	1	2	1	2	1	1	2	2	2	2	2	2	2	2
GG0058	1	24	2	1	2	1	5	1	8	1	2	2	2	2	1	2	1	2	1	1	2	1	2	2	2
GG0059	1	28	2	1	1	1	4	1	8	1	2	2	2	1	1	3	3	1	1	1	2	1	2	2	2
GG0060	1		2	1	3	3	3	1	8	1	1	2	2	2	1	2	2	1	1	1	1	1	1	2	1
GG0061	1	19	2	1	3	1	4	1	8	1	1	2	2	2	1	1	2	1	1	1	2	2	2	2	2
GG0062	1	31	2	1	2	1	2	1	8	1	1	2	2	2	1	1	1	1	1	1	2	2	2	2	2
GG0063	1	26	2	1	3	2	5	1	4	1	1	2	2	1	1	2	2,3	1	1	1	1	1	2	2	2
GG0064	1	32	2	2	3	1	5	1	8	1	2				1	2	3	2	2			1	2	2	2
GG0065	1	32	2	1	2	2	4	1	8	1	1	2	2	2	1	4	2	2	1	1	1	2	1	1	2
GG0066	1	26	2	1	1	2	3	1	8	1	1	2	2	2	1	4	2	1	1	1	2	2	2	2	2
GG0067	1		1	1	1	1	3	1	1	7	1	1	1	2	2	1	2	3	1	1	1	2	2	2	2
GG0068	1		1	1		1	4					1				1	1	1	1	2	1		1	1	1
GG0069	1	20	2	1		3	2	1		1	1	2	2	1	1	1	2	1	2	2	1	2	2	2	2
GG0070	1		2	2	1	2	2	1	4	2	2	2	2	2	1	1,2,3,4,5	3	1	1	1	1	2	2	2
GG0071	1	27	2	1	1	3	4	1	8	1	1	2	2	1	1	4	2	1	1	1	1	2	2	1	1
GG0072	1		2		2	2	3	1	8	2	1	2	2		1		3	1	1	1	1	2	2	2
GG0073	1	44	2	2	3	1	4	1	8	1	1	1		1	1	3	2	1	1	1	2	1	2	1	1
GG0074	1	28	1	1	2	2	3	1	8	2	1	1	1	1	1	1	2	1	1	1	2	2	2	1	1
GG0075	1		2	1	3	2	5	1	8	1	2	1	2	1	1	2	3	2	1	1	1	1	2	2	2
GG0076	1	26	2	1	2	3	4	1	4	1	2	2	2	1	1	5	3	1	1	1	2	1	2	2	1
GG0077	1	38	2	2	3	1	4	1	8	2					1	1,2,3,5	2,3	1	1	1	2	2	2	2	2
GG0078	1	18	2	1	2	1	3	1	8	2	1	2	2	2	1	1,2	2,3	2	2	2	2	2	2	2	2
GG0079	1	33	2	1	1	1	3	1	8	2	2	2	2	1	1	1		1	2	2	2	2	2	2
GG0080	1	55	2	1	3	1	2	1	4	1	1	2	2	2	1	2	2,3	1	1	1		1	2	2	2
GG0081	1		2	1	3	1	5	1	8	2	2	1	2	1	1	1	3	1	1	2	2	2	2	2	2
GG0082	1	21	2	1	2	3	4	1	8	1	2	2	2	2	1	4	3	1	2	1	2	1	2	1	2
GG0083	1	33	2	1	1	2	3	1	8	2	2	2	2	2	1	1	1	2	2	2	2	2	1	2	1
GG0084	1	30	2	1	2	2	3	1	8	2	1		2		2	2	2	1	1	1	2	2	2	2
GG0085	1		1	2	1	2	2	1	1,2,4	2	2	2	2	2	1	1,2	3	1	1	2	2	2	2	2
GG0086	1	19	2	1	3	2	2	1	4	1	1	1	1	1	1	2	1	1	1	1	1	1	1	1	1
GG0087	1	23	2	1	2	2	5	1	8	1	2	2	2	1	1	1,2,3,4,5	1,2,3,4	1	2	1	2	1	1	2	2
GG0088	1	32	2	1	2	2	5	1	8	1	2	2	2	1	1	1	2	1	1	1	1	1	2	2	2
GG0089	1	21	2	1	3	3	4	1	8	2	2	2	2	2	1	2	2	1	1	1	2	1	2	2	2
GG0090	1	44	2	2	2	2	3	1	8	2			2	2	1	5	4	2		2		2		2
GG0091	1	40	1	1	2	1	3	1	8	1	2	2	2	1	1	1,2,3,4,5	1,2,3,4	1	1	1	2	1	2	2	2
GG0092	1	27	2	1	3	1	5	1	8		2	2	2	1	1	4	1,2,4	1	2	1	1	1	2	2	1
GG0093	1	28	2	1	2	2	3	1	8	1	2	1	2	2	1	2	3	1	1	2	2	2	2	2
GG0094	1	19	2	1	2	1	1	1	8	2	2				1	1	4	1	2		2	2	2	2	2
GG0095	1	21	2	1	3	2	5	1	4	1	1	2	2	1	1	2	2	1	1	1	2	2	2	1	2
GG0096	1	26	1	1	2	1	3	1	8	2						1,2,3,4,5		2	2		2	2	2	2
GG0097	1	30	1	1	2	2	5	1	8	2		1	2	1	1	5	3		2	2	2	2			2
GG0098	1	28	2	1	3	2	4	1	8	1	2	1	2	1	1	4,5	2	2	2	2	2	1	1	2	1
GG0099	1	26	1	1	2	1	3	1	8	2	2		2		1	1,2,3,4,5	1,4	2	2	2	2	2		1
GG0100	1	24	2	1		1	3	1	4,6	1	1	2			1	1,2,3,4,5	1,2,2,4	1	1	1		2		2
GG0101	1	46	1	2	2	1	5	1	1	1	2	2	2	2	1	4	3,4	1	2	1	1	1	2	2	2
GG0102		41	1	1	2	1	4	1	8	2	2	2	2	1	1	1,2,3,4,5	1	1	1			1	2	2	1
GG0103	1	58	2	1	2	1	5	1	1	1	2	2	2	1	1	4	1,4	1,4	1	1	1	1	2	2	2
GG0104	1	28	2	2	3	1	5	1	8	1	2	2	2	1	1	4	1	1	1	1	1	1	2	2	2
GG0105	1	28	2	1	1	1	3	1	8	1	2	2	2	2	1	1,2,3,4,5,6	2,3	1	1	1	2	1	2	2	2
GG0107	1	26	2	2	3	3	4	1	8	2					1	4	1	1	1	1	2	1	2	2	2
GG0108	1	25	1	1	3	1	5	1	8	1		2	2	1	1	4	3	1	2	2	1	1	2	2	2
GG0109	1	21	2	1	3	3	4	1	8	1	2	2	2	1	1	2	3	2	2	1	2	2	2	2	1
GG0110	1	20	1	1	3	2	5	1	8	1	1	2	2	1	1	1	5	2	2	2	1	2	2	1	1
GG0111	1	23	2	1	3	2	4	1	8	1	2				1	1,2,3,4,5,6	2	1	2	2	1	1	2	2	1
GG0112	1	25	2	1	3	1	5		8	1	2	2	2	1	1	1,2,4	2,4	1	1	1	1	1	2	2	2
GG0113	1		2	1	3	3	4	1	8	1	1	2	2	2	1	4	2	1	1		2	1	2	2	2
GG0114	1	20	2	1	1	1	3	1	8	2	2	1	2	1	1	4	2,3	2	2	1	2	2	2	2	2
GG0115	1	26	2	1	1	1	3	1	8	1	2	1	2	1	1	1	3	2	2	2	2	1	2	2	2
GG0116	1		2	1	1	1	3	1	8	2	2				1	3	2	2	2	2	2	2	2	1	1
GG0117	1	22	2	1	3	3	4	1	8	1	1	1	1	1	1	1	3	1	2	1	2	2	2	2
GG0118	1	24	2	1	3	2	3	1	8	1	1	2	2	2	1	4,5	3,4	2	2	1	2	2	2	1
GG0119	1	19	2	1	3	3	4	1	8	2	2	2	2	1	1	5	3	1	1	1	1	2	2	2	2
GG0120	1	67	2	2	1	2	1	1	8	2	2				1	3	2	1	1	1	2	2	2	2
GG0121	1	25	2	1	3	2	5	1	4	1	2	2	2	1	1	1	2,3	1	2	2	1	1	2	2
GG0122	1	23	2	1	3	2	3	1	8	1	2	2	2	1		5	4	1	1	2	2	1	2	2	2
GG0123	1	20	2	1	3	3	4	1	4	1	2	2	2	2	1	2	4	1	1	1	2	2	2	2	2
GG0124	1	20	1	1	3	3	4	1	1	1	2	2	2	1	1	1	2	1	1	1	1	1	2	2	1
GG0125	1	29	2	1	2	3	4	1	8	1	2	2	2	1	1	4	1,4	1	1	1	1	1	2	2	2
GG0127	1		2	1	1	3	4	1	8	2	1	2	2	2		2	3	1	2	1	1	1	2	2	2
GG0128	1	20	2	1	2	3	2	1	8	1		2	2	2	1	2,4	2,3	2	2		1	1	2	2	1
GG0129	1	39	1	1	3	1	4	1	8	1	2	2	2		1	1,2,3,4	2	1	1		2	1	1	2
GG0130	1	33	2	1	2	2	5	1	8	1	2	2	2		2	2	2	2	2	2	2	2	2	2	2
GG0131	1		2	1	1	1	3	1	8	1	1	2	2	1	1	4	1	1	1	1	2	1	2	2	1
GG0132	1	29	2	1	1	2	2	1	8	1	1							1	1	1	2	2	2	2	2
GG0133	2	22	2	2	3	2	2	1	8	1	2	2	2	1	1		2,3	1		1	1	1	2	2	2
GG0134	1		2	1	3	1						2	2	1	1	2	2,3	1	1	1	1	1	1	2	2
GG0135	1	42	2	2	3	2	2	1	8	1	1	1	2	2	1	1	2	1	2	1	2	2	2	2	2
GG0136	1	24	2	1	1	2	2	1	8	2	1	2	2	2	1	2	2	1	1	1	2	2	2	1	1
GG0137	1	29	2	2	2	2	3	1	8			1	2	1	1	1	3	1	2	2	2	2	2	2	2
GG0138	1	35	2	1	3	2	5	1	8	1	2	1	2	2	1	1	1,2	1	1	1	2	1	2	2	1
GG0139	1	39	2	1	3	2	5	1	8	1	2	2	2		1	1	3	1	1	1	2	2	2	2	2
GG0140	1	45	2	1	2	2	1	1	8	1	2	2	2	1	1	1	2	2	2	2	2	2	2	2	1
GG0141	1	19	1	1	3	3	4	1	8	1	2	2	2	1	1	5	3	1	2	2	2	1	2	2	2
GG0142	1	38	1	2	3	1		1	8	1	2	2	2	1	1	1	2,3	1	1	1	1	1	2	2	2
GG0143	1	33	1	2	2	1	5	1	8	1	2	2	2	1	1	2	2,3	1	1	1	1	1	2	2	2
GG0144	1	33	1	1	3	2	3	1	7	1	2	2	2	2	1	1	2,3	1	1	1	1	1	2	2	2
GG0145	1	28	2	1	2	2	3	1	8	1	2	2	2	2	1	1,2,3,4,5,5	1	1	1	1	1	2	2	2
GG0146	1	22	2	1	2	3	4	1	8	1	2	2	2	2	1	3,4	1,4	2	2	2	2	2	2	2
GG0147	1		2	2	1	1	4	1	8	1	1	2	2	2	1	2	2	1	1	1	2	2	2	2
GG0148	1		2	1	2	1	3	1	7	2	2	2	2	2	1	1	3	1	1	1	2	1	2	2
GG0149	1	32	2	1	2	1	5	1	8	1	2	2	2	1	1	2	2	1	1	1	2	2	1	2	2
GG0150	1	33	2	1	2	2	3	1	8	2	1	2	2	2	1	4	3	1	1	1	2	2	2	2	2
GG0151	1		3	2	3	3	4	1	8	1	2	2	2	1	1	1,2,5	3	2	1	2	2	2	2	2
GG0152	1		2	1	2	3	4	1	8	2	1	2	2	1	1	5	4	1	1	1	1	2	2	2	2
GG0153	1	31	2	1	2	2	3	1	8	2	2	2	2	1	1	1	3	1	1	1	2	2	2	2	2
GG0154	2	34	2	2	2	2	3	1	8	1	2	1	2	2	1	2	3	1	1	1	1	2	2	2	2
GG0155	1	34	2	1	2	2	2	1	8	2	1		2	2	1	1	2	1	1	1	1	2	2	2
GG0156	1	20	2	1	1	3	2	1	8	2	2	2	2	2	1	4	2	2	1	2	2	2	2	2	2
GG0157	1	38	1	2	2	2	3	5	8	1	2	2	1	1	1	1	3	1	2	2	2	1	1	2	2
GG0158	1	34	2	1	3	1	3	1	8	2	2	2	1	1	1	2	3	2	2	2	2	2	2	1
GG0159	1	28	1	1	1	1	5	5	8	2	2					6	3	2	2	2	2	1	1	1	1
GG0160	1	40	2	1	1	2	2	1	8	2	1	2		1	1	2	3	1	1	1	2	2	2	1	2
GGO161	1	21	2	1	2	1	3	1	8	1	2	2	2	1	2	1	3	2	2	2	2	2	2	1	2
GG0162	1	21	1	1	2	1	3	1	8	1	1	2	2	2	1	2	3	1	1	1	2	2	2	2
GG0163	1	30	1	1	3	2	3	1	8	1	2	1	2	2	1	2	2	1	1	1	2	1	2	2	2
GG0164	1		1	2	1	1	3	1	8	1	2	2	2	1	1	1	2,3	1	2	2	1	1	1	1
GG0165	1		2	1	2	1	3	1	8	2	2	2	2	1	1	1,2,3,4,5	3
GG0166	1	45	2	1	3	1	2	1	8	2	2	2	2	2	1	2	2	1	1	1	2	2	2	2	2
GG0167	1		2	1	1	2	2	5	8	2	2	2	2		1	1		1	1	1	2	2	2	2
GG0168	1	21	1	1	3	1	2	1	8	2	2	2	2	2	1	1	3	2	2	2	2	2	2	2	2
GG0169	1	36	1	1	3	1	5	1	8	1	1	2	2	2	1	4	2	1	2	1	2	2	2	2	2
GG0170	1	29	2	1	2	1	4	1	8	1	2	2	2	1	1	4	2,3	1	1	1	2	1	2	2	2
GG0171	1	34	1	1	1	2	1	1	8	2	2	2	2	1	1	5	1	2	2	2	2	2	2	1	1
GG0172	1	29	1	1	2	1	4	1	8	1	2	1	2	1	1	4	1	2	2	2	2	2	2	2
GG0173	1	41	2	1	2	1	3	1	7	1	1	2	2	1	1	4	2,3	1	1	1	1	1	2	2	1
GG0174	1	27	1	1	3	1	3	1	8	2	2	2	2	2	1	2	1,2,3	2	2	2	2	1	1	1	1
GG0175	1	39	2	1	1	2	5	1	8	2	1							1	2	1	1	1	1	2
GG0176	1	37	1	1	2	1	3	1	4	2	2	2	2	2	1	1	4	2	2	2	2	2	1	1	1
GG0177	1		1	1	3	1	3	1	8	1	2	2	2	2	1	1	1	2	2	2	2	2	2	1	1
GG0178	1		1	3	2	1	2	1	8	1	2	2	2	2	2	1	1,3	2	2	2	2	2	2	1	1
GG0179	1	69	1	3	3	2	4	1	8	2	1	2		3	2	3	2	1	1	1	2	2	2	2	1
GG0180	1	40	2	1	3	1	4	1	8	1	2	1	2	1	1	1,2	2,3	1	1	1	1	1	2	2	2
GG0181	1	54	2	2	2	1	4	1	8	2	2	2	2	1	1	1,2	2,3
GG0182	1		1	1	3	1	3	1	8	1	2	2	2	1	1	6	3	2	2	2	2	1	1	1	1
GG0183	1	27	2	1	3	1	2	1	8	1	2	2	2		1	1	2	1	1	1	2	2	2	2	2
GG0184	1	67	2	2	3	2	5	1	8	2	2	2	2	2	1	2	2	1	1	1	2	2	2	2
GG0185	1	57	1	2	3	1	5	1	1	2	2	2	2	1	1	3	2	1	1	1	1	2	2	2
GG0186	1	41	2	1	2	2	3	1	7	2	1	2	2	1	1	1	5	1	1	1	2	2	2	2	2
GG0187	1	20	2	1	1	3	3	1		1	1	2	2	2	1	1,2	2	1	1	1	2	2	2	2
GG0188	1	25	2	1	3	2	4	1	4	2	1	2	2	2	1	3	2	1	1	1	2	2	2	2
GG0189	1	40	1	3	3	1	5	1	8	2	2	2	2	2	2	3	1,3	2	2	2	2	2	1	1	1
GG0190	1	39	2	2	3	1	5	1	2	1	2	2	2	2	1	2	2,3	2	2	2	2	2	2	1	1
GG0191	1	30	2	2	3	1	3	1	8	2	2	2	2	2	2	5	2,3,4	2	2	2	2	2	2	1	1
GG0192	1	25	2	1	3	1	5	1	8	2	2	2	2	2	1	5	2,3	2	2	2	2	2	1	1	1
GG0193	1	35	1	2	3	1	5	1	8	1	2	2	2	2	1	1	4	2	2	2	2	1	1	1	1
GG0194	1	35	2	3	3	2	5	1	8	1	2	2	2	2	1	1,2,3,4,5
GG0195	1	20	2	1	3	2	3	1	8	1	2	2	2	2	1	2	3	1	1	1	2	2	2	2	1
GG0196	1	46	2	1	1	1	3	1	8	1	2	2	2		1	1,2,3,,5	2	2	2	2	2	2	2	2	2
GG0197	1	23	2	1	1	3	4	1	8	2	2	2	2	2	1	2	3	2	2	2	2	2	2	2
GG0198	1	40	1	1	2	2	4	1	8	1	2	2	1	1	1	1	2	2	2	2	2	2	2	2	1
GG0199	1	23	1	1	2	1	4		8	2	1	2	2	1	1	5	3	1	1	1	1	2	2	2	1
GG0200	1	19	2	1	3	2	3	1	8	1	2		2		1	1	2,3	1	1	1	1	2	2	2	2
GG0201	1	23	2	1	2	3	4	1	4	2	2		2		1	5	3	1	1		2	2	2	2	1
GG0202	1	49	2	1	3	2	5	1	8	1	2	2	2		1	2	1,2	2	2	2	2	1	1	1	1
GG0203	1	26	2	1	3	2	5	1	8	2	2	2	2	2	1	2	2	1	2	1	1	1	2	2
GG0204	1	49	1	2	1	1	5	1	8	2	1	2	2	1	1	3	2	1	1	1	2	2	2	2
GG0205	1		2	2	1	2	3	1	8	2	2	2	2	2	2	1	1,2	2	2	2	2	1	1	1	1
GG0206	1	42	2	1	3	2	3	1	8	2	2	2	2	2	1	1	2,3	2	2	2	2	2	1	1	1
GG0207	1	41	2	2	1	2	4	1	8	1	1	2	2	1	1	4	3	1	1	1	2	1	2	2	2
GG0208	1	47	1	1	2	2	1	8	2	2	2	2	1	1	1	3	1	1	1	1	1	2	2
GG0209	1	20	2	1	1	2	2	1	8	2	2	2	1	1	1	1	3	1	1	2	2	1	2	2	2
GG0210	1	35	1	1	2	2	2	1	8	1	2	2	2	1	1	4	3	2	2	2	2	1	1	2	1
GGO211	1	23	2	1	2	1	4	1	8	2	2	2	2	2	1	1	3	1	1	2	2	2	2	2	1
GG0212	1	28	1	1	2	1	2	3	8	2	2	1	2	1	1	1,2,3,4,5	1,2,3,4	1	2		2	2	2	2	2
GG0213	1	24	1	1	1	2	3	4	8	2	2	1	2	1	1	1,2,3,4,5	3	2	1		1	2	2	2	2
GG0214	1	23	1	1	2	1	2	1	8	1	1	2	2	2	1	3	2	1	1	1	2	2	2	2	2
GG0215	1	29	1	1	3	1	4	1	8	1	2	2	2	2	1	1	1	1	1	1	2	2	2	1	1
GG0216	1	25	1	1	3	1	4	1	6	2	2	2	2	2	1	2	4	2	2	2	1	2	2	1	2
GG0217	1	21	1	1	1	3	4	1	8	1	1	2	2	2	1	1	2	1	1	1	1	1	2	2	2
GG0218	1	33	2	1	1	2	2	1	8	2	1	2	2	2	1	1,2,3,4	1,2,3	1	1	1	1	2	2	2	2
GG0219	1		2	1	1	2	1	1		2	1	2	2	2	1	1	2,3,4	1	1	1	1	2	2	2	2
GG0220	1	59	2	2	1	2	2	1	1,4,7	2	1	2	2	2	1	1,2,3,4	2,3,4	1	1	1	2	2	1	2	2
GG0221	1	32	1	1	2	1	3	1	8	2	2	2	2	1	1	1	2	1	1	1	2	2	2	2
GG0222	1	64	1	2	1	2	1	5	8	2	1	2	2	1	1	1	2	1	1	1	1	2	2	2
GG0223	1	32	2	2	1	3		1	8	2	2	2	2	1	1	1	3	1	1	1	1	2	2	2
GG0224	1	25	2	1	2	1	3	1	8	1	2	2	2	1	1	1	2	1	1	1	1	2	2	2	2
GG0225	1	44	2	1	2	1	4	1	8	2	2	2	2	1	1	1,2	2,3	2	2	2	2	2	2	2	2
GG0226	1	34	1	1	2	1	3	1	1	2	1	1	2		1	2	2	1	1	1	1	1	2	2	2
GG0227	1	21	2	1	2	2	3	1	6	1	2	2	2	2	1	4	1	2	2	2	1	2	2	2
GG0228	1	19	2	1	3	1	2	1	8	2	1	2	2	2	1	3	1	1	1	1	2	2	2	2	2
GG0229	1		1	1	3	1						1	2	1	1	6	2	1	1	1	1	1	1	2	2
GG0230	2	46	1	2	3	1	4	3	8	2	1	2	1	1	1	2	2	1	1	1	2	2	2	1	2
GG0231	2	38	1	1	2	1	3	1	2	2	1	2	2	1	1	2	2	1	1	1	1	1	2	2	2
GG0232	1	21	2	1	1	2	3	1	8	2	2	2	2	2	1	1	1	1	1	1	1	2	2	2
GG0233	1	22	2	1	1	1	3	1	8	1	1	2	2	2	1	1	2	1	1	1	1	2	2	2	1
GG0234	1	37	1	1	3	1	5	1	8	1	2	2	2	1	1	1	2	2	2	2	2	2	2	2	1
GG0235	1	31	1	1	2	2	4	1	8	1	2	2	2	1	1	2	2	2	1	2	2	1	2	2	2
GG0236	1	49	2	1	2	2	3	1	8	1	1	2	2	2	1	1	3	1	1	1	2	1	2	2	2
GG0237	1	63	1	2	1	2	2	1	1,2	2	1	2	2	2	1	1,2,3,4	1,2,3	1	1	1	2	2	2	2	2
GG0238	1	31	2	1	3	1	5	1	8	1	1	2	2	2	1	2	2,3	1	1	1	1	1	2	2	2
GG0239	1		1	1	3	2	1	1	1	1	1	1	1	2	1	2	4	1	2	2	1	2	1	2	1
GG0240	1		2	2	3	2	5	1	8	1	2	2	2	1	1	1,2,3,4,5	1,2,3	1	1	1	1	1	2	2	2
GG0241	1	29	2	1	2	1	3	1	7	2	2	2	2	1	1	2	2	1	1	1	2	2	2	2	2
GG0242	1	24	2	1	1	1	3	1	8	2	2	2	2	2	1	3	1	1	1	1	2	2	2	2	2
GG0243	1	46	2	1	3	1	3	1	1	1	1	2	2	1	1	1	4	1	1	1	2	2	2	2	2
GG0244	1		2	1	1	1		1	8	2						2	1				2	2	2		1
GG0245	1		2	1	1	2	2	1		2	1
GG0246	1	62	2	4	1	2	2	1	1	2	2	2	2		1			1		1	1	2	2	2	2
GG0247	1	25	2	1	3	1	5	1	8	2	1	2	2	1	1	1	1	2	1	1	1	2	2	2	2
GG0248	1	30	2	1	3	2	2	1	8	2	1	2	2	2	1	5	1	1	1	1	2	2	2	2	2
GG0249	1		1	1	3	1	4	5	8	1	2	2	2	1	1	1,2,3,4,5	3	2	2	2	2	1	1	2	2
GG0250	1	31	1	1	3	1	4	1	8	1	1	2	2	1	1	1,2,3,4,5	3
GG0251	1	43	2	2	2	1	5	1	8	1	2	2	2	1	1	1,2,3,4,5	4	1	2	1	1	1	1	2	1
GG0252	1	31	2	1	3	1	5	1	8	1	2	2	2	1	1	6	2,3	1	2	1	1	1	2	2	2
GG0253	2		1	4	3	1	5	1	1	1	2	1	2	1	1	1,2,	2,3	1	1	1	1	1	2	2	2
GG0254	1		2	1	2	1	2	1	7	2	1	2	2	2	1	1	2	2	2	2	2	2	1	1	1
GG0255	1	58	2	1	1	2	1	1	8	1	2	2	2	2	1	1	2	2	1	1	2	2	2	1	1
GG0256	1	25	2	1	2	2	3	1	8	1	1	2	2	1	1	1	2	1	1	1	1	2	2	2	1
GG0257	1		2	1	2	1	5	1	8	1	1	2	2	2	1	1,2,3,5	2,3	1	1	1	2	2	1	2	2
GG0258	1	25	2	1	1	3	4	1	8	1	1	1	2	2	1	1	2	1	1	1	1	2	2	2	1
GG0259	1	27	2	1	2	2	3	1	7	1	1	2	2	2	1	1	1	1	1	1	1	2	2	2	2
GG0260	1	23	2	1	3	3	5	1	8	1	1	1	2	1	2	4	2	1	1	1	1	1	2	2	2
GG0261	1	24	2	1	2	2	4	1	8	1	1	2	2	2	1	1,2,3	3	1	1	1	2	2	2	2	2
GG0262	1	22	2	1	1	2	2	1	4	2	2	2	2	2	1	1	2	1	1	1	2	2	2	2	2
GG0283	1		2	1	3	2	4	1	8	1	1	2	2	1	1	1,2,3,5	3
GG0284	1	64	1	2	2	1	2	1	1	1	1	2	2	1	1	1,2		1	1	1	2	1	2	2	2
GG0265	1	32	2	1	1	1	5	1	8	1	2	2	2	2	1	2	2	1	1	1	2	1	2	2	1
GG0266	1		2	1	3	3	3	3	8	1	2		2	2	1	5		1	1	1	2	1	2	2	2
GG0267	1	33	1	1	2	1	2	1	8	2	1	1	2	1	1	1	3	1	1	1	1	2	2	2	2
GG0268	1	28	2	1	3	1	5	1	8	1	2	2	2	2	1	4	1,2	2	2	1	2	1	1	2	2
GG0269	1	33	1	1	3	2	3	1	8	2	2	2	2	2	1	1	3	1	1	2	1	1	2	2	2
GG0270	1	40	2	1	3	2	4	1	8	1	2	2	2	1	1	4	3	2	2	2	2	1	2	2	2
GG0271	1	36	2	1	1	2	3	2	8	2		2	2		1	1	3	2	1		2	2	2	2	2
GG0272	1	35	2	2	3	2	5	1	8	1	2	2	2	2	1	2	3	2	2	2	2	1	2	1	1
GG0273	1	38	1	1	3	1	3	1	8	1	2	2	2	2	1	1	1	1	1	1		1	2	2	2
GG0274	1		1	1	1	1		1	8	1	2	2	2	1	1	1,2,3,4	2	1	1	1	1	1	1	2	2
GG0275	1	45	2	2	3	1		1	8	1	1	2	2	2	1	1,2,3,4	2	1	1	1	2	1	2	2	2
GG0276	1	54	2	2	2	1	2	1	1,7	1	2	1	2	1	1	1,2	3	1	1	1	1	1	2	2	2
GG0277	1		2	1	3	1	5	1	8	1	2	2	2	1	1	1,2	2,3	1	1	1	1	2	2	2	2
GG0278	1		1	1	1	1	5	1	5	2	1	2	2	2	1	4	2	1	1	1	2	2	2	1	2
GG0279	1	34	2	1	2	1	3	2	2	3	3	3	3	3	2	2	3	1	1	1	1	1	2	2	2
GG0280	1	21	1	1	2	2	3	2	2	2	2	3	3	3	2	5	2	1	1	1	1	2	2	2	2
GG0281	1	50	1	2	2	1	3	2	8	1	2	2	2	2	1	4	2	1	1	1	2	2	2	2	2
GG0282	1	23	2	2	3	3	4	1	8	1	2	2	2	2	1	5	4	2	1	1	2	2	2	2	1
GG0283	1		2	1	3	3	2	1	8	1	1	2	2	1	1	4	2	1	1	1	2	2	2	2	2
GG0284	1	23	2	1	3	2	4	1	8	1	2	2	2	2	1	2	2	2	2	1	2	2	1	2	2
GG0285	1	23	2	1	3	3	4	1	6	1	1	2	2	1	1	2	1	1	1	1	1	2	2	2	2
GG0286	1	45	2	3	1	2	2	1	1	1	1	2	2		1	1	3	1	1	1	1	2	2	2	2
GG0287	1		2	1	3	2	4	1	8	1	2	1	2	2	1	4	2	2	2	2	2	1	2	2	2
GG0288	1	23	1	1	3	2	3	1	8	2	1	1	2	1	1	4	1,3,4	1	1	1	2	1	2	2	2
GG0289	1	38	2	1	3	2	5	1	8	1	2	2	2	2	1	1	1,2,4
GG0290	1	29	1	1	3	1	3	5	8	2	1	2	2	2	1	1	2	1	1	1	1	2	2	2	2
GG0291	1		2	1	1	2	2	1		1	1	2	2	2	1	1	3	1	1	1	2	1	1	1	2
GG0292	1	26	2	1	2	2	3	3	5	1	1	2	2	1	1	1	3	1	1	1	2	2	2	1	1
GG0293	1	25	1	1	3	3	3	1		1	1	2	2	2	1	1,2,3,4,5	4	1	1	1	2	2	2	2	2
GG0294	1	22	2	1	3	2	3	1	8	1	2	2	2	2	1	2	2,3	1	1	1	1	1	2	2	2
GG0295	1	22	2	1	3	3	4	1	7	1	2	2	2	1	1	4	3	1	1	2	1	1	2	2	2
GG0296	1		2	1	3	1	4	1	8	1	2	1	2	2	1	1	2,3	1	2	1	1	1	1	2	2
GG0297	1		2	1	3	3	3	1	1	2	2	2	2	2	1	2	1	2	2	2	2	1	1	2	1
GG0298	1	36	2	1	1	2	2	1	8	1	2	2	2	2	1	1	2	1	1	1	2	2	2	2	1
GG0299	1		1	1	2	1	4	1	8	2	2	2	2	2	1	1	2	1	1	2	2	2	2	2	2
GG0301	1		1	1	3	2	2	1	8	2	1	1	2	2	1	1	2	1	1	1	1	2	2	1	2
GG0302	1	24	1	1	3	1	5	1	8	1	2	2	2	2	1	1,2,3	2,3	2	2	2	2	1	2	2	2
GG0303	1	37	1	1	3	1	5	1	8	1	2		2	2	1	1	3	1	1	2	2	2	2	1	1
GG0304	1	23	2		3	1	5	1	8	1	2	2	2	1	1	4	3,4	2	2	2	1	1	2	2	2
GG0305	1	30	2	2	3	1	5	1	8	2	2	2		1	1	4	1,2,3,4	2	1		2	1	1	2	2
GG0306	1		1	1	2	1	5	1	8	1	1	2	2	1	1	3	3	1	2	1	1	1	2	2	1
GG0307	1	19	2	1		1	3	1	8	1		2	2	1	1	2	3	2	1	1	2	1	2	1	1
GG0308	1		1	1	3	1	2	1	8	2	2	2	2	1	1	1,2,2,2,2	3	2	2	2	2	1	2	1	1	1
GG0309	1	26	2	1		1	3	1	8	1	2	2	2	2	1	3	2,3	1	2	1	1	2	2	2	2
GG0310	1	25	2	1		1	3	1	4	1	2	2	2	2	1	3	2,3	1	1	1	1	1	2	2	2
GG0311	1		2	1	3	1	3	1	8	1	2	2	2	1	1	4,5	2,3	1	1	1	1	1	2	2	2
GG0312	1	25	1	1	2	1	5	1	8	1	2	2	2	1	1	2	2,3	1	2	2	1	1	2	2	1
GG0313	1	23	2	1	3	2	3	1	2	2	2	2	2	2	2	4	1	2	2	1	2	1	2	2	1
GG0314	1	23	2	1	3	2	3	1	8	2	2	2	2	2	2	4	1	1	2	1	2	1	2	2	2
GG0315	1		2	1	2	2	2	1	8	1	2	1	2	1	1	1,2	2	1	1		1	1	2	2	2
GG0316	1	54	2	2	3	1	5	1	7	1	2	2	2	1	1	2	3	1	2	1	1	1	2	2	2
GG0317	1	26	2	2	3	1	5	1	8	1	1	1	1	1	1	1,2,3,4,5	1,2	1	1	1	2	2	2	2	2
GG0318	1	37	1	3	2	1	4	1	1	1	2	2	2	2	1	1	1	1	1	1	1	2	2	2	2
GG0319	1	54	2	2	3	1	1	1	8	1	1	1	2	2	1	1,2	1,2	1	1	1	2	2	2	1	1
GG0320	1	45	1	1	3	1	4	1	1	1	2	2	2	1	1	2	2,3	1	2	1	1	1	2	2	2
GG0321	1	22	2	1	3	1	5	1	8	1	2	2	2	1	1	4	2,3,4	1	2	1	2	1	2	1	1
GG0322	1	18	2	1	3	2	2	1	8	2	2	2	2	2	1	1,2,3,4,5	2,4	2	2	2	2	2	2	2	2
GG0323	1	24	2	1	3	4	4	1	8	1	2	2	2	2	1	4	2	1	1	2	2	1	2	2	2
GG0324	1	59	2	2	3	1	5	1	1,4	1	2	1	2	1	1	1,2,3,4,5	2,3	1	2	1	1	1	2	2	2
GG0325	1	37	2	1	1	4	2	1	8	2	2	2	2	2	1	1	2	1	1	1	2	2	2	2	1
GG0326	1		1	1	3	1	3	1	8	2	2	2	2	2	1	1	2	1	1	1	2	1	2	2	2
GG0327	1	43	1	2	2	1	5	1	8	1	2	2	2	1	1	1,2,3,4,5	1	1	1	1	1	1	2	2	2
GG0328	1	38	2	1	1	1	3	1	4	2	2	1	2	1	1	4	1.2	1	1	1	2	2	2	2	2
GG0329	1		2	1		2	2	1	8	1	1	2	2	1	1	2	1	1	1	1	2	1	2	2	2
GG0330	1		2	1	1	3	3	1	8	1	2	2	2	1	1	1	3	1	2	1	2	1	2	2	2
GG0331	1	32	2	1	3	1	3	1	8	1	1	2		2	1	1	2	1	2	1	1	2	2	2	2
GG0332	1	22	2	1	1	2	3	1	8	1	2	1	2	1	1	1	1	2	1	1	2	1	2	1	2
GG0333	2	19	2	2	1	2	2	1	8	2	2	2	2	1	1	1	2	2	2	2	2	2	2	1	1
GG0334	1	38	2	1	1	2	2	1	7	1	1	2	2	2	1	2	1	1	1	1	2	2	2	2	1
GG0335	1	36	1	2	3	1	4	1	4	1	1	2	2	2	1	5	2	1	1	1	1	1	2	2	2
GG0336	1	37	2	2	1	4	3	1	7	2	2	2	2	1	1	2	1	2	1	2	2	1	2	1	1
GG0337	1	32	2	1	3	1	3	1	8	1	1	2		2	1	1	2	1	2	1	1	2	2	2	2
GG0338	1		2	1		2	2	1	8	1	1	2	2	1	1	2	1	1	1	1	2	1	2	2	2
GG0339	1	38	2	1	1	1	3	1	4	2	2	1	2	1	1	4	4,2,3	1	1	1	2	2	2	2	2
GG0340	1	43	1	2	2	1	5	1	8	1	2	2	2	1	1	4s	4,2,3	1	1	1	1	1	2	2	2
GG0341	1	30	2	1	1	2	3	5	8	1	2	2	2	2	1	1	1	2	2	2	2	2	2	2	2
GG0342	1	24	2	1	1	1	5	1	8	1	1	2	2	2	1	2	2	1	1	2	2	1	2	2	2
GG0343	1		2	1	2	2	3	1	8	1	1	2	2	2	1	4	1	2	1	1	2	2	2	2	1
GG0344	1	24	2	1		1	4	1
GG0345	1	26	2	1	1	1	5	1	8	1	2	2	2	2	1	5	2	1	1	1	1	1	2	2	2
GG0346	1	33	2	2	1	1	5	1	7	1	2	1	2	1	1	4	3	1	1	1	1	1	2	2	2
GG0347	1		2	1	1	2	2	1	8	2	2	2	2	1	1	1	3	1	1	1	1	1	1	2	2
GG0348	1		1	1	1	2	2	1	8	2	1	2	2	2	1	1	2	1	2	1	2	2	2	2	2
GG0349	1	55	2	1	2	2	1	1	2	1	2	1	2	1	1	1	3	1	1	2	2	1	2	2	2
GG0350	1		2	3	1	2	1	1	8	1	1	2	2	2	1	1	2	1	1	1	1	1	2	2	2
GG0351	1	33	2	2	1	1	5	1	8	1	1	2	2	2	1	1	2	1	1	1	1	1	2	2	2
GG0352	1	41	1	1	1	2	2	1	8	2	2	2	2		1	1	2	1	1		2	2	2	1	1
GG0353	1	28	2	1	1	2	3	1	8	1	1	2	2	2	1	4	4	1	2	1	1	2	1	2	2
GG0354	1		2	1	1	3	4	1	8	1	1	1	1	1	1	2	4	2	2	2	1	1	1	2	2
GG0355	1		2	1	1	1	3	1	8	1	1	2	1	1	1	1	1	1	1	1	2	2	2	1	2
GG0356	1	19	2	1	1	2	3	1	4	1	1	2	2	1	1	1	3	1	2	1	1	2	2	2	2
GG0357	1	22	1	1	1	3	5	1	4	1	2	2	2	1	1	1	2	1	2	1	1	1	2	2	2
GG0358	1	74	2	4	2	1	1	1	1	1	2	2	2	1	1	2	2	1	2	1	1	1	2	2	2
GG0359	1	40	1	1	1	1	5	1	8	1	1	2	2	1	1	1	5,3,2	1	1	2	1	1	2	2	2
GG0360	1		1	1	2	2	3	1	8	2	2	2	2	1	1	2	2	1	2	1	1	1	2	2	2
GG0361	1	39	2	1	2	2	2	1	8	1	1	2	2	1	1	1	3	1	2	1	2	2	2	2	2
GG0362	1	47	1	2	2	1	4	1	8	1	2	2	2	2	1	1	2	1	1	1	2	2	2	2	2
GG0363	1	24	2	1	2	3	4	1	8	1	2	2	2	1	1	2	2	2	2	2	2	1	2	1	1
GG0364	1	28	2	1	2	3	4	1	8	1	2	2	2	2	1	4	2.4	1	1	1	2	1	2	2	1
GG0365	1	26	2	1	2	3	5	1	8	1	2	2	2	2	1	2	2	2	2	2	2	1	2	1	1
GG0366	1	22	2	1	1	3	4	1	8	1		2	2	2	1	4	2	1	1	1	2	1	1	2	1
GG0367	1	22	2	1	1	2	3	1	1	2	2	2	2	1	2	1	2	2	2	2	2	2	2	2	2
GG0368	1	81	2	2	2	2	1	1	2	1	2	2	2	1	1	2	2	2	2	2	2	1	1	1	1
GG0369	1	28	1	1	2	3		8	8	2	2	2	2	1	1	1	2	2	2	2	2	2	2	2	2
GG0370	1	30	1	1	1	1	2	1	8	1	1	1	2	1	1	1	2	2	2	2	2	2	2	2	2
GG0371	1	29	2	1	1	2	3	1	8	1	1	1	2	2	1	4	3	1	1	1	2	1	2	2	2
GG0372	1	24	2	1	2	2	3	1	7	1	2	2	2	2	1	4	2	1	1	1	1	2	2	2	2
GG0373	1	38	2	1	2	4	2	1	7	1	2	2	2	1	1	1	2	1	1	2	2	1	2	2	1
GG0374	1	20	2	1	2	3	3	1	8	1	2	2	2	2	1	2	2	1	1	1	2	2	2	1	2
GG0375	1	38	2	1	1	2	1	1	8	1	1	2	2	2	1	1	2	1	1	1	2	2	2	1	2
GG0376	1	40	1	1	1	2	1	5	7	1	1	1		1	1	1	2	1	1	1	1	1	2	2	1
GG0377	1	34	2	3	2	2	3	1	8	1	1	1	2	2	1	2	2	1	1	1	2	2	1	1	2
GG0378	1	47	2	2	2	1	3	1	8	1	2	2	2	1	1		2	2	2	2	2	1	2	2	1
GG0379	1	25	2	1	2	2	3	1	8	1	2	2	2	1	1	2	2	2	2	2	1	2	2	1	1
GG0380	1	27	2	1	2	1	3	1	8	1	1	2	2	1	1	1	2	2	1	2	2	1	2	2	2
GG0381	2	30	2	2	1	2		1	8	2	2		2	1	1	5	2	2	2	2	2	2	2	2	1
GG0382	2	38	1	2	1	4	4	1	8	1	2	2	2	1	1	4	3	2	2	2	2	2	2	2	1
GG0383	1	34	2	1	1	2	2	1	7	1	1	2	2	2	2	1	4	1	1	11	2	2	2	1	2
GG0384	1	25	2	1	1	2	2	1	8	1	2	2	2	2	2	1	2	1	1	1	1	1	2	2	2
GG0385	1	46	2	1	1	1	3	1	1	1	2	2	2		1		2	1	1	1	2	2	2	2	2
GG0386	1		1	1	1	2	1	1	7	2	1	1	1	1	1	1	1									C1-D2
GG0387	1	36	2	1	1	2	2	1	8	2	1	2	2	2	1	1	1	1	1	1	2	2	2	2	2
GG0388	1	21	2	1	1	2	3	1	8	1	1	2	2	2	1	1	3	1	1	1	2	2	2	2	2
GG0389	1	18	1	1	1	3	3	1	8	2	1	1	2	1	1	4	1	1	1	1	1	1	2	2	2
GG0390	1	28	2	1	2	1	3	1	8	1	2	1	2	1	1	1	2	1	1	1	1	2	2	2	2
GG0391	1	30	1	1	1	2	4	1	8	1	2	2	2	2	1	1	1,2,3,4	1	1	1	2	2	1	1	1
GG0392	1	31	2	1	1	2	3	1	7	2	1	2	2	2	1	3	3	1	1	1	2	1	2	2	2
GG0393	1	37	1	1	1	2	2	5	8	1	2	1	2	2	1	1	3	1	1	1	1	2	2	2	1
GG0394	1	34	1	1	1	2	3	1	8	1	1	2	2	2	1	1	3	1	1	1	2	2	2	2	2
GG0395	1	46	2	1	1	1	2	1	7	1	1	1	2	1	1	1	2	1	1	1	1	1	2	2	2
GG0396	1	34	1	3	1	2	3	1	8	2	2	2	2	2	1	4	2	1	1	1	2	2	2	2	2
GG0397	1	48	2	1	1	1		1	1	2	1				1	4	2									B4-B6,C1-D2
GG0398	1	21	2	1	2	1	3	1	5	1	2	2	2	2	1	2	2	2	2		2	1	2	1	1	C3
GG0399	1		2																							A4-D2
GG0400	1	29	1	1	2	1	4	5	8	1	1	2	2	1	1	1.2	1,2,3	2	2	1	1	1	2	1	1
GG0401	1	28	2	1	2	1	4	1	8	1	2	2	2	1	1	1,2,3,4	3	1	2	1	1	1	2	2	2
GG0402	1	34	1	2	1	1	5	1	8	2	2		2		1	1,2,3	3	1	1		1	2	2	2	1
GG0403	1	25	2	1	2	1	1	1	8	1	2	2	2	1	1	1	2.3	2	2	2	2	1	2	2	1
GG0404	1	48	2	1	1	1	2	1	8	2	1	1	2	2	1	1	2	1	1	1	2	2	2	2	2
GG0405	1	34	1	2	1	1	3	1	8	2	1	2	2	1	1	1.2	3	1	1	1	1	2	2	2	2
GG0406	1	26	2	1	1	2	3	1	4	1	1	1	2	2	1	4	2.4	1	1	1	2	1	2	2	2
GG0407	1	36	2	1	1	2	2	1	8	1	2	2	2	1	1	1,2,4	3	1	1	1	1	1	2	2	2
GG0408	1		1	1	1	4	1	3	8	1	1	2	2	2	1	1	2	1	1	1	1	1	2	1	1
GG0409	1	23	2	1	1	2	3	1	8	1	2	2	2	1	1	1	1	1	1	1	2	2	2	2	2
GG0410	1	65	1	1	1	2		1	7	1	1	2	2	2	1	1	1.3	1	2	1	1	1	2	2	2
GG0411	1	43	1	2	1	1	5	1	1.2	2	2	2	2	2	1	1,2,3	1,2,3	1	1	1	1	1	2	2	2
GG0412	2		1	1	1	4	3	1	8	1	1	2	2	2	1	2.3	2.3	1	1	1	1	2	2	2	1
GG0413	1	33	2	1	1	2	3	1	4	1	1	2	2	2	1	1	1.4	1	2	1	1	1	2	2	2
GG0414	1	43	2	1	1	2	2	1	8	2	1	2	2	2	1	1	1	1	1	1	1	1	2	2	2
GG0415	1		1	1	1	1			8	1	2	2	2	1	1	1,2,3	2.3	1	1	1	1	2	2	2	2	A7-A8
GG0416	1	38	2	2	1	2	2	1	8	2	2	2	2	2	1	2	2	2	1	1	1	2	2	2	2
GG0417	1	38	2	1	1	2	3	1	4.7	1	1	2	2	1	1	1.2	2.3	1	1	1	1	1	2	2	2
GG0418	1	2	1	2	1	5	1	8	1	2	1	2	1	1	4	2	2	1	1	1	1	1	2	2	2
GG0419	1	44	1	2	1	1	5	1	8	1	2	2	2	2	1	6	3	1	1		1	1	2	2	2
GG0420	1	32	2	1	2	2	3	1	4	2	2	2	2	2	1	3	2.3	1	1	1	2	1	2	2	2
GG0421	1	19	1	1	1	3	3	1	8	1	1	1	2	2	1	1	2	1	1	2	2	2	2	2	1
GG0422	1	49	1	1	1	2	2	1	7	2	2	2	2	1	1	1	2.3	1	1	1	2	2	2	2	2
GG0423	1	45	2	1	1	2	2	1	7	2	2	2	2	1	1	1,2,3	1	C1-D2
GG0424	1	50	2	1	1	2	2	1	4	2	1	1	2	1	1	1	2	1	1	1	2	2	2	2	2
GG0425	1		2	1	1	1	5	1	8	2	2	2	2		1	1	3	2	2	2	2	2	2	1	1
GG0426	1		2	1	1	1	4	1	8	1	2	2	2	1	1	1,2,3	1,2,3	2		1	2	1	2	2	2
GG0427	2	22	2	1	2	1	4	1	8	1	2	1	2	1	1	4	3	2	2	2	2	2	2	2	2
GG0428	1		2	2	1	1	4	1	8	1	1	1	2	1	1	1	2	1	1	1	1	1	2	2	2
GG0429	1	22	2	1	2	1	5	1	8	1	2	2	2	2	1	4	4	1	2	2	1	1	2	2	2
GG0430	1	24	2	1	2	1	5	1	8	1	2	2	2	1	1	2	3	1	2	1	1	1	2	2	2
GG0431	1	34	1	2	1	1	4	1	8	1	2	2	2	1	1	2	3	1	1	1	1	1	1	2	2
GG0432	1	37	2	2	3	1	5	1	1	1	3	1	2	1	1	1,2,3,4	2	2	2	2	2	1	2	2	2
GG0433	1	28	1	1	2	1	4	1	8	1	2	1	2	1	1	4	4	2	2	2	2	1	1	2	1
GG0434	1	31	2	1	2	2	2	1	1	1	2	2	2	1	1	1,2,3,4	2.3	1	1	1	1	1	2	2	2
GG0435	1	28	1	1	1	4		1	8	2	1	2	2	2	1	4	1	1	1	1	2	1	2	2	2
GG0436	1	76	4	1	2	2	1	1	1	2	2				1	1	2	1	2		1	2	2	2	2	B4-B7
GG0437	1	30	2	1	1	2	2	1	8	2	2	2	2	2	1	1	3	1	1	1	2	2	2	2	2
GG0438	1	42	1	1	1	2	1	1	8	2	2	2	1	2	1	1	3	2	2	1	2	2	2	1	2
GG0439	1	43	2	1	1	1	2	2	1	8	2	2	1	2	2	1	2	1	1	1	2	2	2	1	2
GG0440	1	37	2	1	1	2	2	1	8	2	2	2	2	1	2	1	3	1	1	1	1	2	2	2	2
GG0441	1	62	2	2	1	2	1	1	2	2	1	1	2	1	1	1	3	1	1	1	2	2	2	2	2
GG0442	1	30	2	1	1	2		1	8	1	2	2	2	1	1	1	1	1	1	1	1	2	2	2	2
GG0443	1	60	2	2	1	2	1	1	8	2	2				1	1	3					2	2	2	1	B4-B7,C1-C4
GG0444	1	29	1	1	2	2	3	1	8	1	2	2	2	1	1	1	2.3	1	1	1	1	2	2	2	2
GG0445	1		2	1	1	1	1	1	7	2	1	2	2	1	1	1,2,3	2.3	1	1	1	1	2	2	2	2
GG0446	1	69	1	1	1	2	1	1	8	2	2	2	2	2	1	1	2.3	1								C2-D2
GG0447	1	57	2	1	1	2									1	1	2.3	1	1	1	1	2		2		A7-B6
GG0448	1	36	2	2	1	2	2	1	8	2	2	2	2	2	1	1	2	1	1	1	1	1	2	2	2
GG0449	1		2	2	1	1	2	1	1	2		2	2	2	2	1.2	2	1	1	1	2	2	2	2	2
GG0450	1	28	2	1	1	2	2	1	8	1	1	2	2	2	1	1	2	1	1	1	2	2	2	2	2
GG0451	1	45	1	1	2	2	1	8	1	1	2	1	2	2	1	1	2									C1-D2
GG0452	1		1	2	2	1	1	1	8	1	2	1	2	2	1	1	1									C1-D2
GG0453	1	27	1	1	1	3	1	8	1	1	2	2	2	1	1	4	1	1	1	1	1	1	1	2	2
GG0454	1	71	2	1	1	2	1	1	8	2	2	2	2	1	1	3	2.3	1	1	1	1	2	2	2	2
GG0455	1	79	2	1	1	2	2	1		2	1	2	2	2	1	1	2	1	1	1	1	2	2	2	2
GG0456	1	29	1	1	1	2												1	1	1	1					A7-B6,C5-C6
GG0457	1	34	1	1	2	2	2	1	5	2	2	2	2	1	1	1	1.2	2	2	1	2	2	2	1	1
GG0458	1	48	2	1	1	1	2	1	8	1	2	1	2	2	1	1	2	2	2	2	2	2	2	2	1
GG0459	1	21	2	1	1	2	2	1	4	1	1	1	2	1	1	3	2	1	1	1	1	1	2	2	1
GG0460	1	42	2	2	1	2	3	1	8	1	2	1	2	1	1	1	2.3	1	1	1	1	1	2	2	1
GG0461	1	35	2	1	2	2	3	3		2	1	1	2	2	1	1	2	2		1	2	2	2	2	2
GG0462	1	36	1	1	1	1	3	1	7	1	2	1	2	2	1	1	2	1	1	1	1	2	2	2	1
GG0463	1	35	2	1	2	2	3	1	1	1		1	2		1	2	2	1	1		2	5	2	2	2
GG0464	1	52	1	1	2	2	1	8	1	1	1	2	1	1	1	1	2	1	1	1	1	1	1	2	1
GG0465	1	27	1	1	1	4	2	5	8	1	2	1	2	1	1	1	2	2	2	1	2	1	2	1	1
GG0466	1	49	2	1	1	1	2	1	8	1	1	1	2	1	1	1	2.3	1	1	1	1	1	2	2	1
GG0467	1	53	1	1	1	1	2	1	8	1	1	1	2	1	1	1	2.3	2	2	2	2	1	2	2	1
GG0468	1	62	2	1	1	1	2	1	4	2	1	1	2	1	1	1	3	1	1	1	1	1	2	2	2
GG0469	1	37	1	1	1							1	2	1	1	1	3	1	1	1	2	2	2	1	1
GG0470	1	28	1	1	1	2	3		8	2	2	2	2	2		4	2	2	2	2	2	2	2	2
GG0471	1	26	1	1	1	2	3	1	8	1	2	2	2	2	2	5	4	2	2	2	2	1	2	2	1
GG0472	1	68	2	1	1	2	1	1	8	2	1	2	2	2	1	1	3	1	1	3	1	1	2	1	2
GG0473	1	39	2	2	1	1	5	1	1	2	2				1	1	2				2	2	2	2		C1-C3,D2
GG0474	1		2	2	1	1	5	1	8	1	2	2	2	2	1	1	2	1	2		2	1	1	1	2
GG0475	1	54	2	1	1	2	1	1	8	2	1	2	2		1	1	3	1	1	1	2	1	2	2	2
GG0476	1	32	1	1	1	1	3	5	8	1	2	2	2	1	1	1	1	1	1	1	1	2	2	2	2
GG0477	1	40	2	4	1	2	2	1		1	1	1	2	1	1	1	2	1		2	1	1	1	2	1
GG0478	1	27	1	1	2	2	1	5	2	1	1	2	2	1	1	1	2.3	1	1	1	1	1	2	2	2
GG0479	1	20	2	1	1	3	3	1	8	2	1	2	2	2	2	1	2	2	1	2	2	1	2	2	2
GG0480	1	40	1	1		2	2	1	8	2	2	2	2			1	2	1	1	1	2	2	2	2	2
GG0481	2	26	2	2	1	2	2	1	8	2	1	2	2	2	1	1	2	2	2	2	2	2	2	2	2
GG0482	2		2	2	1	2	2	1	8	2	1	2	2	2	1	1	2	2	2	2	2	2	2	2	2
GG0483	1	35	1	1	2	2	2	1	8	1	1	1	2	1	1	1	2.3	1	1	1	1	1	1	2	2
GG0484	1	47	2	2	2	2	1	1	8	1	1	2	2	1	1	1	1.3	1	1	1	1	1	1	2	2
GG0485	1	30	2	1	2	2	1	1	8	1	1	1	2	22	1	1	3	1	1	1	1	2	2	2	2
GG0486	1	31	1	1	1	1	5	1	8	1	1	2	2	2	1	1	2.3	1	1	1	2	1	2	2	2
GG0487	1	19	2	1	1	2	5	1	8	1	2	1	2	1	1	4	2	1	1	1	1	2	2	2	2
GG0488	1	20	1	1	1	1	2	1	8	1	2	2	2	1	1	1	3	1	1	1	1		2	1	1
GG0489	1		2	2	2	2	1	8	1	1	2		2	1	1	1	1	2	1	2	1	2	2	2	2
GG0490	1	52	2	1	1	2	1	1	8	2	2	1	2	2	1	1	2	1	1	1	2	2	2	2	2
GG0491	1	32	2	1	1	3	4	1	8	1	2	2	2	2	1	4	1	2	2	2	2	2	2	2	1
GG0492	1	47	1	1	1	1	2	1	8	1	1	1	2	1	1	1	2.3	1	1	1	1	2	2	1	2
GG0493	1	28	2	1	1	2	2	1	8	2	1	2	2	1	1	1	1	1	1	1	2	2	1	2	2
GG0494	1	37	2	1	1	2	2	1	7	1	1	1	2	2	1	1	2	1	1	1	1	2	2	2	2
GG0495	1	30	2	1	1	1	3	1	8	1	2	2	2	2	1	4	1	1	1	1	1	1	2	2	2
GG0496	1	35	1	1	1	1	2	1	8	2	1	2	2	2	2	1	1	1	2	1	1	2	2	2	2
GG0497	1		1	1	2	1	5	1	8	2	1	2	2	2	1	4	4	1	2	1	2	2	2	2	1
GG0498	1	41	1	4	2	2	2	1	8	2	1	2	2	1	1	1	1	1	1		2	2	2	2	2	C3
GG0499	1	27	1	1	1	2	2	1	7	1	2	2	2	1	1	1	2.3	1	1	2	1	1	1	2	2
GG0500	1	59	2	1	2	2			1	2	1	2	2	1	1	1	3	1	1	1	1	1	1	2	2	A7,A8
GG0501	1	18	1	1	1	4	3	1	8	1	1	1	2	1	1	1	2	1	1	1	1	1	1	2	2
GG0502	1	53	1	1	1	1		1	8	1	1	1	2	2	2	1	1	1	1	1	1	2	2	2	2	A7
GG0503	1	36	1	1	1	2	2	1	8	1	1		2	1	1	1	1	1	1	1	2	2	2	2	2
GG0504	1	52	2	1	2				1	1	1	2	2	2	1	1.2	3	1	1	2	1	1	2	2	2
GG0505	1	1	1	1	1	1	1	1	1	2	1	2	2	1	1	1	3	1	1	1	2	2	2	2	2
GG0506	1	42	1	1	1	1	1	5	7	1	1	2	2	2	2	1	1.2	1	1	1	1	1	1	1	2
GG0507	1	24	2	1	2	2	3	1	8	1	1	1	2	1	1	1	1	1	1	1	1	2	2	2	2
GG0508	1		1	1	1	2	2	1	8	1	1	2	2	2	1	2.4	2	1	1	1	2	1	1	1	2
GG0509	1	36	2	1	1	2	3	1	8	1	1	1	2		1	4	1.2	2	1	1	2	2	2	2	1
GG0510	1	39	1	1	1	2	2	1	8	1	1	2	2	2	1	2	2	1	1	1	2	2		2	2	C6
GG0511	1	39	2	2	1	1	3	1	8	1	1	2	2	2	1	1	1	3	1	1	1	2	1	2	2
GG0512	1	27	2	1	1	2	2	1	7	2	1	1	2	1	1	1	1.3	1	1	1	1	2	2	2	2
GG0513	1	57	1	2	2	1			4	2	2	1	2	1	1	1	1.2	1	1	1	1	1	1	2	2
GG0514	1	33	2	1	1	1	2	1			1	1	2		1	1	2									C1-D2
GG0515	1		2	1	1	2	3	1	1	2	1	2	2	1	1	1,2,3	2.3	1	1	1	1	1	2	2	2
GG0516	1	39	1	1	2	4	5	1	8	1	1	2	2	2	1	1	3	1	1	1	2	2	2	2	2
GG0517	1	21	1	1	1	2	2		7	1	1	1	2	1	1	1	2.3	1	1	1	1	1	1	2	2
GG0518	1		2	1	1	2	2	1	7	2	1	2	2	1	1	1,2,3,	2.3	1	1	1	1	2	2	2	2
GG0519	1	32	2	1	2	1	5	1	8	1	2	2	2	2	1	2	2	1	2	1	2	1	2	2	1
GG0520	1	31	2	1	1	2	3	1	8	2	2	2			1	1.2	2	2	2	2	2	2	2	2	2	B6-B7
GG0521	1	40	2	3	3	1	5	1	8	1	2	2	2	2	1	6	3	2	2	2	2	1	2	2	1
GG0522	1	36	1	1	1	2	5	1	2	1	1	2	1	1	1	2	1	1	1	1	1	2	2	2	2
GG0523	1	31	2	1	2	2	3	1	8	1	2	2	2		1	1.2	2.3	1	1	1	2	2	2	2	2	B6
GG0524	1		1	2	1	4	2	1	8	1	1	1	2	2	1	4	2	2	2	2	1	2	2	2	1
GG0525	2	40	2	2	1	4	4	1	1	1	2	1	2	1	1	4	3	2	2	2	2	2	3	1	2
GG0526	1	45	2	1	2	2	3	1	8	1	2		2	1		2	1.2	2	2			2	2	2	1	C3-C4
GG0527	1	18	2	1	2	3	3	1	8	2	1	1	2	2	1	1	3	1	1	1	1	2	2	2	2
GG0528	1	21	2	1	1	2	2	1	8	2	2	1	2	1	1	1,2,3	2	1	1	1	2	2	2	2	2
GG0529	1	32	2	1	2	2	3	1	8	1	1	2	2		1	1,2,4	2.3	1	1	1	2	2	2	2	2
GG0530	1	41	2	1	2	2	2	1	7	2	2	2	2	1	1	2,4,5	2	2	1		1	1	1	2	2	C3
GG0531	1	29	2	1	2	1	3	1	8	1	1	2	2		1	4	2.3	1	1	1	2	2	2	2	2
GG0532	1	22	1	1	1	1	3	1	8	1	2	1	2	1	1	4	2.3	2	2	2	2	2	2	1	1
GG0533	1	25	2	1	2	3	5	1	8	1	2	2	2	1	1	1,2,3,4	2.3	2	2	1	2	1	2	2	2
GG0534	1	36	2	1	2	2	3	1	8	2	1				1	1	2	1	1	1	2	1	2	2	2
GG0535	1		2	2	1	1	5	1	8	2	2	2	2	1	1	5	3	2	2	2	2	2	2	1	1
GG0536	1		2	1	1	1	5	1	8	2	2	2	2	2	1	1	1	2	2		2			2	2	C5-C6
GG0537	1		2	1	1	5	1	8	1	1	2	2	2	2	1	1	1	1	1	1	2	2	2	2	2
GG0538	1		2	1	1	1	5	1	8	1	1	2	2	2	1	1	1	1	1	1	2	2	2	2	2
GG0539	1	41	2	1	2	2	5	1	8	1	2	1	2	2	1	2	4	1	1	1	1	2	2	2	2
GG0540	1	35	1	1	2	4	3	1	8	1	1	2	1	1	2	2.3	1	2	1	1	1	1	2	2	1
GG0541	1	21	1	2	2	2	3	1	8	2	2	2	1	2	1	4	1	1	1	1	2	1	2	2	1
GG0542	1	30	1	1	2	2	3	5	8	2	2	1	2	1	1	2	3	1	1	1	2	2	2	2	2
GG0543	1	36	1	1	2	1	4	5	7	2	2	1	2	1	1	4	2.3	2	2	2	2	1	2	2	1
GG0544	1	20	1	1	2	2	2	1	8	2	2	1	2	1	1	1	2	2	2	2	2	1	1	2	1
GG0545	1	23	1	2	2	2	3	1	8	2	1	1	2	2	1	1	2	1	1	1	2	2	2	2	2
GG0546	1	44	2	1	2	4	2	1	4	2	2	1	2	1	1	1,2,3	2.3	2	2	2	2		1	2	1	C5
GG0547	1	49	2	1	2	4	2	1	8	2	2	1	2	1	1	1	2	2	2	2	2	1	2	2	1
GG0548	1		1	1	2	2	2	1	8	1	1	2	2	1	1	3	3									C1-D2
GG0549	1	37	2	1	1	2		1	4	1	2	2	2	1	1	1	3	1	1	1	1	1	2	2	2
GG0550	1	24	1	1	1	1						2	2	2	1	2	2	1	2	1	2	2	2	2	1
GG0551	1	34	2	1	1	2	2	1	8	2	2	1	1	1	1	2	3	1	1	1	2	2	2	2	1
GG0552	1		2	2	1	2	2	1	8	2	1	2	2	2	1	1	1	1	1	1	2	2	2	2	2	A1
GG0553	1	39	2	1	3	2	5	1	8	2	2	2	2	2	1	2	1	2	1	2	2	1	1	2	1
GG0554	1	29	2	1	3	2	5	1	8	2	2	2	2	2	1	2	1	2	1	2	2	1	1	2	1
GG0555	1	26	2	1	2	1	5	1	8	1	1	2	1	1		6	5	2	2	2	2	1	1	1	1
GG0556	1	59	2	1	2	2	1	1	8	1	2	2	1	1		1	5	2	2	2	2	1	1	1	1
GG0557	1	34	2	1	1	2	3	1	8	2	2	2	2	2	1	1	1	2	2	2	2	1	2	2	2
GG0558	2	33	2	2	1	2	3	1	8	1	1	1	2	1	1	4	2	1	1	1	2	2	2	2	2
GG0559	1	18	2	1	1	3	3	1	8	1	2	2	2	1	1	1	2	1	1	1	1	1	2	2	1
GG0560	1	25	1	1	2	2	5	1	8	1	1	2	2	2	1	1	2	1	2	1	1	1	2	2	2
GG0561	1	25	2	1	2	1	2	1	8	1	1	1	2	1	1	1	2.3	1	1	1	1	1	2	2	2
GG0562	1	27	2	1	1	1	5	1	8	1	2	2	2	1	1	1.2.3.4.5	1,2,3,4	2	1	2	2	1	2	1	1	A5
GG0563	1	45	2	2		1	4	1	7	1	2	2	2	2	1	2	3	1	1	1	2	1	2	2	2
GG0564	1	42	2	1	2	4	2	1	7	1	1	1	2	1	1	1	3	1	1	1	1	1	2	2	2
GG0565	1	41	2	1	2	2	5	1	8	1	1	1	2	1	1	1.2.3.4.5	3	1	1	1	1	1	2	2	1
GG0566	1	37	2	1	3	1	2	1	8	1	2	2	2	2	1	1	2	1	1	2	2	2	2	2	1
GG0567	1	48	2	1	2	1	3	1	8	1	2	2	2	1	1	1	4	2	2		2	1	2	2	2	C3
GG0568	1	32	1	1	2	2	3	1		1	2	2	2	2	1	2	2	2	2	2	2	1	1	1	1	B1
GG0569	1	39	2	1	1	2	2	1	8	2	2	2	2	2	1	1	2	1	1	1	2	2	2	1	1
GG0570	1	32	2	1	1	2	3	1		1	2	1	2	1	1	1	1.2	1	1	1	1	1	2	2	2	B1
GG0571	1	90	1	1	1	2	2	5	4	1	2	2	2	1	1	1.2.3.4.5	1.2.4	2	1	2		2	2	1	2	C4
GG0572	1		1	1	1	2	4	1	8	1	2	2	2	1	1	1.2.3.4.5	1.2.4	2	2	2	2	2	2	2	2	A2
GG0573	1	26	2	1	2	2	4	1	8	1	2	2	2	1	1	1	2.3	1	1	1	2	1	2	2	2
GG0574	1	48	2	2	1	2	1	1	7	1	2	1	2	2	1	1.2.4	3	1	1	1	1	1	2	2	2	2
GG0575	1	30	2	1	1	4	4	1	8	1	1	1	2	2	1	1.2	3	1			1	1	2	2	2	C2.C3
GG0576	1	56	2	1	1	2	2	1	7	2	1			2	1	2	2.3	1	1	1		1	2	2	2	B4.B5.C4
GG0577	1	34	1	1	1	1	5	1	8	1	2	2	2	1	1	1.2.3.4.5	2.3	1	1	1	1	1	2	2	2
GG0578	1	27	1	1	3	1	5	1	8	1	1	2	2	2	1	2	3	1	1	1	1	2	2	2	2
GG0579	1	32	1	1	2	1	5	1	8	1	2	2	1	1	1	1.4	2	2	2	2	2	1	1	2	1
GG0580	1	25	2	1	1	1	5	1	8	1		2	2	2	1	1	2.3	1	2	1	1	1	2	2	1	B3
GG0581	1	25	2	1	1		2	1	8		1		2		1	1	3	1				2	2	2	1	A6.B2.B4.B6.C2.C3.C4
GG0582	1		2	3		1						2	2		1	1.2.4	3	2		2	2	1	1	1	1	A5.A7.A8.B1.B2.B3.B6.C2
GG0583	1	21	2	1	2	3		1	7	1	1	2	2	1	1	1.2.3.4.5	2	1	1	1	1	2	2	2	2	A7
GG0584	1		1	1	1	1	2	1	7	2	2	1	2	1	1	1	3	1	1	1	1	2	2	2	2
GG0585	1	28	2	1	2	2	5	1	8	1	1	2	2		1	1	2.3	1	1	1	1	1	2	2	2	B6
GG0586	1	28	2	1	1	3	4	1	8	1	2	2	2	1	1	1	2	1	1	1	1	1	2	2	1
GG0587	1		2	1	1	3	3	1	8	2	2	1	2	2	2	2	1	2	2	2	2	2	2	2	2
GG0588	1	57	2	1	3	1	2	1	1	1	1	2	2	1	1	2	2,3,4	1	1	1	2	2	2	2	2
GG0589	1	53	2	1	2	1	1	2	2	2	2	2	2	1	2	1	1	1	1	1	2	2	2	2	1
GG0590	1	23	2	1	2	2	1	8	1	1	1	2	1	1	1	2	2	1	1	1	1	1	2	1	1
GG0591	1	28	2	1	1	1	5	1	8	1	2	2	2	1	1	4	2	2	2		2	1	2	2	2
GG0592	1	28	2	2	2	2	4	1	8	1	2	2	2	1	1	1	2,3	1	1	1	1	1	2	2	2
GG0593	1	33	2	1	1	2	2	1	8	1	1	2	2		1	1	2	1	1	1	1	2	2	2	2
GG0594	1	31	2	1	1	2	3	1	8	1	1	2	2	2	1	3	2	1	1	1	2	2	2	2	2
GG0595	1		2	1	1	2	1	1	7	2	2	2	2	2	1	1,2,3,4,5	2,3									C1-D2
GG0596	1	21	2	1	1	3	4	1
GG0597	1		2	1	1	1	5	1	7	2	2	2	2	1	1	2	2			1	2	1	2	2	2
GG0598	1		2	1	1	2	3	1	1	1	2	2	2	2	1	1	3	1	1	1	2	2	2	2	2
GG0599	1	20	2	1	2	3	4	1	8	1	2	2	2	1	1	4	1	1	1	1	1	1	2	2	2
GG0600	1	23	1	1		3	4	1	8	1	2	2	2	2	4	2,3	1	2	1	2	1	2	2	2	2
GG0601	1	52	2	1	1	1	`	1	1	1	1	2	2	2	1	1	2	1	1	1	2	2	2	2	2
GG0602	1	67	2	2	1	4	1	1	1	2	2	1	2	1	1	1	1	1	1	1	1	1	1	2	2
GG0603	1	67	2	3	1	4	1	1	1	2	1	2	2	1	1	1	1	1	1	1	1	1	2	2	2
GG0604	1	22	2	1	1	5	1	8	1	1	2	2	1	1	1	4	3	1	2	1	1	2	2	2	2
GG0605	1	47	2	1	1	2	2	1	8	1	1	2	2	1	1	1	2	1	1	1	2	2	2	2	2
GG0606	1	42	2	2	1	1	3	1	8	2	2	2	2	2	1	1	2	2	2	2	2	2	2	2	2
GG0607	1	29	2	1	1	1	3	1	8	1	2	2	1	1	1	2	2	2	2	2	2	1	2	2	1
GG0608	1	48	2	2	1	1	5	1	8	1	2	2	1	1	1	2	2	2	2	2	2	2	2	1	1
GG0609	1	32	2	1	1	2	2	1	8	1	1	2	2	2	1	4	3	1	2	1	2	2	2	2	1
GG0610	2	37	2	1	1	4	2	1	8	1	1	2	2	2	1	2	3	1	1	2	2	1	2	2	2
GG0611	1	33	2	1		1	2	1	8	1	1	2	2	2	1	1	1	1	1	1	2	2	2	1	1
GG0612	1	26	1	1	2	2	3	1	8	1	2		2	2	1	1	1	1	1	1	2	2	2	2	1
GG0613	1	21	1	1	1	1	3	1	8	1	1	2	2	1	1	1	4	1	1	1	4	2	2	2	2
GG0614	1	54	2	1	2	2		1	1.2	1	2	2	1	1	1	1	3	2	2	2	2	1	2	2	1
GG0615	1	24	2	1	2	3	3	1	8	1	2	1	2	2	1	4	1.3	2	2	2	2	1	1	2	1
GG0616	1	27	2	1	1	3	1	1	1	1	2	2	2	1	1	4	3	1	1	1	2	1	2	2	2
GG0617	1	32	1	1	3	1	5	1	8	1	2	2	2	2	1	1.2	1	1	1	1	1	1	2	2	2
GG0618	1	40	2	1	1	1	2	1	8	1	2	2	2	2	1	1	3									C1-D2
GG0619	1	56	2	1	1	2	1	1	8	1	1	2	2	2	2	1	1.3	1	1	1	2	2	2	2	2
GG0620	1	47	1	2	2	4	4	1	8	1	2	2	2	2	1	1.2	2.3	1	1	1	1	1	2	2	2
GG0621	1	30	2	1	2	2	5	1	8	1	1	2	2	2	1	1	1,2,3,4	1	1	1	2	1	1	2	1
GG0622	1	32	1	1	2	1	2	1	8	1	2	2	2	2	1	5	3	1	1	1	2	1	1	2	2
GG0623	1	28	2	2	2	2	5	1	8	1	2	2	2	1	1	4	3	2	2	2	2	1	2	2	1
GG0624	1	42	2	2	2	1	5	1	8	2		1			1	1.2	1	2	2	2	2	1	1	1	1
GG0625	1	38	2	1	2	1	4	1	8	1	2	2	2	1	1	1,2,3,4	1,2,3,4	1	1	1	1	2	2	2	2
GG0626	1	32	1	2	3	1	4	1	8	1	2	2		1	1	4	3	2	2	2	2	1	1	1	1
GG0627	1	58	1	1	1	2	2	1	1	1	1	2	2	2	1	1,2,3,4,5	2	1	1	1	2	1	2	2	2
GG0628	1	49	1	1	1	1	3	5	8	1	2	2	2	2	1	1	1									C1-D2
GG0629	1		2	1	2	1	5	1	8	1	2	2	2	1	1	1.2	2.3	1	1		1	1	2	2	2	C3
GG0630	1	21	2	1	2	1	3	5	8	1	1	2	2	2	1	5	2	1	1	1	2	1	2	2	2
GG0631	1	30	2	3	1	1	3	1	8		1				1	4	1	1	1	1	2	2		2	2
GG0632	1	49	2	1	1	4	1	8	1	2	2	2	2	1	1	1.2	2.3	1	1	1	1	2	2	2	2
GG0633	1	31	1	1	1	1	5	1	8	1	2	2	2	2	1	2	3	2	2	2	2	2	1	2	1
GG0634	1	50	2	2	2	2	2	1	8	1							3					2	2	2	2
GG0635	1	63	1	2	2	2	2	1	8	1					1	5	3	2	2			2	2	2	1	B4-C4
GG0636	1	40	1	3	1	2	3	1	8	1	2	1	2	1	1	1	1	2	2	2	2	1	1	2	2
GG0637	1	27	1	1	1	3	1	8	1	2	2	2	2	2	1	4	1	1	2	2	1	1	2	2	2
GG0638	1	39	2	1		2	2	1	8	1	2	2	2		1	1	1	2	2	2	2	2	1	2	2
GG0639	1	21	2	1	2	3	2	1	8	2	2		2	1	1	3	3	2	1	2	2	1	2	2	2
GG0640	1	35	2	2	2	1	3	1	8	2	1	2	2	1	1	4	2	1	1	2	2	2	2	1	2
GG0641	1	29	2	1		1	5	1	8	1	2		1	1	2	4	1	2	1	2	2	1	1	1	1
GG0642	1	31	2	2	1	1	3	1	8	2	2	1			1	1	3	1	1	1	2	1	2	2	2
GG0643	1	27	2	1	1	2	3	5	8	2	2	1	2	1	2	2	3	2	2	2	2	2	2	1	1
GG0644	1		2	2	2	1	3	1	8	2	2		2		1	1.4	2	1	1		2	2	2	2	1
GG0645	1	36	2	1	1	4	4	1	8	1	2	2	2	2	1	1.2	3	1	1	1	2	1	2	2	2
GG0646	1	23	2	1	1	2	2	1	8	1	1	2	2	1	1	1	2	1	1	1	2	2	2	2	2
GG0647	1	30	2	1	1	1	3	1	8	2	2	2	2	2	1	2	2	2	2	2	2	2	2	2	1
GG0648	1	31	2	1	1	1	3	1	8	2	2	2	2	2	1	1	2	2	2	2	2	1	2	2	2
GG0649	1	26	2	1	1	1	3	1	4	1	1	2	2	2	2	1	1	2	2	2	2	1	2	2	2
GG0650	1	51	2	1	1	1	2	1	4	2	2	2	2	1	1	1.2	2.3	2	2	2	2	2	1	2	2
GG0651	1	41	1	1	1	1	5	1	8	1	2	2	2	2	1	6	2	1	2	2	2	1	2	2	2
GG0652	1		2	2	1	2	2	5	2	1	2	1	2	2	1	2	3	2	2	2	1	1	1	2	2
GG0653	1	35	2	1	1	1	4	1	8	1	2	2	2	2	1	1,2,3	1.2	1	1	1	1	1	2	2	2
GG0654	1		1	3	3	1	2	1	8	1	1	1	2	2	1	1	2	1	1	1	2	1	1	1	1
GG0655	1	37	2	1	1	1	3	1	8	1	2	2	2	1	1	1	2	2	2	1	2	2	2	2	1
GG0656	1		2	1	2	1	5	1	8	1	2	2	2	2	1	1	2	2	1	2	2	2	1	1	1
GG0657	1	27	2	1	2	1	4	1	8	1	2	2	2	2	1	4	3	2	2	2	2	2	1	2	2
GG0658	1	35	2	2	2	1	5	1	8	1	2	2	2	1	1	4	1,2,3	2	2	2	2	1	1	2	1
GG0659	1	35	2	2	2	1	4	1	7	1	2	2	2	1	1	2	2	2	2	2	1	1	2	2	1
GG0660	1	36	2	2	3	1	5	1	8	1	1	2	2	1	1	4	1,2,3	1	1	1	1	1	2	2	2
GG0661	1	40	2	2	2	1	5	1	8	1	2	2	2		1	1,2,3	1,2,3	1	1	1	1	1	2	2	2
GG0662	1	46	1	2	3	1	5	5	1	1	2		2	1	1	1,2,3	2.3	1	1	1	1	1	2	1	2
GG0663	1	28	1	1	2	1	2	1	2	2	2	2	2	1	1	1	3	1	1	1	2	2	2	2	2
GG0664	1	34	1	1	1	2	5	1	8	1					1	4	1	2	1	2	2	2	2	2	2
GG0665	1	53	2	1	1	1	1	1	7	2	2	2	1	1	1	1	2	1	1	1	1	2	2	2	2
GG0666	1	20	1	1	2	1	2	1	8	1	1	2	2	2	1	1	2	1	1	2	2	1	2	2	2
GG0667	1	26	1	3	2	1	5	1	8	1	2	2	2	2	1	1	1,2,3	1	1	1	1	2	2	2	1
GG0668	1		2	1	2	1	4	1	8	1	2	2	2	1	1	1.2	2	2	2	2	1	1	2	1	1
GG0669	1	49	1	1	1	1	2	1	8	1	1	2	2	2	1	1	2	2						2	1
GG0670	1	27	1	1	1	4	3	1	8	1	2	2	2	2	1	1	2	2	1	2	2	2	2	2	2
GG0671	1	38	2	1	1	4	2	1	7	1	1	1	2	2	1	1	2	1	1	1	2	1	2	2	2
GG0672	1	25	1	1	1	2	3	1	8	2	2	2	2		1	1,3,4	2.3	1	1	2	2	1	2	2	2
GG0673	1	35	2	2	1	1	5	1	4	1	2	2	2	1	1	4	1	1	1	1	1	1	2	2	1
GG0674	1	43	2	1	1	1	2	1	8	1	1	2	2	2	1	4	1	1	1	1	1	2	2	2	2
GG0675	1	28	2	1	2	1	3	1	8	1	1	2	2	2	1	2	2									C1-D2
GG0676	1	22	2	2	1	3	1	1	8	1	1	2	2	2	1	2	2	1	1	1	2	1	2	2	2
GG0677	1	27	1	1	1	4	5	1	8	1	2	2	2	1	2	2	3	1	2	2	1	2	1	2	1
GG0678	1	36	2	1	1	4	4	1	8	1	2	2	2	2	1	3	3	1	1	1	2	1	2	2	2
GG0679	1	40	2	1	3	4	3	1	8	1	2	2	2	2	1	1	2	1	1	1	1	1	2	2	2
GG0680	1	52	2	2	2	1	2	1	1	2	2	2	2	2	1	2		2	2	2	2	2	2	2	2
GG0681	1	51	1	2	1	1	2	1	1	2	2	2	2	2	1	1	2	1	1	1	2	2	2	2	2
GG0682	1	39	1	2	2	1	4		8	1	2	2	2	1	1	1,2,3,4	2.3	1	2	2	2	2	2	2	1
GG0683	1	18	1		1	3	3	1	8	1	1	2	2	2	1	1	1.2	1	1	1	1	2	2	2	2
GG0684	1	29	2	1	1	2	3	1	4	1	2	2	2	1	1	4	3	1	1	1	1	1	2	2	2
GG0685	1	28	2	1	1	2	4	1	8	1	2	2	2	2	1	4	2	1	1	1	2	2	1	2	2
GG0686	1	28	2	1	1	1	4	1	4	4	1	1	2	1	1	2.4	1.2	1	1	1	2	1	2	2	2
GG0687	1		2	4	1	2	1	1	1						1	1	2.3	2	2	1	2	2	2	2	2	B2-B6
GG0688	1		2	1	1	2	1	1		1	2	2	2	2	1	1	2	1	1	1	2	1	2	2	2
GG0689	1	37	2	1	2	1	4	1	8	1		2	2	1	1	1,2,3,4	1,2,3	1	1	2		1	2	2	2
GG0690	1	23	2	1	3	3	4	1	8	1	2	2	2	1	2	1	1	1	2	1	2	1	2	1	1
GG0691	1	56	2	4	2	2	5	1	8	1	2	2	2	1	1	1	2.3	1	1	1	1	1	2	2	2
GG0692	1	31	2	1	2	1	4	1	8	1	2	2	2	1	1	4	3	2	2	2	2	1	2	2	2
GG0693	1		2	1	2	1	5	1	8	2	1	2	2	2	1	5	1,2,3	1	2	1	2	2	2	2	2
GG0694	1	42	1	3	1	1	2	1	6	2	2	2	2	2	1	1	3	1	1	1	2	2	2	2	2
GG0695	1	32	1	1	1	1	3	1	8	1	1	2	2	2	1	1	3	1	1	1	2	2	1	1	1
GG0696	1	28	2	1	2	2	3	1	8	2	2	2	2	2	1	6	2	1	1	1	2	2	2	2	2
GG0697	1	47	1	1	1	1	1	1	5	2	2	2	2	1	1	1,2,3	2	1	1	1	2	1	2	2	1
GG0698	1	25	2	1	2	2	3	1	8	1	2	1	2	1	1	2	2	2	2	2	2	2	2	2	2
GG0699	1	26	2	2	1	1	5	1	8	1	1	1	2	1	1	4	2	2	2	2	2	1	2	2	1
GG0700	1	49	2	2	1	1	4	1	1	1	2	2	2	2	1	1	2	1	1	1	1	1	2	2	2
GG0701	1	43	1	1	1	1				1	1	2	2	2	1	1	2	1	1	1	2	2		2	2
GG0702	1	49	2	4	1	2	3	1	7	1	2	1	2	1	1	1	2.3	1	2	1	1	1	2	2	2
GG0703	1	39	2	1	1	2	3	1	8	1	1	1	2	2	1	1	3	1	1	1	2	2	2	2	2
GG0704	1		1	1	1	2	3	1	8	1	1	2	2	2	1	1	2	1	1	1	2	2	2	2	1
GG0705	1	39	2	3	1	2	3	1	8	1	1	1	2	1	1	1	2	1	1	1	1	1	2	2	1
GG0706	1	33	2	1	1	2	2	1	7	1	1	1	2	2	1	1	2	1	1	1	2	2	2	2	2
GG0707	1	18	2	1	1	3	3	1	8	1	1	2	2	2	1	3	2	1	1	1	1	1	2	2	2
GG0708	1	25	2	1	1	2	2	1	8	1	2	2	2	2	2	1	2	1	1	1	2	2	2	2	2
GG0709	1	49	2	3	2	1	2	1	8	1	2	2	2		1		1,2	1	1	1	2	1	2	2	2
GG0710	1		1	1		3	4	1	8	1	1	1	2	1	1	2	2	1	1	1	1	1	2	1	2
GG0711	1		2	1	1	2	3	1	8	1	1	1	2	1	1	2	2	2	2	1	2	1	1	2	2
GG0712	1		1	1
GG0713
GG0714	1		1	1		3	4	1		2	1	1	2		1	2	1	1	1	2	2	2	1	2	1
GG0715	1	23	1	1	2	3	3	1	8	1	1	2	2	2	1		3
GG0716
GG0717	1	20	1	1		3	4	1	8	2	1	1	2	2	1	1	1	1	1	1	1	1	2	2	2
GG0718	1		2	1	1	2	3	1	8	1	1	1	2	1	1		1,2,3,4	1	1	1	1	2	2	2	2
GG0719	1		1	1	2	1	3	1	8	1	2	2	2	2	2		1,2,3	1	1	2	2	2	2	2	2
GG0720	1	32	2	1	2	1	5	1	8	1	2	1	2	1	1		2,3,5	1	2	1	2	1	2	2	1
GG0721	1		1	1	2	2	4	5	8	1	1	2	1	2	1	6	2,3,4	1	2	1	1	2	1	1	1
GG0722	1	26	2	1	2	2	2	1	7	1	1	2	2	2	1	2	2	1	1	1	1	2	2	2	2
GG0723	1	37	1	1	2	2	3	1	8	1	1	2	2	2	1	1	2	1	1	1	2	1	2	2	2
GG0724	1	36	2	1	2	1	2	1	8	1	1	2	2	1	1	2	2	1	1	1	2	1		2	2
GG0725	1	35	2	1	2	2	5	1	4	1	2	2	2	1	1	1	1	1	1	1	1	1	2	2	2
GG0726	1	44	2	1	1	2	2	1	6	1	1	2	2	1	1		2	1	1	1	1	2	2	2	2
GG0727	1		1	1		2	2	1		1	1						1	1	1	1	2	2	1	1	1
GG0728	1	34	1	1	2	2	5	5	8	1	2	1	2	1	1		2	1	1	1	2	1	1	2	1
GG0729	1	62	2	2	2	2	1	1	1	1	2	2	2	2	1		2,3	1	1	1	1	2	2	2	2
GG0730	1	19	2	1	1	3	3	1	8	1	1	2	2	1	1	1	4	1		1	1
GG0731	1	31	2	1	2	1	3		8	1	2	2	2	2	1		2	1	1	1	1	2	2	2	2
GG0732	1	70	1	3	2	1	2	1	1,2	1	2	2	2	1	1		1,2,3	1	1	1	1	1	2	2	2
GG0733	1	27	1	1	2	2	2	1	7	2	2	2	2	2	1	1	2	1	1	1	2	2	2	2	1
GG0734	1		2	1	2	1	3	1	8	1	2	2	2	2	2	6	5	2	2	2	2	2	2	2	2
GG0735	1	28	1	1	2	1	4	1	8	1	2	2	2	2	1	2	2	2	2	2	2	1	1	2	2
GG0736	1		2	1	2	2	3	1	8	1	1	2	2	2		1	2	1	1	1	2	1	2	2	1
GG0737	1	34	2	1	2	1	5	1	8	1	2		2	1	1		2	1	1	2	2	1	2	2	2
GG0738	1	27	2	1	2	1	4	1	8	1	2	2	2	1	1	5	2,4	1	2	1	1	1	2	2	2
GG0739	1	35	2	2	2	1	4	1	2	1	2	2	1	1	1	1	3	2	2	2	2	1	2	2	2
GG0740	1	54	2	1	1	1	1	1	7	1	2	2	2	1	1		3	1	1		2	1	2	2	2
GG0741	2	32	2	1	2	1	2	1	8	2	2	2	2	2	2	2	2	1	1	1	1	2	2	2	2
GG0742	1	28	2	1	1	4	5	5	4	1	1	2	2	2	1	1	1,2,3	1	1	1	2	1	2	2	1
GG0743	1	27	2	1	1	2	3	1	8	1	2	2	2	2	1	1	3	2	2	2	2	2	2	1	1
GG0744	1	23	1	1	1	4	3	1	8	1	1	2	2	2	1	1	1,2	1	1	1	2	1	2	2	2
GG0745	2	32	2	1	2	1	2	1	8	1	2	2	2	2	1		2	1	1	1	2	2	2	2	2
GG0746	1		2	1	2	2					1	1	2	1	1	1	2	2	1	1	1	1	2	1	2
GG0747	1		2	1	1	2	2	1	8	1	1	2	2	2	1	1	1	1	1	1	2	2	2	1	1
GG0748	1	20	2	1	1	2	2	1	8	1	1	2	2	1	1	2	2	1	1	1	1	2	2	1	2
GG0749	1	28	2	1	1	1	2	1	8	1	1	1	2	2	1	1	2,3
GG0750	1	43	1	1	2	2	3	1	8	2	2	2	1	1	1	1	3	1	2	2	2	1	1	1	2
GG0751	1	43	2	1	3	1	2	1	8	1	2							1	1	1	1	1	2	2	2
GG0752	1	41	2	2	2	1	4	1	8	1	2	2	1	1	1	1	3	2	2	2	2	1	1	2	2
GG0753	1	43	1	2	2	1	2	1	8	1	2		2	2	1	1	2	1	1	1	2	1	2	2	2
GG0754	1	38	2	1	1	1	5	1	1,2	1	2	2	2	1	1		2,3	2	2	2	2	2	2	2	2
GG0755	1	33	1	1	1	1	2	1	8	1	1	1	1	1	1	1	2	2	2	1	2	1	2	2	2
GG0756	1	46	2	1	1	2	2	1	1	1	1	2	2	2	1	1	3	1	1	1	2	1	2	2	2
GG0757	1	23	1	1	3	3	4	1	8	1	1	2	2	2	1	1	4	1	1	1	2	1	2	1	1
GG0758	1	31	2	1	1	4	3	1	7	1	1	1	2	1	1	4	1	1	1	1	1	1	2	2	1
GG0759	1	19	1	1	2	3	5	1	4	1	2	1	1		1	5	4	2	1		2	1	2	2	2
GG0760	1	32	2	1	2	1	5	1	8	1	1	2	2	2	1		1,2,3	1	1	1	2	2	2	2	2
GG0761	1	74	2	2	2	2	1	1	1	1	2	2	2	1	1	2	2	1	1	2		1	2	2	1
GG0762	1	39	1	1	1	1	2	1	8	1	1	2	2	1	1	6	5	1	1	1	1	2	2	2	`
GG0763	1	27	2	2	3	1	5	1	8	1	2	2	2	1	1		2	2	2	1	2	2	1	2	2
GG0764	1	19	2	1	1	2	3	1	8	1	2	2	2	1	1	1	3	2	1	2	2	2	2	2	2
GG0765	1	22	1	1	2	1	2	1		1	1	2	2	1	1	2	2	1	1	1	1	2	2	2	2
GG0766	1	63	2	4	1	4	1	1	1,2	2	2	1	2	1	1	1	1	1	1	1	1	1	2	2	2
GG0767	1	84	2	4	1	1	1	1	1,2	2	2	1	2	1	1	1	1	1	1	1	1	1	2	2	2
GG0768	1	54	2	2	1	1	5	1	8	1	2	1	2	1	1	2	2,3	1	1	1	1	1	2	2	2
GG0769	1	25	2	1	2	2	5	1	8	1	2	2	2	2	1	2	1	2	2	1	2	1	2	2	2
GG0770	1	46	2	1	1	2	2	1	7	2	2	2	2	2	2	1	2	2	1	1	2	2	2	2	2
GG0771	1		2	1	1	2	3	1	4	2	2	2	2	2	1	1	2	1	1	1	1	1	2	2	2
GG0772	1			2		2
GG0773	1	36	2	1	2	2	2	1	8	1	1	1	2	1	1	1	2	1	1	1	1	1	2	2	2
GG0774	1	65	2	2	1	2	1	1	1	2	2	2	2	2	1	1	2	1	1	1	1	1	2	2	2
GG0775	1	45	2	1	1	1	2	1	1	2	1	2	2	2	1	1	1	1	1	1		1	2	2	2
GG0776	1		2	2	1	2	2	1	1	1	1	2	2	2	1	1	2	1	1	1	1	2	2	2	2
GG0777	1	64	2	2	1	4	1	1	1	1	2	2	1	1	1	1	1,2	1	1	1	1	1	2	2	2
GG0778	1	71	2	4	1	4	1	1	1	1	2	1	2	1	1	1	1	1	1	1	1	1	2	2	2
GG0779	1	59	2	1	1	2	3	1	8	2	2	2	2	2	2		2	1	1	1	1	2	2		2
GG0780	1	44	2	2	1	2	2	1	8	1	2	2	2	1	1		2	1	1	1	1	1	2	2	1
GG0781	1	37	2	1	1	2	2	1	8	2	2	2	2		1		2,3	2			2	2	2	2	2
GG0782	1	22	1	1	2	1	3	2	8	2	2	2			2	7	4	1	2	2	2	2	2	2	1
GG0783	1	21	2	1	1	3	3	1	8	2	1	2	2	2	1	1	3	1	1	1	2	2	2	2	2
GG0784	1	43	2	1	2	2	2	1	8	1	1	1	2	1	1	1	2	1	1		1	1	2	2	2
GG0785	1	81	2	2	1	2	1	1	2	2	1	2	2	2	1	2	1	1	1	1	2	2	2	2	1
GG0786	1	56	2	2	2	2	2	1		2	2	2	2	2	1	1	2	1	1	1	2	1	2	2	2
GG0787	1	31	2	2	2	2	3	1		2	2	2	2	2	1	1	2	1	1	1	2	1	2	1	1
GG0788	1		2	1	1	2	1	1		2	1	2	2	2	1	1	2	1	1	1	2	2	2	2	2
GG0789	1	41	2	1	1	2	2	1	7	2		2	2	2	1	1	2	1	1	1	2	2	2	2
GG0790	1	43	1	2	1	1	2	1	8	2	1	1	2	2	1	1	1	1	1	1	2	2	2	2	2
GG0791	1	34	1	1	3	1	3	1	8	1	1	2	2	2	1	1	1,2,3	1	1	1	2	2	2	2	1
GG0792	1		2	1	1	1	5	1	1	1	1	2	2	2	1	1,2,3,4,5	1,2	1	1		1	1	2	2	2
GG0793	1		1	2	2	1	4	4	8	1	2	2	2	1	1	2	2,3	1	2	1	1	1	2	2	1
GG0794	1	46	2	3	2	2	4	1	8	1	2	2	2	1	1	1,2,3,4,5,	1,2,3,4	1	1		1	1	2	2	2
GG0795	1	48	1	2	1	1	2	1	7	2	2		2		1	1,2	5	2	2	2	2	2	2	1	1
GG0796	1	45	1	1	1	2	2	1		1	1	1	2	2	1	1	3	1	1	1	2	2	2	2	2
GG0797	1	42	2	2	1	1	2	1	8	1	1	1	2	2	1	1	3	1	1	2	2	2	2	2	2
GG0798	1	48	2	2	2	1	3	1	1	2	2	2	1	1	1	1,2,4	1,2,3	2	1	2	2	1	1	2	1
GG0799	1		1	1	2	1	3	1	8	1	2	1	2	2	1	1	3	1	1	1	2	2	2	2	1
GG0800	1	51	2	1	2	1	5	1	1	1	2	2	2		1	4	3	1	1	1	1	1	2	2	2
GG0801	1	26	2	1	1	1	2	1	8	2	2	2	2	2	1		2	2	1	2	2	2	2	2	1
GG0802	1	32	2	1	1	2	4	1	8	1	1	2	2	2	1	1	2,3	1	2	1	1	1	2	2	1
GG0803	1	30	1	1	1	1	3	2	4	11	2	2	2	1	1	4	1	1	1	1	1	1	1	2	2
GG0804	1	20	1	1	1	1	2	1	8	1	1		2	2	1	2	2	2	2	1	2	2	2	1
GG0805	1	36	1	1	2	1	3	5	8	1		2	2	2	1	1	2,3	1	1	1	2	2	2	2	2
GG0806	1	25	2	1	1	1	3	1	8	1	2	2	2	2	1			2	2	2	2	2	2	2	2
GG0807	1	30	1	1	1	1	3	1	8	1	1	2	1		1	4	1	1	2	1	1	1	2	1	1
GG0808	1	43	2	2	3	1		1	1	1	2	1	2	1	1	1	3	1	1	1	1	1	2	2	2
GG0809	1	25	2	1	1	2	2	1	8	2	1	2	2	1	1	1	1	1	1	1	1	2	2	2	1
GG0810	1	17	2	1	2	3	3	1	8	1		2			2	1	3		1	1	2	2	2	2
GG0811	1		1	1	2	2	3	1	8	1	1	1	2	2	1	2	1	1	1	2	1	1	2	2	2
GG0812	1		2	1	1	1	5	1	8	1	2	2	2	2	1		2,3	1	1	1	2	1	2	2	2
GG0813	1	43	2	1	1	1	3	1	1	1	1	2	2	2	1	1	2,3	1	2	1	2	1	2	2	2
GG0814	1	40	2	1	3	1	3	1	8	1	1	1	2	1	1	1	2	2	2	1	1	2	2	1	1
GG0815	1	55	2	1	2	2	1	1	8	2	1	2	2		1	2	3	1	1	1	1	2	2	1	2
GG0816	1	47	2	1	2	2												1	1	1	1	1	1	1	1
GG0817	1		2	2	22	2	2	1	8	1	1	2	2	2	1	2	2	1	1	1	2	2	2	1	2
GG0818	1	23	2	1	1	2	3	1	8	1	1	2	2	2	1	1	2	1	1	1	1	2	2	2	2
GG0819	1	21	1	1	1	1	2	1	8	1	1	2	2	2	1	1	3	1	2	2	1	2	2	2	2
GG0820	1	40	2	1	1	2	2	5	8	2	2	1	2	1	1	2	5	1	2	1	2	2	2	2	2
GG0821	1	37	2	1	2	1	4	1	8	2	2	2	2	1	1	1	2	2	1	2	1	1	2	2	2
GG0822	1	68	2	1	1	2	1	5	1	1	1	1	2		1	1	2	1	1	1	2	1	2	2	1
GG0823	2	23	2	1	1	1	4	1	8	1	1	2	2	2		4	1,2	1		1	1	2	2	2	2
GG0824	1	59	2	2	1	1	1	1	7	1	1		2	2	1	1	2	1	1	1	1	1	2	2	1
GG0825	1	18	2	1	1	2	3	1	8	1	1	2	2	1	1	1	1,2,3	2	2	2	2	2	2	2	2
GG0826	1	35	2	1	1	1	4	1	8	2		1	2	2	1	2	5	1	1	1	2	2	2		2
GG0827	1	48	1	1	1	2	1	5	8	1	1	1	2	1	1	1	2	1	2		2	1	2	2	2
GG0828	1	35	2	2	2	2	5	1	8	2	2	2	2	2	1	4	1	2	2	2	2	2	1	2	2
GG0829	1	30	2	1	1	2	4	1	8	1	1	1	2	1	1	4	3	1	2	2	1	1	2	2	2
GG0830	1	65	2	2	1	2	1	1	8	1	1	1		1	1		2	1	1	1	2	2	2
GG0831	1		2	1	2	2	2	1	8	1	1	2	2	1	1	1	3	1	1	1	1	2	2	2	2
GG0832	1	35	1	1	1	1	2	1	8	1	1	1	2	2	1	2	2
GG0833	1	26	2	1	1	1	3	1	8	2	2	2	2	2	1	3	2	2	2	2	2	2	2	2	1
GG0834	1	24	2	2	1	2	2	1	8	1	1	1	2	2	1	1	1	1	1	1	2	2	2	2	2
GG0835	1	48	1	1	2	1	3		8	1	1	1	2	1	1		2	1	1	1	1	2	2	1	1
GG0836	1	41	2	2	2	1	2	1	8	1	1				1	1	2,3	1	2	1	2	2	2	1	2
GG0837	1	38	2	2	1	2	2	1	8	1	2	2	2	1	1	2	1	1	2	1	2	2	2	2	2
GG0838	1		1	1	2	2	2	1	8	1	1	1	2	2	1	1	1	1	1		1	1	2	1	2
GG0839	1	25	2	1	1	1	3	2	8	1	1	2	2	1	1	2	2	2	1	1	2	2	2	2	2
GG0840	1	37	1	2	1	1	5	1	8	1	2	1	2	1	1	4	2	1	1	1	1	2	2	2	2
GG0841	2	49	2	2	1	2	4	1	1,2	1	1	2	2	2	1		2,3	1	2	1	1	2	2	1
GG0842	1	48	1	1	1	1	2	1	8	1	1	1	2	2	1	2	3	2	1	1	2	2	2	2
GG0843	1	32	1	1	2	2	2	1	8	1	1	2	2	1	1	1	3	1	1	1	1	1	2	2	2
GG0844	1	38	1	1	2	1	3	1	8	1	2	2	2	2	1	2	2	1	2	1	1	2	2	2	2
GG0845	1	24	1	1	1	2	2	1	8	1	1	1	2	1	1	2	2	1	1	1	1	2	1	1	2
GG0846	1	51	1	2	2	1		5	1	1	1	2	2	2	1	1	1,2	1	1	1	1	2	2	2	2
GG0847	1	21	2	1	1	1	3	1		1	1	2	2	1	1	4	3	1	1	1	1	1	2	2	1
GG0848	1	38	2	1	1	4	4	1	4	1	1	2	2	1	1	1	2	1	2	1	2	2	2	2	2
GG0849	1	41	1	1	1	2	1	5	8	1	1	2		1	1	1	2	1	2		2	1	2	2	2
GG0850	1	46	1	1	1	2	2	1	8	2	2				1	1		1	1		2	2	2	2	2
GG0851	1		2	1	1	2	4	1	8	2	2	1	2	1	1	1	3	1	1	1	2	1	2	2	1
GG0852	1		2	2	2	2	4	1	8	1	2	2	2	2	1	1	2	1	1	1	1	1	2	2	2
GG0853	1		2	1	3	1	4	1	8	1	1	1	2	2	1	1	1	1	1	1	1	2	2	2	2
GG0854	1	26	2	2	3	3	5	1	8	2	2	1	2	2	1	2	3	2	2	2	2	1	2	2	1
GG0855	1	24	1	2	2	2	3	1	8	2	2	2	2	1	1	4	1	2	2	2	2	2	2	2	1
GG0856	1		2	1	3	2	5	1	7	1	2	2	2	1	1	1,2,3,5	2	2	2	2	2	1	1	1	1
GG0857	1	21	1	1	3	3	4	1	8	1	2	2	1	1	2	1	4	2	2	2	2	2	1	1	1
GG0858	1	37	1	1	1	2	2	1	8	1	2	1	2	2	1	1,2	3	1	1	1	2	2	2	2	2
GG0859	1	50	2	1	3	2	2	1	8	2	2	2	2	2	1	2	1	1	1	1	1	2	1	2	2
GG0860	1	54	2	4	3	4	2	1	1	2		2	2		1	2	2					1
GG0861	1	34	2	1	3	1	2	1	8	2	2	2	2	2	1	5	2	1	1	1		1	2	2	2
GG0862	1	30	1	1	2	2	2	1	5	1	2	2	2	2	1	2	2	1	1	1	2	2	2	2	2
GG0863	1	56	2	1	3	2	2	1	1,4	2	1	1	2	2	1	1	2	1	1	1	2	2	2	2	2
GG0864	1	46	2	2	3	1	2	1	8	1		2	2	2		`3	2	2	2	2	2		`2	2
GG0865	1	38	1	2	3	2	3	1	8	2	2	2	1	1		1	2	2	2	2	2	21	1	1	1
GG0866	1	42	1	2	3	1	3	1	8	2	2	2	1	2	1	1,2		2	2	2	2	2	2	2	1
GG0867	1		1	1	3	3	4	1	8	1	1	2	2	1	1	1	1	1	2	2	2	2	1	1	1
GG0868	1	46	2	1	1	2	2	1	8	1	2	2	2	1	1	1,2,3	3	1	1	1	1	2	2	2	2
GG0869	1	50	1	2	3	1	4	1	8	1	1	2	2	2	1	1,3		1	2	1	2	2	2	2	2
GG0870	1		2	1	3	1	5	1	8	2	2	2	2	2	1	2	2	1	1	1	2	1	2	2	2
GG0871	1	45	1	1	2	1	3	1	8	2	2	2	2	2	1	1	2	1	1	1	1	1	2	2	2
GG0872	1		2	1	3	1	2	1	1	1	2	1	2	2	1	1	3	2	2	2	2	1	2	2	2
GG0873	1	54	2	1	2	1	2	1	1	2	1	2	2	1	2	1	2	1	1	1	1	1	2	2	2
GG0874	1	49	2	1	3	1	3	1	1	1	1	1	2	2	1	1		1	1	1	2	1	2	2	2
GG0875	1	48	2	1	3	1	2	1	8	1	1	2	2	2	1	1	2	1	1	1	2	1	2	1	2
GG0876	1	35	2	1	2	1	5	1	8	1	2	2	2		1	1,2,3,4	2	1	1		1	1	2	2	2
GG0877	1	21	1	1	3	3	4	1	8	1	2	2	2	1	1	1	3	1	2	1	2	1	2	2	2
GG0878	1	32	2	1	2	1	4	1	8	1	1	2	2	1	1	1,2,3,4,5		1	1	1	1	1	2	1	1
GG0879	1		2	2	3	1	4	1	8	1	2	1	2	2		1,2,3,4,5	2	1	1	2	1	2	2	1	2
GG0880	1		2	1	3	1	5	1	1	1	2	2	2	1	1	1,2,3,4,5		1	2	1	1	1	2	2	2
GG0881	1		2	1	3	1	5	1	8	1	2	2	2	1	1	4	3	2	2	2	2	2	2	2	1
GG0882	1	46	2	1	3	1	2	1	8	2	1	1	2		1	2	2	1	1	1	2	1	2	1	2
GG0883	1	21	1	1	2	3	4	1	8	2	2	1	2	2	1	5	4	1	1	1	2	2	2	2	2
GG0884	1		2	2	3	1	4	1	8	1	2	1	2	1	1	1,2,3,4,5	2	1	2	1	2	2	2	2	2
GG0885	1	23	1	1	3	3	4	1	8	1	1	2	2	2	1	2	3	1	2	1	1	1	2	2	2
GG0886	1	22	2	1	3	3	4	1	4	1	1	2	2	2	1	5	3	1	1	1	2	1	2	2	2
GG0887	1	22	2	1	3	3	4	8	1	2	2	2	2	1	2	5	4	2	2	2	2	1	1	1	1
GG0888	1	59	2	1	1	1	2	1	1,4	2	2	1	2	2	1	1,2	1	1	1	1	1	2	2	2	1
GG0889	1		2	2	3	1	2	1	8	2	1	2	2	1	2	6	1	2	2	1	1	1	2	1	1
GG0890	1	43	2	1	2	1	3	1	8	2	1	2	2		1	1	3	1	2	2	2	2	2	2	2
GG0891	1	37	2	1	2	4	3	1	4	2	2	1	2	1	1	1	3	1	2	2	2	2	2	2	2
GG0892	1	38	2	1	1	1	3	1	8	2		1	2	2	1	1	3	2	2	2	2	2	2	2	1
GG0893	1		2	2	1	1	2	1	1	2	2				1	2	3	1				2
GG0894	1	26	1	1	2	2	2	1	4	1	2	1	2	1	1	4	1	2	2	2	2	2	2	1	1
GG0895	1	29	2	1	3	1	3	1	8	2	2				1	1,2,3,4,5	1,2,3,4		2		2	1	2	2	2
GG0896	1	42	2	1	2	1	3	1	8	1					1	2	3	1	1		2	1	2	1	2
GG0897	1	47	2	1	1	1	3	1	8	2	2	2	2	2	1	2	3	2	2	2	2	2	2	2	2
GG0898	1	45	2	1	2	1	3	1	7	1					1	1	3	1	1		2	1	2	1	2
GG0899	1	57	2	1	2	1	2	1	8	1	1	2	2	2	1	1	3	1	1	2	2	1	2	2	2
GG0900	1	40	2	1	2	1	3	1	4	2	2	2	2	2	1	1	3	1	1	1	1	2	2	2	2
GG0901	1	39	2	1	2	1	3	1	8	2	2	1	2	2	1	1		2	2	2	2	2	2	2	2
GG0902	1		1	2	3	1	4	1	8	1	2	1	2	1	1	4	3	2	2	2	2	1	2	2	1
GG0903	1		1	1	2	2	5	1	8	1	2	2	2	2	1	1,2	2	1	2	1	2	2	2	2	2
GG0904	1	53	1	2	2	1		1	8	1	2	1	2	2	1	2		1	1	1	1	1	2	2	2
GG0905	1	37	2	1	2	1	5	1	8	1	2	2	2	2	1	1	2	1	1	1	1	1	2	2	2
GG0906	1	39	2	1	3	1		1	8	1	2	2	2	1	1	2,4		1	1	1	1		1	2	2
GG0907	1	31	2	1	2	4	5	1	8	2	2	2	2		1	1		1	2	2	2	1	2	2	2
GG0908	1	41	2	1	3	1	3	1	8	2	1	2	2	1	1	2	5	1	1	1	1	1	2	2	2
GG0909	1	63	1	1	3	1	4	1	8	1	2	2	2	2	1	4	3	1	2	1	2	1	2	2	2
GG0910	1	50	2	1	2	1	3	1	5	1	2	2	2	1	1	4	2
GG0911	1	2	2	1	2	1	2	1	7	1	1	2	2	1	1	2	4	2	1	2	2	1	2	1	2
GG0912	1	48	1	2	2	1	5	1	4,7	2	2	2	2	1	1	4		2	2	2	2	1	2	2	2
GG0913	1		1	2	3	1						1	2	1	1	3
GG0914	1	30	2	1	3	1	5	1	8	2	2	2	2	1	1	6	2	1	1	1	2	1	1	1	1
GG0915	1	26	2	1	3	1	3	1	8	1	1	2	2	1	1	5	3	1	1	2	1	1	1	2	2
GG0916	1	26	2	1	3	1	3	1	8	1	2	2	2	1	1	1	3	2	2	2	2	1	2	1	1
GG0917	1	29	2	1	2	1	4	2	8	1	2	2	2	2	1	4	2	2	2	2	2	1	2	2	2
GG0918	1	35	2	1	2	2	5	1	8	1		2	2	1	1	4,5		2	1		2	1	2	1	1
GG0919	1	36	2	1	3	1	5	1	8	1	2	2	2	1	1	1		2	2		2	1	1	2	1
GG0920	1		2	2	1	1		5	8	1	2	1	2	1	1	1		1		1	1	1	2	2	2
GG0921	1	68	1	2	3	1	3	3	8	1	2	2	2		1	6		1	1	1	1	2	2	2
GG0922	1	28	2	1	1	1	3	1	8	1	1	2	2	2	1	1	1	1	1	1	2	2	2	2	2
GG0923	1	24	1	1	3	3	4	1	8	1	1	2	2	1	1	1	3	1	2	1	1	1	2	2	2
GG0924	1		2	1	3	1	5	1	7	1	2	2	2	1	1	2		1	1	1	1	1	2	2	1
GG0925	1		1	2	2	1	5	1	8	1	2	2	2	1	1	1	2	1	1	1	1	1	2	2	2
GG0926	1	38	2	2	3	1	5	1	8	1	2	1	2	2	1	1,2,3,4		1	1	1	1	1	2	2	2
GG0927	1		1	1	2	1	3	1	8	1	1	2	2	2	1	2	2	1	2	1	2	2	2	2	2
GG0928	1	54	1	2	3	1	1	1	1	2					1	6				1	1	1	2	2	2
GG0929	2	61	2	1	3	1	5	1	1	1	2	2	2	1	1	4		2	2		2	1	2	2	1
GG0930	1	32	2	2	3	1	5	2	8	1	2	2	2	1	1	1	3	1	1	1	1	1	2	2	2
GG0931	1	34	2	1	3	1	5	1	8	1	2	1	2	1	1	6	2	2	2	2	2	1	1	1	1
GG0932	1	35	1	2	2	1	4	1	8	1	2	1	2	1	1	4	2	2	2	2	2	1	1	1	1
GG0933	1	45	1	2	1	1	5	1	8	1	1	2	2	1	1	1		1	1	1	1	1	2	2	2
GG0934	1	37	2	1	1	1	5	1	4	1	2	2	2	1	1	4		2	2	2	2	1	1	1	1
GG0935	1	58	2	1	3	1	5	1	1	2	2	2	2		1	2	2	1	1	1	1	1	2	2	1
GG0936	1	31	2	1	1	1	5	1	8	2	2	2	2	2	1	2	2	2	2	2	2	1	2	2	2
GG0937	1		2	2	3	1		1	1	1	1	2	2	2	1	1,2		1	1	1	1	1	2	2	2
GG0938	1	23	2	1	3	1	3	1	8	1	2	1	2	2	1	4	4	2	1	1	2	1	2	1	1
GG0939	1	50	2	1	3	1	2	1	1	1	1	1	2	1	1	1	2	1	1	1	1	1	2	2	2
GG0940	1	55	1	2	3	1	4	1	8	1	2	2	2	2	1	4,5		1	1	2	2	1	2	2	2
GG0941	1	58	2	2	3	1	5	1	8	1	2	1	2	2	1	4	2	1	1	1	2	1	2	2	2
GG0942	1	26	2	1	3	2	2	1	8	2					1	1	1	1	1		2	2	2	2	2
GG0943	1	72	1	1	3	2	4	1	8	2	2				1	1,2,3,4,5		1	1		2	2	2	2	2
GG0944	1		2	2	3	2	1	1	1	2	2				1	1,2,3,4,5		1	1	1	2	1	2	2	1
GG0945	1		1	1	3	1	3	1	8	1	2	2	2	2	1	1	3	1	1	1	1	1	1	1	2
GG0946
GG0947	1		2	1	3	2	2	1	8	2	1				1	1,2,4,5	3	1	1		2	2	2	2	2
GG0948	1	30	2	1	3	2	1	1	7	2					2	1,2,3,4	2	1	1	1	1	1	2	2	2
GG0949	1		2	1	3	2	4	1	8	2	2			2	1	1,2,3,4,5		1	1	2	2	1	2	2	2
GG0950	1	42	2	1	1	1	3	1	8	2	2		2		1	1,2,3,4,5,6		1	1	1	1	2	2	2	2
GG0951	1	21	2	1	2	2	4	1	8	2		1			1	1,2,3,4,5,6		2		1	2	2	2	1	1
GG0952	1	19	2	1	3	2	4	1	8	2		1			1	1,2,3,4,5,6		2		1	2	2	2	1	1
GG0953	1	17	2	1	3	3	2	1	8	2	1	1	2	1	2	1,2,4,5		1	1	1	1	2	2	1	1
GG0954	1		2	2	3	2	3	1	8	1	1	2	2	2	1	1,2,3,4,5	3	1	1	1	1	2	2	2	2
GG0955	1		2	1	3	2	2	1	8	2					1	1,2,4	4	2			1	2	2	2
GG0956	1		2	2	3	2						2	2	2	1	1,2,3,4,5	3	1	1	1	1	2	2	2	2
GG0957	1		2	1	3	1	2	1		2			2		1	1,2,3,4,5		1	1	1	1	2	2	2	2
GG0958	1	45	1	2	1	1	5	1	8	1	2			1	1	4	2	2	2					2	2
GG0959	1	62	1	2	3	2	1	1	8	2	2	1	2	2	1	1,2,3,4,5	2	1	1	1	2	2	2	2	2
GG0960	1	63	1	2	3	2	1	1	8	2	2	2		2	1	1	2	1	1	2	2	2	2	2	2
GG0961	1		1		1	1	4	1	8	2	2	2	2	2	1	1,2,3,4,5	2	1	1	1	2	2	2	2	2
GG0962	1	42	2	2	1	1	2	1	7	2	1	1	2	2	1	2		1	1	1	2	2	2	2	2
GG0963	1	31	1	1	3	2	3		8	2		1	2	1	1	6	5	1	1		1	1	2	2	2
GG0964	1	41	1	1	3	1	2	1	8	1	2	2	2	2	1	1	1	1	1	2	1	1	2	2	2
GG0965	1	47	1	1	3	2	3	1	1	1	2	2	2	1	1	1	3	1	1	1	1	2	2	2	2
GG0966	1	33	1	1	3	2	3	1	8	2	2	1	2	2	1	1	3	1	1	1	2	2	2	2	2
GG0967	1	63	2	1	3	2	2	1	8	2	2	1	2	1	1	6	5	1	1	2	2	1	2	2	2
GG0968	1	28	1	1	2	1	3	1	8	1	1	1	2	2	1	2	1	1	1	1	2	2	1	2	2
GG0969	2	38	1	1	3	2	3	1	8	1	1	2	2	1	1	2	1	1	1	1	1	2	2	1	1
GG0970	1	18	1	1	1	3	3	1	8	2	1	2	2	1	1	2	2	1	1	1	1	2	2	2	2
GG0971							5	1	1	2	1	2	2					1	1	1	1	2	2	2	2
GG0972	1	24	1	1	2	2	3	1	8	1	1	2	2	2	1	4	3	1	1	1	2	1		2	2
GG0973	1	20	2	1	2	3	4	1	8	1	2	2	2	1	1	4	3	2	2	2	2	2	2	2	2
GG0974
GG0975	1	20	2	1	3	3	4	1	4	1	2	2	2	2	1	1	2	1	1	1	2	2	2	2	1
GG0976	1		2	1	1	2	2	1	7	2	2	2	2	2	1	6	2	2	2	2	2	2	2	1	1
GG0977	1	15	2	1	3	3	2	1	8	2	2	2	2	1	1	1	3	1	1	1	1	1	2	2	2
GG0978	1	30	1	1	1	4	5	1	8	1	2	2	2	2	21	1	3	1	1	1	2	2	2	2	1
GG0979	1	38	1	2	1	1	5	1	8	1	2	2	2	1	1	2	2	2	2	2	2	1	2	2	1
GG0980	1	27	1	1	3	4	5	1	8	1		2	2		1	1,2	3	2	2	2	2	2	1	1	1
GG0981	1		2	1	1	1	4	1	8	2	2	2	2	2	1	1	2	2	2	2	2	2	2	2	2
GG0982	1		1	1	3	1	3	1	8	2	2	2	2	2	1	1	1	1	2	2	2	2	2	2	2
GG0983	1	19	2	1		1	3	1	8	1	2		2	1	1	2	2	2	2	2	2	2	2	1	1
GG0984	1		1	1	1	1	2	1	8	2	1	2	2		1	1	3	1	1		2	2	1	2	2
GG0985	1		2	1	1	1	2	1	8	2	2	1	2	1	1	1	1	2	2	2	2	2	2	1	1
GG0986	1	34	2	1	1	2	2	1	4	1	1	2	2	2	1	2	3	1	1	1	1	2	2	1	2
GG0987	1	23	2	1	1	2	3	1	8	1	1	2	2	2	1	1	3	1	1	1	1	2	2	1	2
GG0988	1	42	1	2	1	1	4	1	8	1	1	2	2	1	1	1		1	1	1	1	1	2	2	2
GG0989	1	27	2	1	2	2	2	1	8		1	2	2	1	1	1	2	1	1	2	2	1	2	2	2
GG0990	1	28	2	2	2	1	5	1	8	1	2	2	2	2	1	1,2,3,4,5,6		1	1	1	1	1	2	2	2
GG0991	1	38	1	2	2	1	5	1	8	1	2	2	2	2	1	2		1	1	1	1	1	2	2	2
GG0992
GG0993	1	19	2	1	2	3	3	1	8	1	1	2	2	2	1	5	2	1	1	1	2	1	2	2	2
GG0994	1		2	1	1	2		1	1	1	1	1	2	1	1	2	3	1	1	1	1	2	2	2	2
GG0995	1	40	2	1	2	1	2	1	8	2	1	2	2	2	1	1	3	1	1	1	2	1	2	2	2
GG0996	1	27	2	1	1	2	2	1	8	2	2	2	2	2	1	2	3	1	1	1	1	2	2	2	2
GG0997	1		2	1	1	2	3	1	8	2	1	2	2	2	1	1	2	1	1	1	1	2	2	2	2
GG0998	1	27	2	1	3	2	2	1	8	1	1	2	2	1	1	2	1	1	1	1	2	2	2	2	2
GG0999	1	24	2	1	3	2	2	1	8	2	1	1	2	2	1	2	1	1	1	1	2	2	2	2	2
GG1000	1	20	2	1	3	3	4	1	8	2	2	2	1	1	1	4	3	2		2	2	1	2	1	1
GG1001	1	19	2	1	2	2	3	1	8	2	2	2	2	1	1	1	3	1	1	1	1	1	2	2	2
GG1002	1	50	2	1	1	1		1	8	1	1	2	2		1	1,2	2	1	1		1	1	2	2
GG1003	1	46	2	1	1	1	3	1	8	1	1	1	2	2	1	4	1	1	1	1	2	2	2	2	1
GG1004	1		2	3	2	1	4	1	1	1	2	2	2	1	1	1	1	2	2	2	1	1	1	2	2
GG1005	1	20	2	1	1	3	3	1	8	1	2	1	2	2	1	4	2	2	1	2	2	2	2	1	1
GG1006	1	1	2	2			1	1	7	2	1	2	2		1	6		1	1	1	2	1	2	2	2
GG1007	1		2	1	3	2	2	1	1	1	1	1	2	2	1	1	3	1	1	1	2	2	2	2	1
GG1008	1		2	1	1	2		1	1	1	1		2		1	2		1	2	1	1	1	2	2	2
GG1009	1	45	2	2	1	2	2	1	8	1	2	2	2	2	1	2	2	2	2	2	2	1	2	1	1
GG1010	1		2	1	1	2	3	1	8	2					1	1	3	2	2	2	2	2	2	2	2
GG1011	1		2	1	1	2	3	1	8	2						1	2	2	2		2	2	2	2	2
GG1012	1	40	2	1	3	1	4	1	8	1	2	2	2	1	1	1,2,3		2	2	2	2	2	2	2	2
GG1013	1	68	2	1	1	2	1	1	2	1	1	2	2	2	1	1,2	2	1	1	1	1	1	2	2	2
GG1014	1	18	2	1	3	3	3	1	8	2	2	2	2	1	1	1	3	1	2	2	2	2	2	2	1
GG1015	1	62	1	1	1	1	4	1	1	1	1	1	2	2	1	1	3	1	1	1	2	2	2	1	2
GG1016	1	44	1	1	3	1	2	1	8	2	2	2	1	1	1	1	2	1	1	2	2	2	2	2	2
GG1017	1		2	1	3	1	3	1	4	1	1	1	2	2	1	1	2	1	1	1	2	2	2	2	1
GG1018	1	21	1	1	1	2	3	1	8	2	2	2	2	2	1	4	3	2	2	2	2	2		2	2
GG1019	1		2	1	2	1	2	1	8	1	2	1	2	1	1	1	1	2	2	2	2	2	2	1	1
GG1020	1		1	1	3	2	5	1	8	2	2	2	2	2	1	5	3	2	2	2	2	2	2	2	2
GG1021	2	35	2	1	1	2	4	1	8	2	2				1	5		2	2	2	2	2	2	2	2
GG1022	1	44	1	2	3	2	5	1	8	1	2	2				4	5	2	2	2	2	1	2	2	1
GG1023	1	34	2	1	3	1	2	1	8	2	2		2	1	1	1	3	1	2	2	2	2	2	2	1
GG1024	1	45	2	2	3	1	2	1	7	2	1	1	2	2	1	2	2	1	1	1	2	2	2	2	2
GG1025	1		1	1	3	1	5	1	8	2	2	2	2	1	1	1,2		1	2	2	2	2	2	2	1
GG1026	1	27	2		4	2	2	1	8	2	2	2	2	2	1	1	2	1	1	1	2	2	2	2	1
GG1027	1		2	1	3	1	3	1	8	1	1	2	2		1	4	3	1	1	1	2	2	2	2	2
GG1028	1	30	2	1	1	2	2	1	1	2	2	2	2		1	1	2	1	1	1	2	2	2	2	2
GG1029	1	40	2	1	3	1	2	1	8	2	2	2	2	2	1	1	2	2	1	1	2	2	2	1	1
GG1030	1	43	2	1	1	2	3	1	1	2	2	2	2		1	1,2	3	1	1	1	2	1	2	2	2
GG1031	1	33	2	1	3	1	3	3	8	2	2	2	2		1	1,2,3		1	1	1		2	2	2	2
GG1032	1		2	1	1	2		1	8	1					1	1	1	1	1	1		2	2	2	2
GG1033	1	33	2	1	2	1	3	1	8	2	2	2	2		1	1,2,3		1	1	1		2	2	2	2
GG1034	1	20	2	1	3	1	3	1	8	1	2	2	2	2	1	4,5		1	1	2	2	1	2	1	1
GG1035	1		1	1	1	1	3	1	8	2	2	2	2	1	1	1	2	1	2	2	2	1	2	2	2
GG1036	1		1	1	3	2	3	1	8	2	1	2	2		1	2	3	2	2		2	1	2	2	2
GG1037	1		1	1	3	1	3	3	8	2	1	2	2	2	1	3	3	1	1	1	1	2	2	2	2
GG1038							5	1	8	1	2	2	2	1		1,2,3,4,5	2	2	2	2	2	1	2	1	1
GG1039	1		1	1	2	1	2	1	8	2	2	2	2	2	1	1	3	1	1	1	2	2	2	2	2
GG1040	1	46	2	2	3	1	5	1	4	1	2	1	2	1	1	4		2	2	2	2	1	2	1	1
GG1041	1		2	1	3	2	2	1	8	2	1		2	1	1	1	1	1	1	1	2	2	1	2	2
GG1042	1	33	2	1	2	1	5	1	8	1	2	2	2	1	1	1,4		2	2	2	2	1	1	2	1
GG1043	1		2	2	1	2	2	1	8	2			2	2	1	1	2	1			2	2	2
GG1044	1		1	2	1	1	2	1	8	2	2				1	1	2	2			2	1	2	2	1
GG1045	1		2	1	3	4		1	8	1	2	2	2	1	1	1	2	2	2	2	2	2	1	1	1
GG1046	1		3	1	1	2	3	1	8	1	1	2	2	2	1	2	1	1	1	1	2	2	2	1	2
GG1047	1	20	1	1	3	2	3	1	8	2	2	1	2	2	1	2	4	2	2	2	2	2	2	2	2
GG1048	1	20	1	1	3	2	3	1	8	1		2	2	2	1	2	4	2	1	2	2	2	2	2	2
GG1049	2	51	2	4	3	2	5	1	8	1	2	2	2		1	1,2,3,4,5		2	2	2	2	1	1	1	1
GG1050	1		2	1	2	1	5	1	8	1	2	2	2	2	1	1,2		1	1	1	2	1	1	2	2
GG1051	1	34	1	1	3	4	4	1	8	2	2	2	2	1	1	1	3	2	2	2	2	2	2	2	2
GG1052	1		1	1	3	2	3	1	8	2	2				2	4	3	2	2	2	2	2	2	1	2
GG1053	1	24	2	1	1	2	3	1	8	1	1	2	2	2	1	2	2	1	1	1	2	2	2	2	2
GG1054	1		2	1	2	1	3	1	4	2	1	2	2		1	1,2,6	2	1	1	1	2	2	2	1	1
GG1055	1	26	1	1	3	2	3	1	8	2	1	2	2	2	1	2	3	1	1	1	2	1	2	2	1
GG1056	1		1	2	3	1	2	1	1	1	1	1	2	1	2	1	1	2	2	2	2	1	2	1	1
GG1057	1		1	1	3	1	5	5	8	1	2	2	2	1	1	2	3	1	1	1	1	1	2	2	2
GG1058	1	18	1	1	3	3	3	1	8	1	1	2	2	1	1	5	2	1	1	1	2	2	2	2	2
GG1059	1	19	2	1	3	2	5	1	8	1	2	2	2	2	1	3	2	1	1	1	1	1	2	2	2
GG1060	1	23	2	1	3	1	2	1	8	2	1	2	2	2	1	2	4	1	1	1	1	2	2	2	2
GG1061	1	17	2	1	1	3	3	1	8	1	1	2	1	2	1	5	3	1	1	1	2		2	2	2
GG1062	1	27	2	1	3	1	5	1	8	2	1	1	2	2	1	1	2	1	1	1	2	2	2	2	2
GG1063	1		1	2	3	1	2	1	1	1	1	2	2	2	1	2	2	1	1	1	1	1	2	2	2
GG1064				1	2	1												1	1	1	1	2	2	1	1
GG1065	1	37	2	2	3	1	5	1	7	1	2	2	2		1	1,2,5	2	1	1	2	1	2	2	2	2
GG1066	1	36	2	2	3	1	3	1	8	2	2	2	2	2	1	1	2	1	1	1	1	1	2	2	2
GG1067	1	23	1	2	2	1	4	1	8	1	1	2	2	1	1	5	4	1	2	1	1	2	2	2	2
GG1068	1	20	1	2	2	3	4	1	8	2	2	2	2	1	1	2	3	1	1	1	1	2	2	2	2
GG1069	1	16	2	1	3	3	3	1	8	1	2	2	2	1	1	3	1	1	2	2	1	2	2	2	1
GG1070	2	21	2	2	2	4	3	1	8	1	2	2	2	1	1	5	4	1	2	1	1	2	2	2	2
GG1071	1	14	2	1	3	3	2	1	8	1	2	2	2	2	1	2	2	1	1	1	1	2	2	1	2
GG1072	1	17	2	1	3	3	3	1	7	1	1	2	2	2	1	2	3	1	1	1	12	2	2	2	2
GG1073	1		1	1	3	4	3	1	8	1	2	2	1	2	1	4	5	1	2	1	2	1	1	2	2
GG1074	1		1			2	5	1	8	2	2	1	1			1	3	1			2
GG1075	1		1	1	3	2	2	1	8	1	1	1	2	2	1	1	2	1	1	1	1	1	1	2	2
GG1076	1	37	1	1	3	1	5	1	8	1	2	2	2	1	1	1,2,3,4,5		2	2	2	2	2	2	2	1
GG1077	1	33	2	2	3	1	5	1	8	1	2	2	2	1	1	4	3	1	1		1	1	2	2	1
GG1078	1	37	1	2	2	1	5	1	8	1	2	2	2		1	1,2,3,4,5	3	2				1	1	1	1
GG1079	1	42	2	1	3	2	3	1	8	1	1	2	2	2	1	1	1	1	1	1	2	1	2	2	2
GG1080	1	46	2	1	1	1	2	1	8		1				1			1	1	1	2	2	2	2	2
GG1081	1	22	2	1	3	1	3	1	8	1					1	1,2,3,4,5					2	1	2	2	2
GG1082	1	21	2	1	1	1	3	1	8	1	2	1	2	2	1	5	2	2	1	2	2	1	1	1	2
GG1083	1	32	2	1	1	1	2	1	8	1	2	2	2	2	1	5	2	2	1	2	2	1	2	1	2
GG1084	1	30	1	1	2	1	5	5	8	1	2	2	2	1	1	3	4	2	2	2	2	1	2	1	1
GG1085	1		2	1	1	1	2	5	8	1	2	2
GG1086	1	31	2	1	1	2	2	1	8	1	1	2	2	1	1	1	3	1	1	1	2	2	2	1	2
GG1087	1	34	2	1	3	1	3	1	8	2		1	2	2	1	2	3	1		1	2	2	2	2	2
GG1088	1		2	3	3	3	1	2	2	2	2							2	1	2	1	2	1	2	2
GG1089	1		1	1	3	2	1	1	4	2	2	2	1	1	2	5	2	2	1	2	1	1	2	2	1
GG1090	1	47	2	1	1	1		1	4	1	1	2	2	2	1	6		1	1	1	1	2	2	2	2
GG1091	1	35	2	2	3	1	5	1	8	1	1	1	2	1	1	1	1	1	1	1	1	1	2	2	2
GG1092	1	33	2	1	1	1	4	1	8	1	2	1	2	1	1	2	1	2	2	2	2	2	2	2	2
GG1093	1	41	2	1	2	2	3	1	8	1	2	1	2	1	1	1	1	1	1	1	1	1	1	2	2
GG1094	1	27	2	1	3	2	5	1	8	1	1	1	2	1		4	1	1	2	2	2	2	2	2	2
GG1095	1		1	1	1	2	3	1	8	1	2	1	2	1	1	4	1	1	1	1	1	2	2	2	2
GG1096	1		2	1	3	1	5	1	8	2					1	5	1	1	2	2	2	2	2	1	1
GG1097	1		2	1	3	1	3	1	4	2		2	2		1			1	1	1		1	2	2	2
GG1098	1	20	1	1	2	1	3	1	8	1	2	1	2	1	1	3	2	2	2	2	2	1	2	2
GG1099	1	35	2	1	2	4	3	1	8	2			2		1	1		1	1	1	2	2	2	2	1
GG1100	1	48	1	2	2	1	4	1	8	2	2	2	2	1	1	1,2,3,4,5	2	2	2	2	1	1	2	2	1
GG1101	1	58	1	1	3	1	5	1	8	1	2	2	2	1	1	1,2,5,6		1	1	2	1	1	2	2	1
GG1102	1	48	2	1	3	1	5	1	8	1	2	2	2	1	1	2	2	2	2	2	2	1	2	2	2
GG1103	1		1	1	2	1	5	1	4	1	2	2	2	2	1	1,2,3,4,5		2	2	2	2	1	1	1	1
GG1104	1	36	1	2	2	1	4	1	8	1	2	2	2	2	1	2		2	2	2	2	1	2	2	1
GG1105	1	49	1	2	3	1	5	1	8	1	2	2	2	1	1	6		1	1	1	1	1	2	2	2
GG1106	1	35	2	1		1	4	1	7	2	2	2	2	1	1	6	1	2	2	2	2	1	2	2	2
GG1107	1		1	1	3	1	4	5	8	1	2	2	2	2	1	4		1	2		2	1	2	2	1
GG1108	1	52	2	2	3	1	4	1	8	1	2	2	2	1	1	1		2	2	2	2	1	2	2	1
GG1109	1	50	1	2	2	1	4	5	8	1	2	2	2	1	1	1,2,3,4,5		1	2	1	1	1	2	2	2
GG1110	1	49	1	1	1	1	3	1	8	1	2	2	2	2	1	6		1	1	1	2	1	2	2	2
GG1111	1		2	1	1	1	4	1	8	1	2	1	2		1	1,4	2				2	1	1	2	1
GG1112	1	32	2	1		1	3	1	8	2	2	1	2	2	1	1,3	2	1	1	1	2	1	2	2	2
GG1113	1	48	1	2	3	1	4	1	1	1	1	2	2	1	1	1	2	1	1	1	1	1	2	2	2
GG1114	1	40	2	2	3	1	5	1	8	1	1	2	2	1	1	2		1	1	1	2	2	2	2	2
GG1115	1	46	2	1	3	1	3	1	4	1	2	2	2	1	1	4	3	1	1	1	2	1	2	2	1
GG1116	1	40	1	1	3	1	3	1	8	2	1	2	2	1	1	1	2	1	1	1	1	2	2	2	2
GG1117	1	56	2	1	3	1	2	1	8	1	1	2	2	2	1	1	4	1	1	1	2	1	2	2	2
GG1118	1	27	1	1	3	1	3	1	8	2		2	2		1	2	3	1	1		2	2	2	2	1
GG1119	1	39	2	1	3	1	3	1	1,2	2	2					1,3	2	2	2		2	2	2	2	2
GG1120	1		2	1	2	1	2	1	8	1	2	2	2	2	1	2	1	1	1	1	2	2	2	2	2
GG1121	1		1	1	3	1	5	1	7	1	2	2	2	2	1	2	3	1	1	1	2	2	2	2	2
GG1122	1		2	1	1	2	2	1	1	1	1	2	2	2	1	2	2	1	1	1	1	2	2	2	2
GG1123	1	20	2	1	3	1	5	1	8	1	2	2	2	1	1	1,5	3	2	2	2	2	1	1	2	1
GG1124	1	37	1	1	3	1	3	1	8	1	1	1	2	2	1	1	4	1	1	1	2	1	2	2	1
GG1125	1		1	2	1	2	1	1	8	2	2	2	1	2	2	1,6	2	2	1	2	2	2	2	2	2
GG1126	1	43	2	2	3	1	5	1	8	1	1	2	2	1	1	1,2,3,4,5		2	2	2	2	1	2	1	1
GG1127	1	26	2	1	2	2	3	1	8	2	2	2	2	2	1	1	3	1	1	1	2	1	2	2	2
GG1128	1		2	1	2	2	2	1	8	2								1	1	1	2	2
GG1129	1	27	2	1	3	1	4	1	8	1	1	2	2	2	1	5		1	1	1	2	1	2	2	1
GG1130	1	38	2	3	2	1	5	1	8	1	2	2	2	1	1	4		1	2	1	2	1	1	2	2
GG1131	1	33	2	2	3	1	5	1	8	1	1	2	2	2	1	4	2	1	2	1	2	2	2	2	2
GG1132	1	25	2	1	3	1	4	1	4	1	2	2	2	1	1	1,3		2	2	1	2	1	2	2	2
GG1133	1	31	2	1	2	1	4	1	4	1					1	4		1	1		2	1		1
GG1134	1	29	1	1	3	2	5	1	4	1	1	2	2	1	1	4		1	1	1	1	1	1	1	1
GG1135	1	36	1	1	3	1	5	1	8	1	2	2	2	1	1	1,2.5		1	1	1	1	1	2	2	2
GG1136	1	57	2	3	3	1	3	1	1,2,5	1	2		2		1	2,3			2	2	2	2	2	2	2
GG1137	1	47	2	1	2	1	4	1	8	1	2	2	2	2	1	2	2	1	1	1	1	1	2	2	2
GG1138	1		1	1	3	1	4		8	1	1	2	2	2	1	1,2,3		1	1	1	1	1	2	2	2
GG1139	1		1	4	3	1	5	1	8	1	1	2	2	1	1	4		1	2	1	1	1	2	2	2
GG1140	1	42	2	1	2	1	4	1	8	2				1	1	6		2	2	2	2	1	2		1
GG1141	1	54	2	1	2	1	1	1	4	2	2		2		1	1,2,3,4		1	2	1	1	1	2	2
GG1142	1	28	1	1	2	1	4	1	8	1	2	2		1	1	2	3	1	1	1	1	1	2	2	2
GG1143	1	47	2	2	2	1	3	1	8	1	2	2	2	1	1	1,2		1	1	1	2	1	2	2	2
GG1144	1		2	1	2	2	2	1	8	2	1	2	2	1	1	1	2	1	1	1	1	2	2	2	2
GG1145	1	32	2	2	3	1	2	1	8	1	1	2	2	1	2	1	2	1	2	1	1	2	2	2	2
GG1146	1		2	1	3	2	4	1	8	1	2	2	2	1	1	6	2	1	1	1	1	1	2	2	2
GG1147	1	23	2	1	3	2	3	1	8	1	1	2	2	1	1	1	3	1	1	1	1	1	2	2	2
GG1148	1		2	4			3		1	1	1					2		1
GG1149	1	30	2	1	3	2	2	1	8	2	1	2	2	1	1	1		1	1	1	1	2	2	2	2
GG1150	1	30	2	1	2	1	4	1	8	1	1	2	2		2	5	1	1	1	1	1	1	2	2	2
GG1151	1	46	2	1	3	1	2	1	8	1	2	2	2	2	1	1,2		1	1	1	1	2	2	2	2
GG1152	1	36	2	1	3	2	4	1	5	1	2	2	2	1	1	1	3	2	1	2	2	1	1	2	2
GG1153	1		2	1		2	2	1	8	1	1	2	2	1	1	1	3	1	1	1	2	2	2	2	2
GG1154	1	42	1	1	3	1	5	5	8	2		2	2	2	1	4		1	1		2	1	2	2	2
GG1155	1	24	2	1	2	2	2	1	8	2	1	2	2	1	1	1	2	2	1	1	2	2	2	1	1
GG1156	1		2	1	2	2	3	3	8	1	2	2	2	1	1	1	3	1	1		1	2	2	2	2
GG1157	1	26	1	1	3	2	5	1	8	2	2	2	2	2	21	5	4	2	2	2	2	1	2	1	1
GG1158	1	40	2	1	3	2	2	1	8	2		2	2	1	1	1	3	1	1	2	1	1	2	2	2
GG1159	1	31	2	1	3	1	3	1	8	2		2	2	1	1	1	1	2	2	2	2	2	2	2	2
GG1160	1	18	2	1	3	2	2	1	8	2	2	2	2	1	1	1	2	1	1	2	2	2	2	2	2
GG1161	1	29	2	1	2	1	2	1	8	2	1	2	2	2	1	1	2	2	1	1	2	2	2	2	2
GG1162	1	50	1	2	3	1	5	1	8	2			2		1	1,2		1	1	1	2	1	2	2	2
GG1163	1	34	2	1	1	1	5	1	8	1	2	1	2	1	1	1,2,5		2	2	2	2	1	2	2	2
GG1164	1	53	2	2	3	1	3	1	1	1	1	1	2	1	1	1,2	3	1	1	1	1	1	1	2	1
GG1165	1	49	2	2	3	1	5	1	1	1	1	2	2	1	1	1,2,3,4,5,6		1	1	1	1	1	2	2	2
GG1166	1		1	2	1	1	5	1	8	1	1	2	2	1	1	5	1	1	1	1	1	2	2	2	2
GG1167	1		1	1	2	2	3	1	8	1	2	1	1	1	1	1	3	2	2	2	2	1	2	2	2
GG1168	1		2	1	3	1	3	1	8	1	1	2	2	1	1	1	3		1	1	2	1	2	2	2
GG1169	1	1	1	3	3	4	1	8	1	2	2	1	1	1	1	2	2	2	1	2	2	2	2	1	1
GG1170	1	23	2	1	3	3	4	1	8	2	2	2	2	1	1	4	2	1	1	2	2	2	2	2	2
GG1171	1	25	1	1	1	3	4	1	8	1	2	2	2	1	1	2	3	2	2	2	2	1	1	2	2
GG1172	1	54	1	2	3	1	5	1	1,2	1	1	2	2	2	1	1,2		1	1	1	1	1	2	2	2
GG1173	1	43	1	2	3	1	4	1	7	1	2	2	2	2	1	1		1	2	1	1	1	1	2	2
GG1174	1	24	2	1	3	3	4	1	8	2	2	2	1	1	1	1	2	2	2	2	2	1	2	1	1
GG1175	1	36	2	2	2	1	5	1	4	1	2	1	2	1	1	1	2	1	1	1	1	1	2	2	2
GG1176	1	27	2	1	1	1	5	1	8	2	2	2	2	2	1	1	1	2	2	2	2	2	2	2	1
GG1177	1	35	1	1	2	1	3	1	1,4	1	2	2	2	2	1	4	2	1	1	1	1	2	2	2	1
GG1178	1	30	1	1	3	1	3	1	8	2	2				1	2	2	2	2	2	2	1	2	2	1
GG1179	1	26	1	1	3	1	4	1	8	2	2				1	4	1	2	2	2	2	2	2	1	1
GG1180	1	33	1	2	3	1	4	5	8	1	2	2	2		1	1	3	1	1	1	1	1	2	2	1
GG1181	1	41	1	1	3	4	4	5	8	2	2	2	1	1	1	1,2,3,4,5,6		2	2	2	2	1	2	2	2
GG1182	1	26	1	1	3	1	4	1	8	1	2	2	2	2	1	2		2	2	2	2	1	2	2	2
GG1183	1	49	1	1	3	1	3	1	8	1	2	1		1	1	1	4					2	2		1
GG1184	1	33	1	2	3	1	3	1	8	1	2	2	2	2	1	4	1	2	2	2	2	1	2	2	2
GG1185	1	29	2	1	3	1	3	1	8	1	2	2	2	2	1	4	2	1	1	1	1	1	2	2	2
GG1186	1	32	2	1	3	1	3	1	8	1	2	2	2	1	1	5		3	1	1	1	1	2	2	2
GG1187	1	20	2	1	3	1	3	1	8	1	2	2	2	2	1	4	1	1	2	1	1	2	2	2	2
GG1188	1	37	1	2	2	1		1	8	1	2	1	2	2	1	1	2	1	2		1	1	2	2	2
GG1189	1	39	1	2	3	1	3	5	7	1	1	1	2	1	1	2	2	1	1	1	1	2	2	2	1
GG1190	1	41	2	2	2	1	5	1	1	2	2	2			1	1,2	2		1				2	2	2
GG1191	1	45	2	2	2	1	3	1	8	1	2	2	2	1	1	1	2	2	2	2	2	1	2	2	2
GG1192	1	54	2	3	3	1	5	1	1	1	2	1	2	1	1	1,2,3,4,5	3	2	2	2	2	1	2	2	2
GG1193	1	44	1	2	3	1	4	1	8	1	2	2	1	1	1	1,2	2	2	2	2	2	1	2	2	1
GG1194	1	47	2	1	3	1	5	1	1	1	2	2	2	1	1	1,2	2	2	2	2	2	1	2	2	2
GG1195	1	52	2	1	1	1	2	1	8	1	2	2	2	2	1	1,2,3	2	1	1	1	2	1	2	2	2
GG1196	1	47	2	2	2	1	4	1	1	1	2	2	2	2	1	4	2	1	1	1	2	1	2	2	2
GG1197	1	37	1	1	3	1	4	1	8	1	2	2	2	2	1	4	2	1	2	1	1	1	2	2	2
GG1198	1	26	1	1	3	1	4	1	8						1	4	3	2	2	2	2	2	2	2	1
GG1199	1	24	2	1	3	1	3	1	4	2	2	2	2	1	1	1	2	2	2	2	2	2	2	1	1
GG1200	1		2	1	1	1	3	1	8	2	1	2	2	2	1	1	3	1	1	1	2	2	2	2	2
GG1201	1	21		1	3	1	2	1	8	2	1	2	2	2	1	1	2	1	1	1	2	2	2	2	2
GG1202	1	19	1	1	1	1	2	1	8	2	1	1	2	2	1	1	1	1	1	1	2	2	2	2	1
GG1203	1		1	1	3	1	2	1	8	2	2	2	2	2	1	1	3	1	1	1	2	1	2	2	2
GG1204	1	24	1	1	3	1	3	1	8	2	2	2	2	1	1	2	3	1	1	1	2	2	2	2	2
GG1205	1	37	2	1	3	1	3	1	8	2	2	2	2	2	1	4	3	2	2	2	2	2	2	2	2
GG1206	1		2	2	2	2	3	1	1	1	2	2	2	2	1	1	3	1	1	1	1	2	2	2	2
GG1207	1		2	1	3	2	3	1	8	2	1	2	1	1	1	6	5	1	1	1	1	2	2	2	1
GG1208	1	42	2	1	2	1	2	1	8	2	1	2	2	1	1	1	2	1	1	1	2	2	2	2
GG1209	1	27	2	1	3	2	3	1	8	2	2	2	1	1	1	1	3	1	2	2	2	2	2	2	2
GG1210	1		1	1	3	1	2	1	8	1	1	2	2	2	1	1	5	1	1	1	2	2	2	2	2
GG1211	1		1	1	3	1	3	1	8	2	2	2	1	1	1	1	1	1	1	1	2	2	2	2	1
GG1212	1		2	1	3	2	4	1	8	2	2	2	2	2	1	1	3	1	1	1	2	2	2	2	2
GG1213	1		1	1	3	1	3	1	8	2		2	2	1		4	2	2	2	2	2	2	2	1	1
GG1214	1		2	1	3	2	3	1	8	1	1	2	2	1	1	4	3	1	1	1	2	2	2	2	2
GG1215	1	35	2	1	2	1	2	1	8	2	1	2	2	2	1	1	2	1	1	1	2	2	2	2	1
GG1216	1		1	1	3	1	4	1	8	1	1	1	2	2	1	2	4	1	1	1	1	2	2	2	1
GG1217	1		2	1	1	4	1	1	7	2	2	2	1	1	1	2	3	2	2	2	1	2	2	1	2
GG1218	1		2	1	3	1	2	1	1	2	2	2	2	1	1	6	3	1	1	1	1	1	2	2	2
GG1219	1	25	1	1	2	1	3	1	8	2	2	2	1	1	1	5	3	2	2	2	2	2	2	1	1
GG1220	1	30	2	1	3	1	3	1	8	1	2	2	2	2	1	1	2	1	1	1	1	2	2	2	2
GG1221	1	37	1	1	3	1	3	1	8	1	2	2	2	2	1	1	2	1	1	1	1	2	2	2	2
GG1222	1		2	2	3	1	3	1	8	2					1	2	4	1	1	1	2	1	2	2	2
GG1223	1	33	2	1	3	1	3	1	8	1	1	2	2		1	1	2	1	1	1	2	2	2	2	2
GG1224	2		1	2	2	1	2	3	1	1	1	1		1	1	4,5	2		2		2	2	2	1	1
GG1225	1	37	2	1	3	1	2	1	8	2	1	2	2	2	1	1	3	1	1	1	2	2	2	2	2
GG1226	1		2	1	3	1	3	1	8	2	2	1	2	1	1	6	1	2	2	2	2	2	2	2	2
GG1227	1		2	1	2	2	1	1	1,4	2	1	2	2	1	1	1	2	1	1	1	2	2	2	2	2
GG1228	1		2	2	3	2	3	1		1	1		2	1	1	1	3	1	1	1	1	2	2	2	2
GG1229	1		2		3	3	1	1	8	2	2	2	2	2	1	3	1	1	1	1	1	2	2	2	2
GG1230	1	38	2	1	3	1	2	1	8	2	1	2	2	2	1	3	1	1	1	1	1	2	2	2	2
GG1231	1	20	2	1	3	2	2	3	8	1	1	2	2	2	1	1	3	1	1	1	2	2	2	2	2
GG1232	1	30	1	1	3	2	2	1	8	2	1	2	2	1	1	4	2	1	1	1	2	2	2	2	2
GG1233	1	23	2	1	2	2	3	1	8	2	2	2	2	1	1	1	3	1	1	1	1	2	2	2	2
GG1234	1		2	1	3	2	4	1	8	1	1		2	1	1	1,2	3	1	1	1	1	2	2	2	2
GG1235	1	23	22	1	3	1	3	1	8	2	1	1	2	1	1	1	2	2	2	2	2	2	2	1	1
GG1236	1	27	2	1	3	1	3	1	8	2	1	1	2	1	2	3	2		1	1	2	2	2	2	2
GG1237	1	27	2	1	3	1	5	1	4	1	1	2	2	1	1	1	2	2	2	1	2	2	2	2	2
GG1238	1		1	2	3	4	5	1	7	1	2	2	2	1	1	1,3	3				2	2	2	2
GG1239	1	21	2	1	3	1	3	1	4	2	1	2	2	2	1	5	3	2	2	2	2	2	2	1	1
GG1240	1	33	2	1	3	1	2	1	8	2					1	1	1	2			2	2	1	2	2
GG1241	1		2	1	3	2	2	1	8	1	1	2	2	1	1	1,2,3	3	1	1	1	1	1	2	2	2
GG1242	1	33	2	1	3	2	2	1	8	1	1	2	2	1	1	2	2	1	1	1	1	2	2	2	2
GG1243	1	20	2	1	2	2	2	1				2		1	2	1	1	1	1	1	2	2	2	2	2
GG1244	1	26	2	1	3	4	3	1	8	1	1	2			1	6	3	1	2		2	2	2	2	2
GG1245	1		2	1	3	1	3	1	8	2					1	1	3							2
GG1246	1	25	2	1	3	1	3	1	8							5	4	2	2	2	2
GG1247	1		2	1	3	1	1	3		2	2	2		2	1	1	1	2	1	1	1	2	2	2	2
GG1248	1	27	2	1	1	1	3	1	8	1	2	2	2		1	1	3	1	2	1	1	2	2	2	2
GG1249	1		1	1	1	2	4	1	1	1	1	1	2	2	1	2	2	1	1	1	2	1	2	2	2
GG1250	1		1	2	3	4	5	1	8	1	1	1	2	2	1	1	2	1	1	1	2	1	2	1	1
GG1251	1	15	2	1	2	3	2	1	8	2	1	2	2	2	1	1	1	1	1	1	2	2	2	2	2
GG1252	1	27	1	1	1	1	4	1	8	1	2	2	2	2	2	1,2,3	3	2	2	2	2	2	2	1	1
GG1253	1		1	1	3	1												1	1	1	1	1	2	2	2
GG1254	1	26	1	1	3	1	2	1	8	1	1							1	1	1	1	2	2	2	1
GG1255	1		1	1	3	4	1	1	8	2	1	2	2	1	1	1	1	1	1	1	1		2	2	1
GG1256	1	49	2	1	3	4	1	1	1	2	1	2	2	2	1	1	2	1	1	1	2	1	2	2	2
GG1257	1	56	2	1	3	4	1	1	8	2	1	1	2	2	1	1	2	1	1	1	1	1	2	2	1
GG1258	1		1	1	3	4	3	1	8	2	2	1	2	1	1	1	2	1	1	1	2	2	2	2	1
GG1259	1	40	1	3	3	2	2	1	7	1	1	2	2			1	1	1	1	1	2	1	2	2	2
GG1260	1	31	1	2	3	4	5	1	8	1	1	1	2	1	1	1	2	1	1	1	1	1	2	1	1
GG1261	1		1	2	1	1	1	1	8	1	1	2	2	2		1,2	2	1	1	1	1	1	2	2	2
GG1262	1		1	1	1	4	1		8	2	1	2	2		1	1,2	2	1	1	1	2	2	2	2	2
GG1263	1	30	2	1	1	2	2	1	8	2	2				1	3	2	2	2	1	1	2		2	2
GG1264	1	39	1	1	3	4	3	3	8	1	1	2	2	2	1	1	3	1		1	1	2	2	2	2
GG1265	1	26	1	1	3	1	3	1	8	2	2	2	2	1	1	1,2,5	5	1	1		2	2	2	2	2
GG1266	1		1	1	2	1	3	1	8	2	2	2	2	1	1	1	4	1	1	1	2	2	2	2	2
GG1267	1	21	1	1	3	1	3	1	8	2	2	1	2	1	2	4	3	1	1	1	2	2	2	2	1
GG1268	1	24	1	1	2	1	3	1	8	2	2	2	2	2	1	6	5	1	1	1	2	2	2	2	2
GG1269	1	19	2	1	3	1	3	1	8	2	2	2	2	2	1	1	3	1	1	1	1	2	2	2	2
GG1270	1	36	2		3	1	2	1	8	2	2	2	2	2	1	1	3	1	1	1	1	2	2	2	2
GG1271	1	35	2	2	2	1	5	1	1	2	1	2	2	2	1	1,2,3,4,5,6	5	1	1	1	1	2	2	2	1
GG1272	1		2	2	3	1	3	1	5	2		2			1	1,2,4,5	1	1	1		2	2		2	2
GG1273	1	37	2	1	3	1	2	1	8	2	1	2			1	1,2,3,4,5	1	1	1	1	2			2	2
GG1274	1	23	2	1	3	4	4	1	7	2	2	2	2	2	1	1,2,3,4,5	3	2	2	2	2	2	2	2	2
GG1275	1	37	1	1	3	1	5	1	8	2	1	2	2	2	1	1	1	1	1	1	2	2	2	2	1
GG1276	1		2	1	3	1	3	1	8	1	1	1	1	1	1	1,2	1	1	1	1	1	1	1	1	1
GG1277	1	56	2	4	1	2	2	1	7	2	1	2	2	2	1	1,2,3,4,5	2	2			2	2	2	1	1
GG1278	1		1	2	1	2	4	1	7	1	1	1	1	1	1	1,2,3	3			1	1	1	2	1	1
GG1279	1	52	2	2	2	1	4	1	4,6	2	1	1	2	1	1	1,2,3,4	1	1	1	1	1	1	2	2	1
GG1280	1	46	1	1	1	1	3	1	7	1	1	1	2	2	1	1	3	1	1	1	2	1	2	2	2
GG1281	1	23	1	1	1	2	5	1	8	1	2	2	2	1	1	1,2,3,4,5	3	2	2	1	2	1	2	2	2
GG1282	1	27	1	1	3	1	3	1	8	1	2	2	2	2	1	4	2	1	2	1	1	1	2	2	2
GG1283	1	78	1	2	2	2		1	4,7	1	1	1	2	1	1	1	3	1	1	1	2	2	2	2	1
GG1284	1	33	1	1	3	1	2	1	8	2	1	1	2	2	1	2	3	1	1	1	2	1	1	2	1
GG1285	1		2	2	3	1	2	1	8	1	1	2	2	2	1	2	3	1	1	1	2	2	2	2	2
GG1286	1		2	1	3	2	2	1	2	1	1	2	2	2	1	2	3	1	1	1	1	2	2	2	2
GG1287	1	21	2	1	2	2	3	1	8	1	1	2	2	1	1	2	2	1	1	1	1	1	1	1	1
GG1288	1	51	1	1	3	1	5	5	8	1	1	2	2	2	1	1	2	1	1	1	2	1	2	2	2
GG1289	1		2	1	1	1	3	1	8	1	2	2	2	2	1	1	3	1	1	1	2	2	2	2	1
GG1290	1	47	2	2	1	1	5	1	8	2	2	2			1	1,2,3,4,5	1	2	2	2	2	1	2	1	1
GG1291	1	20	2	1	3	1	3	1	8	1	2	2	2			1	1	2	2	2	2	2	2	1	1
GG1292	1		1	1	1	1	3	1	8	1	2	1	2	1	1	5	3	2	1	2	2	1	2	2	2
GG1293	1	27	1	1	3	4	5	1	8	1	2	2	1	1	1	4	1	2	1	2	1	2	1	2	1
GG1294	1		1	1	1	2	3	1	7	1	1	1	1	1	1	2	1	2	2	2	1	2	2	2	2
GG1295	1	24	1	1	3	4	2	1	8	1	1	1	1			2	2	1	1	1	1	2	2	1	2
GG1296	1		2	2	2	1	3	1	8	1	2	2		1	1	2,4,5	2	1	1		2	2	2	2	2
GG1297	1	43	2	1	3	1		1	7	1		1	2	1	1	6	2	1	1	1	1	2	2	2	2
GG1298	1	22	1	1	3	1	5	1	8	1	2	2	2	2	1	4	1	1	2	1	1	1	2	2	2
GG1299	1	20	2	1	1	2	2	1	8	1	1	1	2	2	1	2	3	1	1	1	2	2	2	2	2
GG1300	1	48	1	2	3	1	5	1	8	1	1	2	2	1	1	1,2,3,4,5	3	1	1	2	1	1	2	2	1
GG1301	1	38	1	2	1	1	3	1	8	1	2	2	2	1	1	4	2	1	1	1	1	1	2	2	2
GG1302	1	18	2	1	3	3	3	1	8	2	1	1	2	1	1	2	3	2	1	2	2	2	2	2	2
GG1303	2	41	1	2	3	1	4	1	8	1	2	2	2	2	1	5	3	2	2	2	2	1	2	2	1
GG1304	1		1	1	3	2	5	1	7	2	1	1	2	2	1	2	3	1	1	1	1	1	1	1	1
GG1305	1	20	2	1	3	3	3	1	8	1	2	2	2	1	1	1	3	2	2	2	2	2	1	1	2
GG1306	1	21	1	1	2	1	3	1	8	1	1	2	2	1	1	4	1	1	1	2	2	1	2	1	2
GG1307	1	26	1	1	3	1	5	1	8	1	1	1	2			4	1	1	2	1	2	1	1	2	1
GG1308	1		2	1	3	1	3	1	8	2	1	1	2	1	1	1,2	3	1	1	1	2	1	2	2	2
GG1309	1	37	1	1	3	1	5	1	8	1	1	2	2	2	1	2	3	1	1	1	1	1	2	2	2
GG1310	1	19	2	1	3	2	3	1	4	1	1	1	2	1	1	2	2	1	1	1	2	1	2	2	1
GG1311	1	33	1	1	2	1	4	1	8	1	2	2	2	1	1	4	2	1	2	1	1	1	2	2	1
GG1312	1	17	2		3	3	3	1		1	1	1		1	1	3	2	1	1	1	1
GG1313	1	42	2	1	3	1	4	1	8	1	2	2	2	1	1	1,2,3		1	2	1	2	1	2	2	1
GG1314	1	35	2	1	3	1	2	1	5,6	2	2	1	2	1	1	1,3	1	1	1	1	2	2	2	2	1
GG1315	1	32	2	1	3	1	5	1	8	1	2	2	2		1	1,2,3,4,5,6	2	2	2	2	2	2	2	1	2
GG1316	1	29	2	1	1	1	3	1	8	2		2	2		1	1	2	1	1	1	1	2		2	2
GG1317	1	47	1	2	1	1	2	1	1	2		2	2	2	1	2	2	1	1	1	1	2	1	2	2
GG1318	1		1	1	1	1	2	1	8	2	2	2	2	2	1	1	3	1	1	1	2	2	2	2	2
GG1319	1	50	1	2	3	1	4	1	1	1	2	2	2		1	2	3		2		2	1	2	2	1
GG1320	1		1	2	3	1	4	1	1	1	2	2	2	1	1	1,2,4	3	2	2	2	2	1	1	2	2
GG1321	1		2	1	3	1	5	1	7	1	2	2	2	1	1	5	3	1	2	2	2	1	2	2	2
GG1322	1	57	2	1		1	2	1	8	1	1	1	2	1	1	4	2	2	2	2	2	2	2	2	1
GG1323	1	33	2	1	3	1	5	1	1	1	2	2	2	2	1	4	3	1	1	1	1	1	2	2	2
GG1324	1	48	2	1	3	1	3	1	8	2	1	2	2		1	1	2	1	1	1	2	2		2	2
GG1325	1	21	2	1	3	1	2	1	8	1	1		2		1	2	2	1			2	2	2	1	2
GG1326	1	39	2	1	3	1	3	1	8	2	2	2	2	2	1	1	1	1	1	1	2	2	2	2	2
GG1327	1	38	2	1	3	1	3	1		1	1	2	2	2	1	1	4	1	1	1	2	1	2	2	2
GG1328	1	26	2	1	2	1	3	1	8	2	1	2	2	2	1	1	2	1	1	1	2	2	2	2	2
GG1329	1	46		2	2	2	5	1	8	1	2	2	2	1	1	6	3	1	1		2	2	2	2	2
GG1330	1	28	1	1	1	3	4	2	2	2	1	2	2	2	1	1.2	1,2,3,4	1	1	1	2	1	2	2	2
GG1331	1		1	2	3	4	3	1	8	1	2	2	2	2		1	3	2	2	2	2	2	2		1
GG1332	1	45	2	2	1	2	3	1	8	2		2	2		1	1	2	1			2	1	2	2	2
GG1333	1	33	2	1	2	2	2	1	4	1	1	1	1		1	1	1	1	1	1	2	2	2	1	2
GG1334	1	21	2	1	2	1	4	1	8	1	1	2	2	2	1	1	1	1	1	1	2	1	2	2	2
GG1335	1	38	2	1	2	2	2	1	8	2	1	2	2	2	1	1.2	2	1	1	1	2	1	2	2	2
GG1336	1		1	1	3	3	1	1	8	2	1	2	2	2	1	1	2	1	1	1	2	2	2	2	2
GG1337	1		2	1	3	1	3	1	8	1	2	2	2	2	1	1	2	1	1	1	2	1	2	2	2
GG1338	1	26	1	2	3	2	1	3	8	2	2	1	1	1	2	4.5	4	2	2	2	2	1	1	1	2
GG1339	1	20	1	1	3	1	4	1	8	1	2	1	2	1	1	1	5	2	2	2	2	1	2	2	2
GG1340	1	21	1	1	3	2	3	1	8	2	2	2	2	1	2	4.5	4	2	2	2	2	1	2	1	2
GG1341	2		1	1	3	3	3	1	8	1	2	2	2	1	1	4	4	1	1	2	1	1	2	1	2
GG1342	1	19	1	1	3	3	3	1	8	1	2	1	1	1	2	5	3	2	2	2	2	1	2	2	2
GG1343	1	21	1	1	3	3	4	1	8	1	2		2	1	1	2	5	2	2	2	2	1	2	1	1
GG1344	1	66	1	1	2	2		6	8	1		1	2		1	1	2	1	1		1	1	2	1	1
GG1345	1	18	1	1	3	2		1	8	2	2	2	2	2	2	1	2	1	2	1	2	2	2	2	2
GG1346	1	17	1	1	3	2	2	1		2	2	2	2	2	1	1	2	1	1	1	2	2	2	2	2
GG1347	1	36	1	1	3	1	1	1	8	2	1	1	2		1	1,2,3,4,5	2	1	1		2	1	2	2	2
GG1348	1		2	2	2	1	3	1	8	2	2	2			1	1,2,3,4,5	2	1	1	1	1	1	2	2	2
GG1349	1	20	1	1	3	2		1	8	2	2	2	2	1	1	1	4	2	1	1	1	2	2	2	2
GG1350	1	37	1	1	2	1	3	1	8	2					1	1,2,3,4,5	1,2,3	1	1	1	1	2	2	2	2
GG1351	1	36	1	1	2	1	4	1	1	2	2	2	2	1	1	1	3	2	2	2	2	1	2	2	1
GG1352	1	24	2	1	2	1	3		8	2	1	2	2	1	1	1	3	1	1	1	2	2	2	2	2
GG1353	1	40	2	1	3	1	2	2				2	2	2	1	4	1	1	1	2	1	1	2	2	2
GG1354	1	34	1	1	1	1	2	1	8	2	2	2	2		1	1	3	1	1	1	1	2	2	2	2
GG1355	1		2	1	3	1	5	1	7	2	2	2	2		1	6	5	1	1	1		1	2	2	2
GG1356	1	34	2	2	2	1	3	1	8	1	2	2	2	1	1	3	2	2	2	1	2	2	1	2	1
GG1357	1	33	2	1	3	1	3	1	8	2	1	2	2	1	1	1	2	1	2	1	2	2	2	1	2
GG1358	1	31	1	1	3	1	2	1	1	2	1	1	2	2	1	1,2,3,4	3	1	1	1	2	2	2	2	2
GG1359	1	28	2	1	1	1	3	1	8	1	2	2	2	2	1	1	2	1	1	1	2	1	2	2	2
GG1360	1		1	1	3	1	2	1	8	2	1	2	2	2	1	1	3	1	1	1	2	2	2	2	1
GG1361	1	34	2	2	3	1	3	1	8	2	2	2	2		1	6	2	1	1		2	1	2	1	1
GG1362	1		1	1	3	1	3	1	8	2	1	2	2	2	1	2	3	1	1	1	1	2	2	2	2
GG1363	1	40	1	1	3	1	3	3	8	1	2	2	2	2	1	1	2	1	1	1	2	1	2	2	2
GG1364	1		1	1	2	1	3	1	6	1	2	2	2	2	1	1	1	1	1	1	2	1	2	2	2
GG1365	1	46	2	1	3	2	3	1	4	1	2	2	2	1	1	1	1,2,3	2	2	2	2	1	2	1	1
GG1366	1		2	1	2	1	5	1	8	1	2	2	2	1	1	1,2,3	1,2,3,4	1	2	1	1	1	1	1	1
GG1367	1		1	2	1	2	5	1	1.2	1	2	1	2	1	1	1	3	1	1	1	1	2	2	2	2
GG1368	1	67	1	2	2	4	4	1	2	1	2	1	2	1	1	1,2,5	3.4
GG1369	1	25	2	1	3	1	5	1	8	1	2		2	1		4	2	2	2	2	2	1	1	2	1
GG1370	1	37	2	2	2	1	5	1	4	1	2	2	2	1	1	1	2.3					1	2	2	2
GG1371	1	29	1	1	1	1	3	1	8	1	1	2	2	2	1	1	2	1	1	1	2	2	2	1	1
GG1372	1	33	2	1	1	1	1	1	8	1	1	2	2	2	1	1	2
GG1373	1	40	1	1	1	1	3	5	8	2	2	2	2	2	1	1	2	1	1	1	2	1	1	2	1
GG1374	1	43	2	2	2	1	5	1	8	1	2	2	2	1	1	1	2	2	2	2	2	1	2	2	1
GG1375	1	52	1	2	3	1	5	1	8	1	2		2	1	1	1.2	2	1	1	1	1	1	2	2	2
GG1376	1	57	1	2	3	1	5	1	1	1	2	2	2		1	1	2.3	2	2	2	2	1	2	2	2
GG1377	1	34	1	1	2	1	4	5	8	1	2	1	2	2	1	4	3	2	2	1	2	1	2	2	1
GG1378	1	31	1	1	3	1	5	1	8	1	1	1	2	2	1	2	4	1	2	1	2	2	2	2	2
GG1379	1	38	1	1	3	1	4	1	8	1	1	1	2	1	1	1,2,5	2.3	1	1	1	1	1	2	2	2
GG1380	1	51	2	1	1	1		1	8	1	2	2	2	2	1	2	2,3,4	1	2	1	2	1	2	2	2
GG1381	1	35	1	2	2	1	5	1	8	1	2	2	2	2	1	4	3	1	1	1	2	1	2	2	2
GG1382	1	37	2	2	3	1	4	1	1	1			2		1	1,2,4	2	2	2	2	1	2	2	2	2
GG1383	1	49	2	1	3	1	5	1	8	1	2	2	2		1	4	2.3	2	2	2	2	1	1	2	1
GG1384	1	63	2	1		2	1	1	1	2	2							2		2	2	2	2	2	2
GG1385	1	57	2	1		1	3	1	1	2	2	2	2	1	1	1	2,3,4	1	2	2	2	1	2	2	2
GG1386	1	44	2	2	2	1	5	1	8	1	2	2	2	2	1	4	2.3	2	2	2	2	1	2	2	1
GG1387	1	58	1	2	2	1	5	1	8	1	2	2	2	1	1	4	2.3	1	2	1	1	2	2	2	2
GG1388	1	29	2	1	3	1	5	1	8	1	2		2	1	1	1,2,3,4,5	3	2	2	2	1	2	2	2	2
GG1389	1	40	2	1	3	1	5	1	8	1	2	2	2		1	1.2	2.3	1	1	1	1	2	2	2	2
GG1390	1		2	1	3	1	3	1	8	2	1	2	2		1	1,2,3,4,5,6	1.3	1	1		1	2		2	2
GG1391	1	43	2	3	3	1	5	1	8	1	2	1	2	1	1	1	2	1	1	1	1	1	2	2		some not ticked=D2
GG1392	1	40	2	1	1	1	3	1	8	2		2	2		1		3								2	some not ticked=B3,B6,Pg C2-D2 missing,provided multiple answers=B8
GG1393	1	10	2	1	3	3	1	1	8	2	2	1	1	1	1	1	1	1	1	2	2	2	2	2	2
GG1394	1	24	1	1	3	1	2	1	8	2	1	2	2	2	1	1	2,3	1	1	1	2	2	2	2	2
GG1395	1	49	2	2	3	1	4	1	1,2	1	2	2	2	2	1		2									Pg C2-D2 missing,provided multiple answers=B8
GG1396	1	27	2	1	2	2	5	1	8	1	1	2	2	2	1		2	1	1	1	2	2	2	2		some not ticked=D2,provided multiple answers=B8
GG1397	1	36	2	2	3	1	4	1	7	1	2	2	2		1			1	1		2	1	1	2	1	some not ticked=B6,B9,provided multiple answers=B8
GG1398	1	35	2	1	3	1	5	1	8	1	2	2	2	2	1		2	1	1	1	2	2	2	2		some not ticked=D2,provided multiple answers=B8
GG1399	1	19	1	1	3	3	3	1	4	1	1	2	2	2	1	2	4	1	1	1	1	2	2	2		some not ticked=D2
GG1400	1	33	1	1	3	1		1	8	2	1	1	2	2	1	1	1	1	1	1	2	2	2	2		some not ticked=D3
GG1401	1	49	2	1	2	1		1	8	1	2	2	2	1	1	2	2	1	1	1	1	2	2	2	2	some not ticked=A7
GG1402	1	40	2	2	2	1	4	1	7	1	2	2	2	2	1	1,2,3,4	2	2	2	2	2	1	2	2	1	provided multiple answers=B8
GG1403	1	45	2	2	3	1	5	5	7	1	2	1	2	1	1	1,2,3,4	1,4	1	1	1	2	1	2	2	2	provided multiple answers=B8
GG1404	1	42	1	1	1	1	3	5	8	2	2	1	2	2	1	1,2,3,4,5	1,4	2	2		2	1	2	2	1	Some not ticked=C3, provided multiple answers=B8
GG1405	1		2	2	3	1	5	1		1	1	1			1	2	1	1	2	1	2	1	2	2	2	Some not ticked=A2,B1,B5-B6
GG1406	1		1	1	2	1	5	5	8	1	2	2	2		1	1,2,3,4,5	1,4	1	1	1	2	1	2	2	1	Some not ticked=A2,B6,provided multiple answers=B8
GG1407	1	24	2	1	3	1	4	1	8	1	2	1	2	1	1	1,2,3,4	2,3,4	2	2	2	2	1	2	2	2	provided multiple answers=B8
GG1408	1	33	1	1	2	1	4	1	8	1	2	2	2	2	1	2	2	1	1	1	2	2	2	2	2
GG1409	1	30	2	1	2	1	5	1	8	2	2	2	2	2	1	4	1,3,4	2	2	2	2	1	2	2	1
GG1410	1	32	2	1	2	1	3	1	8	1	2	1	2		1	5	3	2	2	2	2	2	1	2	2	some not ticked=B6
GG1411	1	41	1	2	3	1	4	1	8	1	2	2	2	1	1	1	2,3	1	1	1	1	1	2	2	2
GG1412	1	28	1	1	2	2	5	1	8	1	2	2	2	2	1	5	2,4	2	2	2	2	2	1	1	2
GG1413	1	41	2	4	1	1	4	1	8							1,2,3	2	2,3								some not ticked=B2-B7, C2-D2,provided multiple answers=B8
GG1414	1	43	2	1	1	1	2	1	8	2	2	1	1	1	1	4	2	2	1	2	1	1	2	2	1
GG1415	1	51	2	1	2	1	4	1	8	1	1	2	2	1	1	2	2,3	1	1	2	2	1	2	2	2
GG1416	1	53	1	2	2	1	5	1	1	1	2		2		1	1	1	1	2	1	1	1	2	2	1	some not ticked=B4,B6
GG1417	1	41	2	1	1	1	2	1	8	1	1	2	2	2	1	2	2	1	1	1	1	2	2	2	2
GG1418	1	56	2	2	1	1	2	1	8	1	1	2	2	1	2	2	1	1	1	1	1	2	2	2	1
GG1419	1		2	1		1	2	1	8	1		2	2	1	1	2	3	1	1	1	2	2	2	2	2	some not ticked=A2,A5
GG1420	1	26	1	1	1	1	4	1		1	2	1	2	1	1	4	3	2	1	1	2	1	1	2	1	some not ticked=B1
GG1421	1		2	1	2	2	2	1	7	1	1	1	2	1	1	2	2	2	2	2	2	1	2	2	2	some not ticked=A2
GG1422	1	34	1	2	3	1	5	1	8	1	1	2	2	2	1	4	2	1	2	1	2	1	1	2	2
GG1423	1		1	1	1	1	5		8	1	2	2	1	1	1	5	4	1	1	2	2	2	2	2	2	some not ticked=A8
GG1424	1	30+	2	1	3	1	5	1	8	1	2	1	2	1	1	1,2,3,4,5	2,3	1	1	1	1	1	2	2	2	provided multiple answers=B8
GG1425	1	44	2	2	2	1	5	1	8	1	2			1	1	2	2	2	2	2	2					some not ticked=B4,B5,Pg C5-D2
GG1426	1		2	1	1	2	2	1	4	1	2		2		1	3	3	2	2		2	2	2	2	2	some not ticked=A2,B4,B5,C3
GG1427	1	25	2	1	3	1	3	1	4	1	2	2	2	2	1	4	3	1	1	1	1	2	2	2	2
GG1428	1	45	2	2	3	1	2	1		1	2	2	2	2	1	2	3	1	1	1	1	1	2	2	2	some not ticked=B1
GG1429	1	45	2	2	1	1	4	1	8	1	1	2	2	2	1	2	2,3	1	2	2	1	1	2	2	2
GG1430	1	28	2	1	1	3	5	1	4	1	2	2	2	2	1	1	2,3	1	1	1	2	1	2	2	2
GG1431	1	40	2	2	2	1	4	1	8	2	2	2	2	21	1	4	2	1	1	1	1	2	2	2	2
GG1432	1	27	2	1	1	1	3	1	8	1	2	1	2	2	1	1	1	2	2	2	1	2	2	2	2
GG1433	1		1	1	1	1	5	1	8	1	2	2	2	1	1	4	1,3	1	1	1	1	2	2	2	2	some not ticked=A2
GG1434	1		2	1	2	1						1	2	2		1,2	5	1	1	1	2	2	2	2	2	some not ticked=A2,A7-B3,provided multiple answers=B8
GG1435	1		2	2	2	1	1	1	1	1	2	2	2	2	1	2	1	1	1	1	1	2	2	2	2	some not ticked=A2
GG1436	1		2	1	1	1	2	1	8	2	2	2	2	1	1	1	2	2	2	2	2	1	2	2	2	some not ticked=A2
GG1437	1	30	2	2	3	1	4	1	8	1	2	2	2	1	1	4	1,2,4	2	2	2	2	1	2	2	2
GG1438	1	34	2	1	3	1	2	1	8	1	1	2	2	2	1	1,2,3	2,3	1	1	1	1	2	2	2	2	provided multiple answers=B8
GG1439	1	36	2	1	2	1	4	1	8	1	1	2	2	1	1	1,4	2	2	2	2	1	1	2	2	2	provided multiple answers=B8
GG1440	1	34	2	1	2	1	5	1	8	1	2	2	2	1	1	1,2,3,4,5	2	1	1	1	1	1	2	2	2	provided multiple answers=B8
GG1441	1	36	1	2	1	1		1	8	1	2	2	2	2	1	2,4	2,3	2	2	2	2	1	2	2	2	some not ticked=A7, provided multiple answers=B8
GG1442	1		1	2	1	1	2	1	1	1	2	2	2	1	2	1,2	2,3	1	1	1	2	2	2	2	2	some not ticked=A2, provided multiple answers=B8
GG1443	1	37	2	1	3	1	4	1	4	2	1		2		1	1	2	1	2	1	2	2	2	1	1	some not ticked=B4,B6
GG1444	1		2	1	2	4	4	1	7	1	1	2	2	2	1	2	1	1	2	1	1	1	2	1	2	some not ticked=A2
GG1445	1	60	1	2	2	2	4	1	1	1	2	2	2	2	1	2	2	1	1	1	1	2	2	2	2
GG1446	1	22	1	1	3	3	4	1	8	1	2	1	2	1	1	4,5	1,3,4	1	1	1	1	1	2	2	1	provided multiple answers=B8
GG1447	1	28	2	1	2	1	5	1	8	1	2	1	2	1	1	2	2	1	2		2	2	2	2	1	Some not ticked=C3
GG1448	1		2	1		1	3	1	8		1			1	1	2	2		1	1				2	2	Some not ticked=A2, B2,B4,B5,C1,C4-C6
GG1449	1	45	1	2		1	2	1	7	1	1		2		1	2	3									Some not ticked=A5, B4,B6,C1-D2
GG1450	1		2	1	1	2	3	1	8	1	1	2	2	2	1	2	3	1	1	1	2	2	2	2	2	Some not ticked=A2
GG1451							3	1	8	1	1	2	2	2	1	4	2	1	2	1	2	1	2	2	2	Some not ticked=A1-A6
GG1452	1	23	2	1	1	1	3	1	8	2	2	2	2	1	1	4	3	1	1	2	2	2	2	1	2
GG1453	1	40	1	1	3	1	5	1	8	1	2		2	1	1	6	2	1	1	1	1	1	2	2	2	Some not ticked=B4
GG1454	1	36	2	2	3	1	5	1	5	1	2	2			1	4	2,3,4	1	1		2	1	1	1	2	Some not ticked=B5,B6,C3
GG1455	1	29	2	1	1	1	2	1	8	1	1	2	2	1	1	4	1,3	1	1	1	1	2	2	2	2
GG1456	1	39	2	1	3	1	4	1		1	2	2	2	1	1		1,2,3	2	1	2	2	1	1	2	2	Some not ticked=B1,B8
GG1457	1		2	1	1	1	3	1	8	1					1	2	2	1	1		2	2	2		2	Some not ticked=A2,B3-B6,D1
GG1458	1	18	2	1	2	3	3	1	8	1	2	1	2	1	1	4	2	1	1	2	2	2	2	2	2
GG1459	1	24	2	1	1	1	5	1	8	1	2	2	2	2	1	4	3	1	1	1	1	1	2	2	2
GG1460	1	37	2	1	3	1	3	1	7	1	2	2	2	1	1	5	3	2	1	2	2	1	1	2	1
GG1461	1	29	2	1	1	1	2	1	8	1	1	1	2	2	1	1	3	1	1	1	2	2	2	2	2
GG1462	1		2	1	3	2	3	1	8	1	1	2	2	2	1		3	1	1	1	2	1	2	2	2	Some not ticked=A2, provided multiple answers=B8
GG1463	1		2	1	2	2	2	1	8	1	1	1	2	1	1	3	2	1	1	1	1	2	2	1	2	Some not ticked=A2
GG1464	1			1	2	2	2	1	8	1	1	1	1	1	1	1	1	2	1		1	2	1	1	1	Some not ticked=A2,A3,C3
GG1465	1		2	1	1	2	2	1	8	2	1	2	2	2	1	2	2	1	2	1	2	2	2	2	2	Some not ticked=A2
GG1466	2		1	2	2	4	5	1	8	1	2	2	2	1	1	2,4	1,4	2	2	2	2	2	2	2	1	Some not ticked=A2, provided multiple answers=B8
GG1467	1	44	2	2	3	2	3	1	8	2	1	2	2	1	1	1,2	2	1	2	2	2	1	2	2	2	provided multiple answers=B8
GG1468	1	46	1	2	2	1	2	1	8	1	2	1	1	1	1	1	2	1	1	1	1	2	2	2	2
GG1469	1	28	1	1	3	1	4	1	8	1	2	1	2	2	1	4	2	1	1	1	1	1	2	2	2
GG1470	1		2	2	1	1						1	2	1	1	2	3									Some not ticked=A2,pages A7-B3,C1-D2 missing
GG1471	1	36	2	1	3	1						2	2	2	1	1	2,3									provided multiple answers=B8, pages A7-B3,C1-D2 missing
GG1472	1			2	3	3	1					2	2	1	1	1,2,3	1,2									Some not ticked=A2, pages A7-B3,C1-D2 missing
GG1473	1	39	2	1	3	1									1	1,2,3,4,5	2,3									Some not ticked =B4-B7, pages A7-B3,C1-D2 missing
GG1474	1	46	2	1	1	2						2	2	2	1	1	2									pages A7-B3,C1-D2 missing
GG1475	1	27	1	1	3	1						2	2	2	1	1,2,3	1,4									pages A7-B3,C1-D2 missing
GG1476	1	44	2	1	1	2						2	2	2	1	4	3									pages A7-B3,C1-D2 missing
GG1477	1	43	2	1	2	1						2	2	2	1	1,2,3,4,5	1,2,4									pages A7-B3,C1-D2 missing, Provided multiple answers=B8
GG1478	1		2	1	1	2						2	2	2	1	1,2,3,4,5	2									Some not ticked=A3, pages A7-B3,C1-D2 missing
GG1479	1	48	1	2	3	2	4	1	7	1	2	2	2	2	1	1	2									pages C1-D2 missing
GG1480	1	34	2	1	3	1						2	2	2	1	1	2									pages A7-B3,C1-D2 missing
GG1481	1	40	2	2	3	2						2	2	2	1	1	3									pages A7-B3,C1-D2 missing
GG1482	1	39	2	2	3	1	5	1	8	2	1	2	2	1	1	6	2	1	1	1	1	1	2	2	2
GG1483	1	36	2	2	2	1	5	1	8	2	2				1	1,2,3,4	3	1	2	2	2	2	1	2	2	Some not ticked=B4-B6
GG1484	1	43	2	1	3	1	5	1	8	1	1	2	2	1	1	2	3	2	2	1		1	2	2	2	Some not ticked=C4
GG1485	1		2	3	3	1	5	1	1	1	1		1	1	1	2,3	2	1	1		1	1	2	2	2	some not ticked=A2,B4,B5,C3
GG1486	1		1	1	3	1	4	1	8	1	2	2	2	1	1	4	2	1	2	1	1	1	2	2	2	some not ticked=A2
GG1487	1		2	1	3	1	5	1	8	1	1	1	1	2	1	2	1	1	1	1	2	2	2	2	2	some not ticked=A2
GG1488	1	22	2	1	2	3	4	1	8	1	2	2	2	1	1	4	3	1	1	1	1	1	2	2	2
GG1489	1	26	2	1	1	3	4	1	8	1	2	2	2		1	1,2,4,5	1,3,4	2	2	2	2	1	2	1	2	some not ticked=B6,provided multiple answers=B8
GG1490	1	22	1	1	3	2	3	5	8	1	2	2	2	1	1	2	2,3	1	1	1	1	1	2	2	2
GG1491	1	21	1	1	3	3	4	1	1	1	2	2	2	1	1	1,2,3,4,5	1,2,3	1	1	1	1	1	2	2	2	Provided multiple answers=B8
GG1492	1		2	1	3	3	3	1	5	1	2	1	2	1	1	2	2	1	2	1	1	1	2	2	2	Provided multiple answers=B8
GG1493	1		2	1	1	1	5	1	4	1	1	2	2	2	1	1,2,3,4,5	2,3	1	1	1	1	1	2	2	2	Provided multiple answers=B8
GG1494	1	32	2	2	3	1									1	1,2,3,4	2									Missing pages
GG1495	1	40	2	1	2	1						2	2	2	1	4	1									pages A7-B3,C1-D2 missing
GG1496	2		2	2	3	2						2	2	1	1	2	2									Some not ticked=A2, pages A7-B3,C1-D2 missing
GG1497	1	24	2	1	3	2						2	2	1	2	1	3									pages A7-B3,C1-D2 missing
GG1498	1	30	2	1	3	1						2	2	1	1	2,4,5	1,2,3,4									Provided multiple answers=B8 , pages A7-B3,C1-D2 missing
GG1499	1	40	2	2	2	1						2	2		1	2	3									some not ticked=B6, pages A7-B3,C1-D2 missing
GG1500	1	25	2	1	2	1	1					2	2	1	1	1	2,3									pages A7-B3,C1-D2 missing
GG1501	1	53	1	1	3	2						2	2	1	1	1	3									pages A7-B3,C1-D2 missing

## Sheet: BOTETI
QUESTINNAIRE_NUMBER	A1_NATIONALITY	A2_AGE	A3_SEX	A4_MARITAL STATUS	A5_RESIDENCE	A6_OCCUPATION	A7_EDUCATION	A8_RELIGION	B1_COMORBIDITIES	B2_VACCINE_AWARENESS	B3_VACCINE_PROTECT	B4_VACCINE_18+	B5_VACCINE_CROCODILES	B6_VACCINE_PAIN	B7_CONTINUE_MASK	B8_BEST_INFO_SOURCE	B9_TRUSTED_SOURCE	C1_WILLINGNESS	C2_COMULSORY	C3_SAFE	C4_TAKE_VACCIN	C5_TAKEN_VACCINE_PAST	C6_REFUSAL_VACCINE_PAST	D1_RELIGION_HINDER	D2_TRADITION_PROTECT
Bot001	1	18	2	1	1	2		1	8	2	2	2	2	2	1	2	3	1	1	1	2	2	1	2	2
Bot002	1	52	2	2	2	2		1	1	2	1	1	2	2	1	2	3	1	1	1	1	2	2	2	2
Bot003	1	36	2	1	3	1		5	8	2	2	2	2	2	1	1	2	1	1	2	2	2	1	2	2
Bot004	1	18	2	1	2	3	3	1	8	1	2	2	2	2	1	4	2	1	2	2	1	1	1	2	2
Bot005	1	18	2	1	2	3	3	1	8	2	1	2	2	1	1	1	2	1	2	1	2	1	2	1	1
Bot006	1	27	2	1	2	2	3	1	8	1	2	2	2	1	1	2	2	1	2	1	1	1	2	1	2
Bot007	1	27	1	1	2	2	3	1	8	1	2	2	2	2	1	4	3	2	2	2	2	1	2	1	2
Bot008	1	23	1	1	1	3	3	1	8	1	2	2	2	1	1	2	2	1	1	2	1	1	2	1	1
Bot009	1	29	1	1	2	1	3	1	8	1	1	2	2	2	2	2	2	1	1	1	1	1	2	1	2
Bot010	1	20	2	1	2	3	3	1	8	2	2	2	2	2	1	1	1	1	1	1	2	2	2	2	1
Bot011	1	21	1	3	2	2	3	1	4	1	2	2	2	1	1	1	3	1	1	2	2	1	2	2	2
Bot012	1	37	2	1	1	2	3	1	8	2	1	2	2	2	1	1	2	1	1	2	2	2	2	2	2
Bot013	1	22	2	1	1	2	3	1	8	1	2	2	2	2	1	2	3	1	1	1	2	2	2	1	1
Bot014	1	22	2	1	2	2	3	1	8	1	1	1	2	2	2	1	2	2	1	1	2	2	2	2	2
Bot015	1	25	2	1	1	2	3	1	8	1	1	2	2	2	1	1	4	1	1	1	2	2	2	2	2
Bot016	1	23	2	1	2	2	3	1	8	1	1	2	2	2	1	1	3	1	1	1	2	2	2	2	2
Bot017	1	24	2	1	2	1	3	1	8	1	2	2	2	2	1	1	1	1	1	1	2	1	2	2	2
Bot018	1	18	1	1	1	3	3	1	8	2	2	2	2	2	1	2	2	2	2	1	2	2	2	2	2
Bot019	1	40	2	1	1	1	3	1	8	2	1	1	2	2	1	2	1	1	1	1	2	2	2	2	1
Bot020	1	23	2	1	1	2	3	1	4	2	2	1	1	1	1	2	3	2	2	2	1	1	2	2	2
Bot021	1	45	2	1	1	1	3	1	7	1	1	2	2	2	2	1	3	2	1	2	2	2	2	1	1
Bot022	1	18	2	1	1	3	3	1	8	2	1	1	2	2	1	2	1	1	1	1	1	2	2	2	2
Bot023	1	28	1	1	1	1	3	1	8	1	1	1	2	2	2	1	2	1	1	2	2	2	2	2	2
Bot024	1	38	2	1	2	1	3	1	8	1	2	2	2	2	1	1	2	1	1	1	2	1	1	2	2
Bot025	1	18	2	1	1	2	3	1	8	1	1	1	2	2	1	1	3	2	1	2	1	2	1	1	1
Bot026	1	27	1	1	1	1	3	1	8	2	2	2	2	2	1	3	3	1	1	1	1	2	2	1	2
Bot027	1	30	1	1	2	4	3	1	2	2	2	2	1	2	1	2	1	2	2	2	2	2	2	2	1
Bot028	1	24	2	1	2	1	3	1	8	1	2	2	2	2	1	4	2	1	1	2	1	1	2	2	2
Bot029	1	28	1	1	2	1	3	1	8	1	2	2	1	2	1	1	2	1	1	1	2	2	2	1	1
Bot030	1	32	2	1	1	4	3	1	8	2	2	2	2	2	1	1	3	2	2	2	2	2	1	1	1
Bot031	1	27	1	1	2	1	3	1	8	2	2	2	2	1	1	1	3	2	2	2	2	2	2	1	1
Bot032	1	39	1	1	1	1	3	1	8	2	2	2	2	2	2	5	5	2	2	2	2	2	2	1	1
Bot033	1	24	1	1	1	1	3	1	1	1	1	2	2	2	1	2	1	1	1	1	1	1	1	1	1
Bot034	1	32	2	2	2	1	3	1	8	1	1	2	2	2	1	5	2	1	1	1	1	1	2	1	1
Bot035	1	42	1	1	2	1	3	1	8	1	2	2	2	2	1	2	1	1	1	1	1	2	2	2	2
Bot036	1	24	2	1	2	3	3	1	8	1	1	2	2	2	1	1	1	1	1	1	2	1	2	2	2
Bot037	1	24	2	1	2	3	3	1	8	1	1	2	2	2	1	1	4	1	1	1	2	2	2	2	2
Bot038	1	28	2	1	1	2	3	1	8	2	2	2	2	1	1	1	3	1	1	1	1	1	2	2	2
Bot039	1	35	2	1	1	1	3	1	8	1	2	1	1	2	1	1	3	1	1	1	1	2	2	2	2
Bot040	1	57	2	1	1	1	3	1	8	1	2	2	2	2	1	2	3	1	1	1	2	2	2	1	1
Bot041	1	21	2	1	1	1	3	1	8	1	2	2	2	2	1	1	3	2	2	2	2	1	1	2	1
Bot042	1	26	2	1	2	1	3	1	8	2	1	1	2	2	1	1	3	1	2	1	1	1	2	2	1
Bot043	1	23	2	1	1	2	3	1	8	2	2	1	2	2	1	3	2	1	2	1	2	1	1	2	2
Bot044	1	37	2	1	2	1	3	1	8	1	1	2	2	1	1	2	2	1	1	1	1	2	2	2	1
Bot045	1	52	2	1	2	1	3	1	1	1	2	2	2	1	1	1	2	2	2	2	2	1	2	2	1
Bot046	1	26	1	1	2	1	3	1	8	1	2	2	2	2	1	1	4	2	2	2	1	1	1	1	1
Bot047	1	44	2	1	2	1	3	1	8	2	1	1	2	2	1	1	3	1	1	1	1	1	2	2	2
Bot048	1	32	2	1	1	2	3	1	8	1	2	1	1	1	1	1	2	1	1	1	1	1	2	2	2
Bot049	1	29	2	1	1	1	3	1	8	2	2	2	2	2	2	2	2	2	2	2	2	1	2	1	1
Bot050	1	38	2	1	2	1	3	1	8	1	2	2	2	1	1	3	3	2	1	2	2	1	1	2	1
Bot051	1	37	1	1	2	1	3	5	8	2	2	2	2	2	1	5	3	1	2	2	2	1	2	2	1
Bot052	1	41	2	2	2	1	3	1	8	2	2	2	2	2	1	4	3	2	2	2	2	2	2	2	2
Bot053	1	24	1	1	1	1	3	1	8	1	2	2	2	1	1	1	3	1	1	1	1	2	2	2	2
Bot054	1	22	1	1	1	1	3	1	8	2	2	2	2	1	1	2	2	2	1	2	2	2	2	2	1
Bot055	1	56	2	2	1	1	3	1	1	2	2	2	2	1	1	2	3	2	2	1	1	1	2	2	1
Bot056	1	33	2	1	1	1	3	1	1	2	2	1	2	1	1	1	2	2	2	2	2	1	2	2	2
Bot057	1	35	2	1	1	1	3	1	8	1	1	2	2	2	1	1	3	1	1	1	2	1	2	2	2
Bot058	1	29	2	1	3	1	3	1	8	2	2	2	2	2	1	1	2	1	2	1	2	1	2	2	2
Bot059	1	27	2	1	1	1	3	1	8	2	2	2	2	2	1	5	3	1	1	2	2	2	2	2	1
Bot060	1	40	2	1	1	1	3	1	8	1	2	2	2	2	1	1	3	1	1	2	2	1	2	2	2
Bot061	1	35	2	1	1	1	3	1	8	1	2	2	2	2	1	1	3	1	1	1	2	2	1	2	2
Bot062	1	25	2	1	1	2	3	1	8	2	1	2	2	2	1	5	3	1	1	1	1	1	1	2	2
Bot063	1	21	2	1	1	3	3	1	8	2	2	1	2	2	1	1	3	2	2	2	2	2	2	2	2
Bot064	1	26	2	1	1	1	3	1	8	2	1	2	2	2	1	5	1	1	1	1	2	2	2	2	2
Bot065	1	29	2	1	1	1	3	1	8	2	1	2	2	2	1	2	1	1	1	1	2	2	2	2	2
Bot066	1	29	2	1	1	1	3	1	8	2	2	2	2	2	1	1	2	1	1	1	2	1	2	2	2
Bot067	1	24	1	1	1	2	3	1	8	2	2	2	2	2	1	1	1	1	2	2	2	2	1	1	1
Bot068	1	26	1	1	1	1	3	1	8	2	2	2	2	2	1	1	3	1	1	1	2	2	2	2	2
Bot069	1	26	1	1	1	1	3	1	8	2	2	2	2	2	1	5	1	1	1	1	2	2	2	2	2
Bot070	1	24	2	1	1	1	3	1	8	2	1	2	2	1	1	1	3	1	1	1	1	2	2	2	2
Bot071	1	27	2	1	1	2	3	1	8	2	2	2	2	2	2	2	1	2	1	2	2	2	2	2	2
Bot072	1	41	2	1	1	1	3	1	8	1	2	2	2	2	1	1	3	1	1	2	2	2	2	1	1
Bot073	1	29	1	1	1	2	3	1	8	2	2	2	2	2	1	1	2	1	1	1	2	2	2	2	2
Bot074	1	31	1	1	1	2	3	1	8	1	2	2	2	2	1	3	2	2	2	2	2	1	1	1	1
Bot075	1	37	2	1	1	2	3	1	1	2	2	2	2	2	1	5	2	1	1	1	2	2	2	2	2
Bot076	1	25	2	1	1	1	3	1	8	2	2	2	2	1	1	3	3	2	2	2	2	2	2	2	1
Bot077	1	22	1	1	1	1	3	1	8	1	2	2	2	2	1	1	3	1	1	1	2	2	2	2	2
Bot078	1	33	2	1	1	1	3	1	8	1	2	2	2	2	1	4	2	1	1	2	1	2	2	2	2
Bot079	1	24	1	1	1	1	3	5	4	2	2	2	2	2	1	4	1	1	1	2	2	2	2	2	2
Bot080	1	27	2	1	1	2	3	1	8	2	1	2	2	2	1	1	1	1	1	1	2	2	2	2	2
Bot081	1	30	2	1	1	1	3	1	4	2	1	2	2	2	1	2	2	1	1	1	2	2	2	2	2
Bot082	1	23	2	1	1	1	3	1	8	1	2	2	2	1	1	4	3	2	2	2	2	2	2	2	2
Bot083	1	29	1	1	2	1	2	1	8	1	1	2	2	2	1	1	2	1	2	1	2	2	2	1	2
Bot084	1	29	2	1	2	1	2	1	8	2	2	2	2	2	1	2	2	1	2	1	1	1	2	1	2
Bot085	1	37	2	1	2	2	2	1	8	1	1	2	2	2	1	4	1	1	1	1	1	2	2	2	2
Bot086	1	39	1	1	2	1	2	5	7	1	2	2	2	2	1	1	2	1	1	1	2	1	2	1	2
Bot087	1	18	2	1	1	2	2	5	8	2	1	1	2	1	1	1	1	1	1	1	2	2	2	2	2
Bot088	1	21	2	1	2	2	2	1	8	2	2	2	2	2	1	1	5	1	1	1	2	2	2	2	2
Bot089	1	29	2	1	2	1	2	1	7	1	1	2	2	2	1	1	2	2	1	1	2	1	1	2	1
Bot090	1	18	2	1	1	2	2	1	8	2	1	2	2	2	1	1	2	1	1	1	2	2	2	2	2
Bot091	1	21	2	1	1	2	2	1	8	1	1	1	1	1	1	1	1	1	1	1	1	2	2	1	1
Bot092	1	42	2	4	1	4	2	1	7	1	2	2	2	2	1	1	2	1	1	1	1	2	2	2	2
Bot093	1	29	2	1	1	2	2	1	8	2	1	2	2	2	1	1	2	1	1	1	2	2	2	2	2
Bot094	1	34	2	1	1	2	2	1	8	2	1	2	2	2	1	1	1	1	1	1	2	2	2	2	2
Bot095	1	32	2	1	1	2	2	1	4	2	2	2	2	2	1	1	3	1	1	2	2	2	2	2	2
Bot096	1	22	2	1	2	2	2	1	8	1	1	1	2	2	1	1	2	1	1	1	2	2	2	2	2
Bot097	1	37	2	1	1	2	2	1	7	1	1	2	2	2	1	1	2	1	1	1	2	1	2	2	2
Bot098	1	33	2	1	1	2	2	1	8	1	2	2	2	2	1	1	1	1	1	1	2	2	2	2	2
Bot099	1	21	2	1	2	2	2	1	8	1	2	1	2	2	1	1	2	1	2	2	1	1	2	1	2
Bot100	1	22	1	1	2	1	2	1	8	2	2	1	2	1	1	1	4	1	1	1	1	2	2	2	2
Bot101	1	28	1	1	1	1	2	1	1	2	2	1	1	2	1	5	4	1	1	2	2	2	2	2	2
Bot102	1	28	2	1	1	1	2	1	8	2	2	2	2	1	1	1	2	1	1	2	2	2	2	2	2
Bot103	1	18	2	1	1	3	2	1	4	1	1	1	2	2	1	2	3	2	2	1	1	2	2	2	2
Bot104	1	46	2	4	1	1	2	1	8	1	1	2	2	2	1	4	2	1	1	1	2	2	2	2	2
Bot105	1	38	2	1	2	4	2	1	8	1	1	2	2	2	1	2	2	1	1	1	1	2	2	2	2
Bot106	1	40	2	1	2	4	2	5	8	2	2	2	2	2	1	1	44230	1	1	1	2	2	2	2	2
Bot107	1	35	1	1	2	2	2	1	4	1	1	2	2	2	1	1	1	1	1	1	2	2	2	2	2
Bot108	1	37	2	1	2	1	2	1	8	1	2	2	2	1	1	1	2	1	1	2	1	2	2	1	2
Bot109	1	39	2	1	2	1	2	1	8	2	2	2	2	2	1	1	2	1	2	2	2	1	2	1	1
Bot110	1	27	1	1	2	1	2	1	8	2	2	2	2	2	2	4	1	2	2	2	2	1	2	2	1
Bot111	1	44	1	1	1	1	2	1	8	1	2	2	2	1	1	1	2	1	1	1	2	2	2	2	2
Bot112	1	25	2	1	1	2	2	5	8	2	1	2	2	2	1	1	2	1	1	1	2	2	2	2	2
Bot113	1	20	2	1	2	1	2	1	8	1	1	1	2	2	1	4	2	1	1	1	2	2	2	2	2
Bot114	1	29	1	1	1	3	2	1	8	1	2	2	2	2	1	2	3	1	1	1	2	2	2	2	2
Bot115	1	28	2	1	2	2	2	1	4	1	1	2	2	2	1	1	1	1	1	1	2	2	2	1	1
Bot116	1	23	2	1	1	1	2	1	8	1	1	2	2	2	1	1	2	1	1	1	2	2	2	1	2
Bot117	1	57	2	2	3	2	2	1	1	2	2	2	2	2	1	3	2	1	2	1	1	1	2	1	1
Bot118	1	39	2	1	1	2	2	5	1	2	1	2	2	1	1	4	2	1	2	1	1	1	2	1	1
Bot119	1	46	1	1	1	1	2	1	1	2	1	2	2	1	1	1	2	1	2	1	1	1	2	1	1
Bot120	1	36	1	1	1	2	2	1	8	1	2	1	1	2	1	5	3	1	2	1	2	1	2	2	2
Bot121	1	29	1	1	1	2	2	5	4	2	1	2	1	1	1	1	2	1	1	1	1	2	2	2	2
Bot122	1	32	2	1	1	2	2	5	5	2	2	2	1	1	1	1	2	1	1	1	2	2	2	2	2
Bot123	1	30	2	1	1	2	2	1	8	2	1	2	2	2	2	1	2	1	1	1	1	2	2	2	2
Bot124	1	24	1	1	1	2	2	1	8	1	2	2	2	2	1	1	1	2	1	1	2	2	2	2	2
Bot125	1	38	2	2	1	2	2	1	8	2	2	2	2	2	2	2	2	2	1	1	1	1	1	1	1
Bot126	1	41	2	1	1	2	2	1	8	2	2	2	2	1	1	1	3	1	1	1	1	2	2	2	2
Bot127	1	41	2	2	1	2	2	1	1	1	2	2	2	1	1	2	3	1	1	1	1	2	2	2	2
Bot128	1	24	2	1	1	2	2	1	8	2	2	2	2	1	1	1	3	1	1	1	2	2	2	2	2
Bot129	1	26	2	1	1	2	2	1	8	2	2	2	1	1	2	1	3	1	1	1	1	1	2	2	2
Bot130	1	25	2	1	1	2	2	1	8	2	1	2	2	1	1	5	3	1	1	1	1	1	2	2	2
Bot131	1	38	2	1	1	2	2	1	8	2	2	2	2	2	1	1	2	1	1	1	1	2	2	2	2
Bot132	1	30	2	1	1	2	2	1	8	2	2	2	2	1	1	1	1	2	1	1	1	2	2	2	2
Bot133	1	45	2	1	1	2	2	1	8	2	2	2	2	1	1	1	2	1	1	1	1	2	2	2	2
Bot134	1	47	2	1	1	1	2	1	8	1	2	2	2	2	1	1	2	1	2	1	2	2	2	2	2
Bot135	1	20	1	1	1	2	2	5	8	1	1	1	2	2	1	2	5	1	2	2	2	1	2	2	2
Bot136	1	32	2	1	1	1	2	1	8	2	1	2	2	1	1	5	3	1	1	1	2	2	2	2	2
Bot137	1	29	2	1	3	1	2	1	8	2	2	2	2	1	1	1	2	2	2	2	2	2	2	2	2
Bot138	1	43	1	2	1	1	2	1	8	1	2	2	2	2	1	1	2	1	1	2	1	1	2	2	2
Bot139	1	48	1	2	1	1	2	1	8	1	1	2	2	2	1	1	3	1	1	1	2	1	2	2	2
Bot140	1	42	1	1	3	1	2	1	8	2	2	2	2	1	1	2	2	2	2	2	2	2	1	2	1
Bot141	1	48	1	1	1	1	2	5	8	1	2	2	2	1	1	1	2	1	1	1	1	1	2	2	2
Bot142	1	18	2	1	1	3	2	1	8	2	1	2	2	2	2	5	4	2	1	2	2	2	2	2	2
Bot143	1	18	2	1	1	3	2	1	8	2	1	2	2	2	1	1	3	1	1	1	2	2	2	2	2
Bot144	1	19	2	1	1	4	2	1	8	2	2	2	2	2	1	1	1	2	2	2	2	2	1	1	2
Bot145	1	29	2	1	1	2	2	1	8	2	1	2	2	2	1	1	2	2	1	1	2	2	2	2	1
Bot146	1	29	1	1	1	1	2	1	8	2	2	2	2	1	1	1	2	1	1	1	1	2	2	2	2
Bot147	1	32	1	1	1	1	2	1	8	2	1	2	2	1	1	1	2	1	1	2	2	1	2	2	1
Bot148	1	35	1	1	1	1	2	1	8	2	2	2	2	1	1	2	1	1	1	1	2	2	2	2	2
Bot149	1	57	1	2	1	1	2	1	7	1	1	2	2	1	1	5	2	2	1	2	1	2	1	2	1
Bot150	1	33	2	1	1	2	2	1	8	2	2	2	2	2	1	1	2	1	2	2	2	2	2	1	1
Bot151	1	25	2	1	1	1	2	1	8	2	2	2	2	2	1	5	1	2	2	2	2	2	2	2	2
Bot152	1	31	2	2	1	1	2	1	1	2	2	2	2	2	2	5	2	2	2	2	2	2	2	1	1
Bot153	1	43	1	1	1	1	2	1	1	2	2	2	2	1	1	5	2	1	1	1	1	1	2	1	2
Bot154	1	36	2	2	1	1	5	1	8	1	1	1	2	1	1	2	3	1	1	1	1	1	2	2	2
Bot155	1	39	2	1	2	1	5	1	7	1	1	2	2	2	1	1	3	1	1	2	2	1	2	1	1
Bot156	1	32	1	1	3	1	5	1	8	1	2	2	2	2	1	5	2	1	1	1	1	2	2	2	2
Bot157	1	25	2	2	3	4	5	1	8	1	2	2	2	1	1	2	3	1	1	1	1	1	2	1	1
Bot158	1	36	2	1	2	1	5	1	8	1	1	1	2	1	1	1	3	1	1	1	1	1	2	2	2
Bot159	1	27	2	1	1	1	5	1	8	1	2	2	2	1	1	2	3	1	1	1	1	1	2	2	2
Bot160	1	34	1	1	1	1	5	5	8	1	2	2	2	1	1	2	3	2	2	2	1	1	2	1	1
Bot161	1	40	2	1	1	2	5	1	4	2	2	2	2	2	1	2	2	1	1	1	1	1	2	2	2
Bot162	1	23	1	1	2	1	5	1	8	1	2	2	1	2	1	2	3	1	1	1	2	2	2	2	2
Bot163	1	53	2	2	1	1	5	1	1	1	1	1	2	1	1	2	2	1	1	1	1	2	2	2	2
Bot164	1	37	1	1	2	1	5	5	8	2	2	2	2	2	1	5	4	1	1	1	2	2	2	2	2
Bot165	1	42	1	2	1	1	5	1	8	2	2	2	2	2	1	2	3	1	1	1	1	2	2	2	2
Bot166	1	37	1	2	2	1	5	5	8	1	2	2	2	2	1	2	2	1	1	1	1	1	2	2	2
Bot167	1	44	2	2	2	1	5	1	8	1	2	2	2	2	1	1	2	1	1	1	1	1	2	2	1
Bot168	1	28	1	1	1	4	5	1	4	1	2	1	2	1	1	2	2	2	2	2	2	1	2	2	1
Bot169	1	28	2	1	1	3	5	1	4	1	2	2	2	2	1	1	2	1	1	1	1	1	2	2	2
Bot170	1	37	2	1	1	1	5	1	8	2	2	2	2	2	1	1	3	1	1	1	2	2	2	2	2
Bot171	1	30	2	2	1	1	5	1	3	1	1	1	1	1	1	4	2	1	1	1	1	1	1	1	1
Bot172	1	46	1	2	2	1	5	1	8	1	2	2	2	2	1	4	2	1	1	1	1	1	2	2	2
Bot173	1	42	1	1	2	1	5	5	1	1	1	1	2	1	1	1	2	1	2	1	1	1	2	1	2
Bot174	1	23	2	1	2	1	5	1	8	1	1	2	2	2	1	2	2	1	1	1	2	1	2	2	2
Bot175	1	38	1	1	2	1	5	1	8	1	2	1	2	1	1	1	4	1	1	1	1	1	1	2	1
Bot176	1	30	1	1	2	1	5	5	8	1	1	2	2	2	1	5	1	1	1	1	2	1	2	2	2
Bot177	1	47	2	1	2	1	5	1	2	1	2	2	2	1	1	5	4	1	1	1	1	1	2	2	2
Bot178	1	33	2	1	2	1	5	1	4	1	2	2	2	1	1	4	2	2	2	2	2	1	2	2	2
Bot179	1	42	2	2	2	1	5	1	8	1	2	2	2	1	1	2	3	1	1	1	1	1	2	2	1
Bot180	1	29	2	1	2	4	5	1	8	1	2	2	2	1	1	1		1	1	1	1	1	2	2	1
Bot181	1	39	2	2	2	1	5	5	8	2	2	2	2	1	1	5	4	2	2	2	2	2	1	2	1
Bot182	1	44	1	2	2	1	5	1	8	1	2	2	2	1	1	2	1	1	2	2	1	1	2	2	1
Bot183	1	32	1	2	1	1	5	1	8	1	2	1	2	1	1	4	2	2	2	2	2	2	1	1	1
Bot184	1	34	2	1	1	4	5	1	8	2	2	2	2	2	1	5	2	1	1	1	1	2	2	2	2
Bot185	1	38	2	2	1	1	5	1	8	2	2	2	2	1	1	1	2	2	2	2	2	2	2	1	1
Bot186	1	40	2	2	1	1	5	1	1	2	1	2	2	2	1	4	1	1	1	1	1	1	2	2	2
Bot187	1	27	2	1	2	1	5	1	8	1	2	1	2	1	1	4	1	1	1	2	2	1	2	2	1
Bot188	1	37	2	2	2	1	5	1	8	1	2	2	2	2	1	4	2	1	1	1	2	1	1	2	1
Bot189	1	31	2	1	1	1	5	1	8	1	1	2	2	2	1	1	3	1	1	1	2	1	2	2	2
Bot190	1	47	2	1	1	4	5	1	8	1	2	2	2	2	1	3	3	1	1	1	1	2	2	2	2
Bot191	1	36	2	2	1	1	5	1	8	1	2	2	2	1	1	5	3	1	1	1	1	1	2	2	2
Bot192	1	38	2	2	2	1	5	1	8	1	2	2	2	1	1	1	2	1	1	1	2	2	2	2	2
Bot193	1	40	1	1	1	1	5	1	4	1	2	2	2	2	1	5	2	2	2	2	2	1	2	2	2
Bot194	1	27	1	1	1	3	5	1	8	1	2	2	2	1	1	4	3	1	2	2	2	1	1	1	1
Bot195	1	27	2	1	1	2	5	1	8	1	2	2	2	2	1	1	2	2	2	2	2	1	2	2	2
Bot196	1	27	1	1	1	1	5	1	4	2	2	2	2	2	1	5	3	1	1	2	1	1	2	2	2
Bot197	1	19	2	1	1	3	5	1	8	1	2	2	2	1	1	1	3	1	1	1	1	2	1	2	2
Bot198	1	48	2	1	1	1	5	1	4	2	2	2	2	2	1	1	1	2	2	2	2	2	2	2	1
Bot199	1	30	Other	1	1	2	5	5	8	2	2	2	2	2	1	5	5	2	2	2	2	2	1	2	2
Bot200	1	29	2	1	1	1	5	1	8	2	2	2	2	2	1	4	2	2	2	2	2	1	2	2	2
Bot201	1	30	2	1	1	1	5	1	8	2	1	2	2	2	1	5	3	1	1	2	2	2	2	2	2
Bot202	1	39	2	1	1	1	5	5	8	1	2	1	2	1	1	2	2	2	2	2	2	2	2	2	1
Bot203	1	40	2	1	1	1	5	1	1	1	2	1	2	1	1	1	2	1	2	1	2	2	2	2	2
Bot204	1	40	2	1	1	1	5	1	8	1	2	2	2	1	1	5	3	1	1	1	1	1	2	2	2
Bot205	1	28	2	1	1	1	5	1	8	1	2	2	2	1	1	1	3	1	1	1	1	2	2	2	2
Bot206	1	29	2	1	1	1	5	1	8	1	2	2	2	1	1	2	2	1	1	1	1	2	2	2	2
Bot207	1	42	1	2	1	1	5	1	8	1	2	2	2	2	1	2	3	1	1	1	1	1	2	2	2
Bot208	1	29	2	1	1	1	5	1	7	2	2	2	2	1	1	3	3	2	2	2	2	1	1	1	1
Bot209	1	31	1	2	1	1	5	1	8	1	2	2	2	2	1	5	2	1	2	1	2	1	2	1	2
Bot210	1	41	1	2	2	1	5	1	8	1	2	2	2	1	1	5	2	2	2	2	2	2	1	2	2
Bot211	1	53	1	2	1	1	5	1	1	1	2	2	2	2	1	5	3	1	1	1	2	1	2	2	2
Bot212	1	29	1	1	2	2	1	1	2	1	2	1	1	1	1	4	2	1	1	2	2	1	2	1	2
Bot213	1	63	2	2	2	2	1	1	7	1	2	2	2	2	1	5	2	1	1	1	1	2	2	1	2
Bot214	1	65	2	1	2	2	1	1	1	1	2	1	2	2	1	2	2	1	1	1	2	2	2	1	1
Bot215	1	49	2	2	2	2	1	1	8	1	1	2	2	2	1	1	2	1	1	1	1	1	2	1	2
Bot216	1	50	2	4	2	4	1	1	3	1	1	1	2	1	2	5	2	1	1	1	1	2	2	2	2
Bot217	1	51	2	3	1	1	1	1	8	2	1	1	2	1	1	1	2	1	2	1	2	1	1	1	1
Bot218	1	59	2	2	2	1	1	1	1	1	1	2	2	2	1	1	3	1	1	1	1	1	1	1	1
Bot219	1	30	1	1	1	1	1	1	8	1	2	1	2	1	1	4	1	1	1	1	2	1	2	2	1
Bot220	1	57	2	4	2	1	1	1	8	2	1	2	2	1	1	4	2	1	1	1	1	2	2	2	2
Bot221	1	56	2	2	1	2	1	1	7	1	1	2	2	2	1	1	2	1	1	1	1	1	2	2	2
Bot222	1	57	1	2	1	1	1	1	8	2	2	2	2	1	1	1	2	1	2	2	2	2	2	2	2
Bot223	1	59	1	2	1	2	1	1	1	2	2	2	2	2	1	1	2	1	1	2	2	1	2	2	1
Bot224	1	24	1	1	2	3	4	1	8	1	2	2	2	2	1	1	2	1	1	1	2	1	1	1	1
Bot225	1	23	2	1	2	3	4	1	8	1	2	2	2	1	1	1	2	1	1	1	1	1	1	1	2
Bot226	1	24	2	1	1	3	4	1	8	1	1	2	2	1	1	5	4	1	1	1	1	1	2	2	2
Bot227	1	32	1	1	1	2	4	5	8	2	2	2	2	2	1	2	1	1	1	1	2	2	2	2	2
Bot228	1	28	2	1	1	3	4	1	8	1	2	2	2	1	1	1	2	1	1	1	1	2	1	2	2
Bot229	1	29	1	1	1	1	4	1	8	1	2	2	2	2	1	4	1	2	2	2	2	1	2	2	2
Bot230	1	40	2	1	1	1	4	1	8	1	1	1	2	2	1	1	2	1	1	1	1	2	2	2	2
Bot231	1	29	1	1	2	2	4	1	8	2	2	1	1	1	1	5	3	1	1	1	1	2	2	2	1
Bot232	1	35	1	1	2	2	4	1	8	2	2	1	1	1	1	2	2	2	2	2	2	1	1	2	1
Bot233	1	38	1	1	2	1	4	1	8	1	2	2	2	1	1	4	1	2	2	2	2	1	1	2	2
Bot234	1	31	2	1	2	1	4	1	8	1	2	2	2	1	1	2	2	2	2	2	2	1	2	1	1
Bot235	1	46	1	3	2	1	4	1	1	1	1	2	2	1	1	1	5	1	1	2	1	1	2	2	1
Bot236	1	23	2	1	2	1	4	1	8	1	1	2	2	2	1	1	2	1	1	1	1	1	2	1	1
Bot237	1	24	2	1	1	2	4	1	8	1	2	2	2	1	1	2	2	2	1	2	2	1	1	2	1
Bot238	1	50	2	1	2	2	4	1	8	1	2	2	2	1	1	2	1	2	2	2	1	2	2	2	2
Bot239	1	28	2	1	2	1	4	1	8	2	1	2	2	2	1	1	3	1	1	1	2	1	2	2	2
Bot240	1	37	1	2	2	1	4	1	8	2	2	2	2	2	1	1	2	1	1	2	2	1	1	2	2
Bot241	2	21	2	1	3	3	4	1	8	1	2	2	2	1	1	2	2	1	1	1	1	1	2	2	2
Bot242	1	34	1	2	2	1	4	1	4	1	1	2	2	2	1	4	2	1	1	1	1	1	2	2	2
Bot243	1	28	2	3	1	2	4	1	4	2	1	2	2	1	1	5	2	1	1	2	2	2	2	2	2
Bot244	1	33	2	1	2	1	4	1	8	1	2	2	2	1	1	2	5	2	2	2	2	1	2	1	1
Bot245	1	26	2	1	2	4	4	1	8	1	2	2	2	1	1	1	3	1	2	1	1	1	2	2	2
Bot246	1	23	2	1	1	2	4	1	8	2	1	2	2	1	1	5	2	1	1	1	1	2	2	2	2
Bot247	1	22	2	1	1	2	4	1	8	2	1	2	2	1	1	5		1	1	1	1	1	2	2	1
Bot248	1	51	2	1	2	1	4	1	1	1	2	2	2	2	1	1	2	2	2	2	2	1	2	2	2
Bot249	1	27	2	1	2	3	4	1	8	1	2	2	2	1	1	2	3	1	2	1	1	1	2	2	2
Bot250	1	40	1	2	2	1	4	1	8	1	1	2	2	1	1	2	4	2	2	1	2	1	2	2	1
Bot251	1	56	1	2	2	1	4	1	4	1	2	1	2	2	1	1		1	1	1	1	1	2	2	2
Bot252	1	42	2	2	1	1	4	1	2	1	1	2	2	1	1	1	2	1	1	1	2	2	2	2	1
Bot253	1	23	2	1	1	3	4	1	8	2	2	2	2	2	1	1	2	2	2	2	2	1	2	2	2
Bot254	1	35	2	1	2	1	4	1	8	1	2	2	2	2	1	5	3	2	2	2	1	1	2	2	2
Bot255	1	32	1	2	2	1	4	1	8	1	2	2	2	1	1	1	3	1	1	1	1	2	2	2	2
Bot256	1	50	1	1	2	1	4	1	8	1	2	2	2	2	1	1	2	1	1	1	2	2	2	2	2
Bot257	1	19	1	1	1	3	4	1	8	2	1	2	2	2	1	3	2	1	1	1	2	2	2	2	2
Bot258	1	23	1	1	1	1	4	1	8	1	2	2	2	1	1	1	2	1	1	1	1	1	1	2	2
Bot259	1	38	1	1	1	1	4	1	8	2	1	2	2	2	1	1	2	1	1	1	2	2	2	2	2
Bot260	1	26	1	1	1	1	4	1	8	2	2	2	2	1	1	5	2	1	1	2	2	1	1	2	1
Bot261	1	23	1	1	1	1	4	1	8	1	2	2	2	1	1	1	4	2	2	2	2	1	2	1	1
Bot262	1	34	2	2	1	1	4	1	7	1	2	2	2	2	1	2	2	1	2	2	2	1	2	2	2
Bot263	1	21	2	1	1	3	4	1	8	1	2	2	2	2	1	1	3	1	1	1	2	1	2	2	2
Bot264	1	20	2	1	1	3	4	1	7	1	2	2	2	1	1	2	3	2	2	2	2	2	1	2	2
Bot265	1	42	1	2	1	1	4	1	8	1	2	2	2	1	1	2	3	1	1	2	1	2	2	2	1
Bot266	1	40	2	1	1	1	4	1	8	1	2	2	2	2	1	2	1	1	1	1	2	2	2	2	2
Bot267	1	22	2	1	3	3	4	1	8	1	2	2	2	1	1	5	3	2	2	1	2	2	1	2	2
Bot268	1	38	2	2	1	1	4	1	8	1	2	2	2	1	1	5	2	1	1	2	2	1	2	2	2
Bot269	1	33	2	1	1	1	4	5	7	1	2	2	2	2	1	5	4	2	2	2	2	2	2	1	1

## Sheet: CHOBE
QUESTINNAIRE_NUMBER	A1_NATIONALITY	A2_AGE	A3_SEX	A4_MARITAL STATUS	A5_RESIDENCE	A6_OCCUPATION	A7_EDUCATION	A8_RELIGION	B1_COMORBIDITIES	B2_VACCINE_AWARENESS	B3_VACCINE_PROTECT	B4_VACCINE_18+	B5_VACCINE_CROCODILES	B6_VACCINE_PAIN	B7_CONTINUE_MASK	B8_BEST_INFO_SOURCE	B9_TRUSTED_SOURCE	C1_WILLINGNESS	C2_COMULSORY	C3_VACCINE_SAFE	C4_TAKE_VACCINE_PAST	C5_REFUSED_VACCINE_PAST	C6_TAKEN_VACCINE_PAST	D1_RELIGION_HINDER	D2_TRADITION_PROTECT
CH001	1	29	2	1	2	1	3	1	8	1	1	2	2	1	1	1	3	2	1	1	2	2	2	2	2
CH002	1	21	2	1	1	2	5	1	8	2	2	2	2	2	2	1	3	2	1	2	2	1	2	1	2
CH003	1	78	2	3	2	2	1	1	1	2	2	2	2	1	1	1	3	2	1	1	1	1	2	2	2
CH004	1		1	1	2	2	2	1	4	2	1	1	2	1	1	2	4	2	1	1	2	2	2	1	1
CH005	1	71	2	1	1	2	1	5	8	2	2	2	2	2	1	1	2	1	1	1	2	2	2	2	2
CH006	1	26	2	1	1	2		1	8	1	1	2	2	1	1	1	3	1	1	1	2	2	1	2	2
CH007	1	47	2	1	1	2	1	5	1	2	1	2	2	2	1		1	1	2	1	2	2	2	2	2
CH008	1	28	1	1	2	2	2	1	8	2	2	2	2	2	1	1	2	1	1	1	2	2	2	2	2
CH009	1		2	1	1	4	3	1	8	1	1	1	2	1	1	6	2	2	1	2	2	2	2	2	1
CH010	1		2	4	3	4	3	1	4	1	2	1	2	1	1	4	1	2	2	2	2	2	2	1	1
CH011	1	36	1	1	1	1	3	1	1	2	1	1	2	1	1	2	2	1	1	1	1	1	2	2	2
CH012	1	29	1	2	2	4	4	1	8	1	2	2	2	1	1	6	2,3	2	1	1	1		2	2	1
CH013	1	27	1	1	1	1	4	1	8	2	1				1	1	3	2	1	3	2	1	2	2	2
CH014	1	25	1	1	2	1	3	1	8	1	2	2	2	1	1	2	1	1	1	1	2	2	2	1	2
CHO15	1	23	2	1	2	1	3	1	8	1	2	2	2	1	1		2,3	1	1	1	2	2	2	2	1
CH016	1	30	1	1	2	1	2	1	8	1	2	2	1	1	2	1	2,3,4	2	2	2	2	2	1	1	1
CH017	1	29	2	1	2	2	2	1	8	1	2	2	1	1	2	1	1	2	2	2	2	2	1	1	1
CH018	1	30	2	1	2	1	3	1	8	1	2	2	2	1	1	1	3	2	1	1	1	2	2	2	2
CH019	1	26	2	1	2	3	2	1	8	1	2	2	2	2	1	1	3	2	1	1	1	2	2	2	2
CH020	1	30	1	1	1	2	2	1	8	1	3	2	2	2	1	1	1	1	1	2	2	2	2	2	2
CH021	1	59	1	2	1	4	1	1	8	1	2	2	2	2	1	1	2	1	1	1	2	2	2	2	2
CH022	1	30	1	1	2	1	2	5	1	2	1	2	2	1	1,2,3	1	1	1	1	1	1	2	2	2	2
CH023	1	23	2	1	1	1	3	1	8	2	2	2	2	2	1		1,2	1	1	1	1	1	2	2	2
CH024	1	44	1	1	3	1	3	1	8	2	2	2		2	1		2	1	1	1	1	2	2	2	2
CH025	1	29	1	1	1	1	5	1	4	4	2	2	2	2	1		1,2	1	1	1	2	2	2	2	2
CH026	1	26	1	1	1	2	2	1	8	2	2	2	2	2	1		2	1	1	1	1	2	2	2	2
CH027	1	24	2	1	1	1	5		8	2	2	2	2	2	1		2,3	1	1	1	1	2	2	2	2
CH028	1	25	2	1	1	2	3	1	8	2	2	2	2	2	1		2	1	1	1	2	2	2	2	2
CH029	1	50	1	1	1	2	2	1	8	2	1	2	22	2	1	4	3	1	1	1	1	1	2	2	2
CH030	1	58	1	2	1	1	2	1	8	2	1	2	2	2	1	1	2	1	2	1	2	2	2	2	2
CH031	1	16	2	1	3	3	2	1	8	1	1	2	2	2	1	2	4	1	1	1	2	1	2	2	2
CH032	1	57	2	1	2	2	1	1	8	2	1	2	2	2	1	1	2	1	1	1	1	1	2	2	2
CH033	1	26	2	1	1	1	3	1	8	1	2	2	2	2	1	1	2,3	1	1	1	2	2	2	1	2
CH034	1	32	1	1	1	1	5	1	8	1	2	2	2	1	1		2,3	1	1	1	1	1	2	1	2
CH035	1	22	1	1	2	1	3	1	8	2	2	2	2	2	1		2,3	2	2	2	2	2	2	2	2
CH036	1	34	1	1	1	2			8	2	1	2	2	1	2	1	1,3	1	2	2	2	2	2	2	2
CH037	1	23	2	1	1	2		1	5	2	2	2	2	2	1	1	3	1	1	1	2	2	2	2	2
CH038	1	19	2	1	3	3	2	1	8	2	1	2	2	2	1	2	1	1	1	1	2	1	2	2	2
CH039	1	28	2	1	1	4	3	1	8	1	2	2	2	2	1	6	2	2	2	2	2	2	2	2	2
CH040	1	46	1	1	1	2	2	1	8	2	1	2	2	2	1	3	2	1	1	1	1	1	2	2	2
CH041	1	35	2	1	1	2	2	1	8	2	2	1	1	1	1	1	3	2	2	2	2	2	2	2	2
CH042	1	17	1	1	1	2	2	5	8	2	1	1	2	2	1	1	4	2	1	1	2	2	2	2	2
CH043	1	39	2	2	1	1	3	1	6	1	2	2	2	1	1	2	3	1	1	1	2	2	2	2	2
CH044	1	42	1	1	1	2	3	1	1	2	2	2	2	2	1		2	1	1	2	2	2	2	1	2
CH045	1		2	1	2	2	2	1	1	1	2	2	2	1	1	2	3	2	2	2	2	2	2	1	2
CH046	1	50	2	1	2	2	1	1	7	2	2	2	2	2	1		2,3	1	NO RESPONSE	1	2	2	2	2	2
CH047	1	42	2	1	2	1	2	1	8	2	2	2	2	2	1	1	2	1	1	1	2	2	2	2	2
CH048	1	25	1	1	2	3	1	1	8	2	22	2	1	1	1	1	2	2	2	2	2	2	2	2	2
CH049	1	32	2	1	2	2	1	3	8	2	2	2	1	1	1	1	1	2	2	2	2	2	2	1	2
CH050	1	47	2	1	1	2	2	1	7	2	1	2	2	2	1	1	2	1	1	1	2	2	2	2	2
CH051	1	20	2	1	2	1	3	1	8	2	1	1	2	2	1	5	2	2	2	1	2	2	2	2	1
CH052	1	72	2	4	2	2	1	1	1	2	2	2	2	1	1	1	1	2	2	2	2	2	2	1	2
CH053	1	37	2	2	2	1	2	1	8	2	1	2	2	1	1	4	3	2	2	2	2	2	2	2	2
CH054	1	24	2	1	3	1	2	1	8	2	1	2	1	1	1	3	3	2	1	2	1	2	2	2	2
CH055	1	39	2	2	1	1	2	1	1	2	2	2	2	2	1		2,3	1	1	1	1	1	2	2	2
CH056	1	38	1	1	1	2	2	1	6	2	2	2	2	1	1	1	1	2	2	2	1	2	2	1	2
CH057	1	22	2	1	1	2	3	1	8	2	2	2	2	1	1	1	3	1	1	2	2	2	2	2	2
CH058	1		2	1	1	2	1	1	4	2	1	2	2	2	1	1	2	1	1	1	1	2	2	2	2
CH059	1	27	1	1	2	1	2	1	8	1	2	2	1	1	1	4	1	2	1	2	2	2	2	1	1
CH060	1	20	1	1	1	2	2	5	8	2	2	2	2	2	1	2	1	1	1	1	1	1	2	2	2
CH061	1	25	1	1	2	3						2	2	1	1	1	3	1	1	1	1	2	2	2	2
CH062	1	49	1	1	2	1	2	1	8	2	1	1	2	2	1	1	3	1	2	1	2	2	2	2	2
CH063	1	22	1	1	2	1	3	1	8	2	1	2	2	1	1	2	2	1	1	1	1	1	2	2	2
CH064	1	23	1	1	1	3	4	1	8	1	2	2	2	1	1	2	3	1	1	2	1	2	2	2	2
CH065	1	37	2	1	1	2	2	1	8	2	1	1	2	2	1	1	2	3	1	1	1	2	2	2	2
CH066	1	61	2	1	2	2	1	1	8	2	1	1	1	1	1	1	3	1	1	2	2	2	1	2	2
CH067	1	37	2	1	2	1	2	1	8	1	1	1	1	1	1	1	1	1	1	1	1	2	1	2	2
CH068	1	37	1	1	1	2	3	1	8	2	2				1	6	1,5	NO RESPONSE	NO RESPONSE			2	2	2	2
CH069	1	40	2	1	1	2	2	1	8	1	1	2	2	1	1	1	1	1	1	1	2	1	2	2	2
CH070	1	30	1	1	2	4	4	3	5	2	2	1	2	1	1	6	3	1	1	1	1	2	2	2	2
CH071	1	25	1	1	1	2	3	1	8	1	2	2	2	2	1	3	2	1	1	1	2	1	2	2	2
CHO72	1	17	2	1	2	2	2	1	8	2	2	2	2	2	1	5	4	1	1	2	2	2		2	2
CH073	1	40	2	2	1	1	4	1	8	1	2	2	2	2	1	1	2	1	1	1	2	1	2	2	2
CH074	1	38	2	1	2	1	4	1	4	1	2	2	2	2	1	2	3	1	1	1	1	1	2	2	2
CH075	1	49	2	1	2	4	2	1	1	2	NO RESPONSE	2	2	2	1	2	3	1	1	1	1	1	2	2	2
CH076	1	22	1	1	1	4	3	1	8	2	2	2	2	2	1	1	3	1	1	1	1	2	2	2	2
CH077	1	22	1	1	1	1	3	1	8	2	2	2	2	2	1	2	3	1	1	1	2	2	2	2	2
CH078	1	28	1	1	2	4	3	1	8	2	22	2	2	2	1	5	2	1	1	1	2	2	2	2	2
CH079	1	20	2	1	1	1	3	1	8	1	1	2	2		1	4	3	1	1	1		2	2	2	2
CH080	1	28	2	1	1	2	3	1	8	2	1	2	2	1	1	3	2	1	1	1	1	1	2	2	2
CH081	1	33	1	1	2	1	3	1	8	1	1	2	2	1	1	1	3	1	1	1	1	1	2	2	2
CH082	1	22	2	1	1	3	4	1	8	1	1	2	2	1	1	2	3	1	1	1	1	1	2	2	2
CH083	1	38	2	2	1	1	4	1	8	2	2	1	2	1	1	1	3	2	1	2	1	1	2	2	2
CH084	1	28	2	1	2	2	2	1	1	1	2	1	1	2	1	1	1	1	1	1	2	1	2	2	2
CH085	1	35	2	1	2	1	2	1	8	2	2	2	2	1	1	1	4	2	1	2	2	1	2	2	2
CH086	1	18	2	1	2	3	2	1	8	2	1	2	2	2	1	1	1	2	2	2	2	2	2	2	2
CH087	1	32	1	1	2	1	2	1	8	1	2	2	2	1	1	1	1,2	1	1	2	2	1	2	2	2
CH088	1	52	1	2	2	1	2	5	4	1	1	2	2	1	1	3	1,2,3	1	2	2	2	1	41	1	2
CH089	1	34	2	2	1	2	5	1	8	1	2				1	2	2,3		1		2	2	2	2	2
CH090	1	36	1	2	1			1	8				2		1						1	2	2	2	2
CH091	1	29	2	1	2	1	2	1	8	1	2	2	1	1	1	2	2	2	2	1	2	1	2	1	1
CH092	1	39	1	1	3	1	3	1	8	2			2		1	5	2	1	1		2	2	2	2	2
CH093	1	35	1	1	2	1						2	1	1	2	1	1	2	2	2	2	1	2	2	2
CH094	1	25	1	1	2	2		1	1	2	2					6	5	2	2	2	2	2	1	1	1
CH095	1	30	2	1	2	1	2	1	8	1	2	2	2	2	1	2	2	2	2	2	2	1	2	2	2
CH096	1	36	1	2	2	2	2	1	8	1	2	2	2	2	1	4	2	2	2	2	2	2	2	2	2
CH097	1	29	2	1	2	1	4	1	8	1	2	2	1	1	1		2,4	1	2	2	1	1	2	2	2
CH098	1	42	2	1	2	2	2	1	8	1	1	2	2		1	1	3	1	1	1	1	1	2	2	2
CH099	1	37	2	1	2	1	2	1	1	1	2	1	2	1	1	2	2	1	1	1	2	2	2	1	1
CH100	1	30	2	1	2	1	5	1	NO RESPONSE	NO RESPONSE	NO RESPONSE	NO RESPOSE	1	2	1	1	2	2	1	1	1	2	2	2	2
CH101	1	32	2	1	2	1	3	1	8	2	2	2	2	2	1	1	2	2	2	2	2	2	2	1	1
CH102	1	19	1	1	1	1	3	4	8	1	2	2	2	2	1	4	2	2	1	2	2	2	1	1	1
CH103	1	42	1	1	1	2	2	1	8	2	2	2	2	2	1	4	2	1	1	2	2	2	2	2	2
CH104	1	26	1	1	1	4	3	1	8	1	2	2	2	1	1	1	3	2	2	2	2	2	2	2	1	B8 Spoiled
CH105	1	47	1	1	2	4	3	1	8	2	2	2			2		4	2	2	2	2	2	2	2	2	B5,B6 Not attempted,B8 Spoiled
CH106	1	23	1	1	2	1	4	1	8	2	2	2	2	2	1	6	6	1	1	1	2	2	1	2	2
CH107	1	20	1	1	1	1	3	1	8	2	2	2	2	2	1	1	2	2	2	2	2	2	2	2	2
CH108	1	32	2	1	1	1	5	1	8	2	2	1	2	1	1		3	2	1	2	2	2	2	2	2	B8 Spoiled
CH109	1	36	2	1	2	1	3	1	8	1	2	1		1	1	4	2,3	1	1	1	1	1	2	2	1	B5 Not attempted
CH111	1	37	2	1	1	1	3	1	8	1	2	2			1	2	2	2	1	1	2	1	2	2	2	B5,B6 Not attempted
CH112	1	33	2	1	2	1	2	1	8	2	2	2	2	1	1	1	3	2	2	2	2	2	2	2	1
CH113	1	34	2	1	1	1	3	1	8	1	1	2	2	2	1	1	3	1	2	1	2	2	2	2	2
CH114	1	26	1	1	1	1	5	1	8	2	1	1	2	1	1		1,4	1	1	1	1	1	2	2	2	B8 Spoiled
CH115	1		2	1	2	2	3	1	8	1	1	2	2	2	1	2	3	1	1	1	2	1	2	2	1	A2 Not attempted
CH116	1	31	2	1	2	1	3	1	8	1	1	2	2	2	1	1	4	1	1	1	2	1	2	2	2
CH117	1	36	2	2	2	1	2	1	2	1	1	2	2	2	1	2	2	1	1	1	1	1	2	2	2
CH118	1	35	1	2	2	1	3	1	8	1	1	2	2	2	1	1	3	1	1	1	1	2	2	2	2
CH119	1	38	2	1	1	1						2	2		1	4	2	1	1	1	2	1	2	2	2	A7,A8,B1-B3,B6 Not attempted
CH120	1		1	2	1	2	2	1	7	1	1	1	2	2	1	2	1	1	1	1	1	2	2	1	1	A2 Not attempted
CH121	2	21	2	1	3	3	3	1	8	2	1	2	2	2	1	2		5	2	1	2	2	1	2	1
CH122	1	44	2	1	2	1	3	1	8	1	2	2	2	2	1	2	2,3	1	1	1	2	1	2	2	2
CH123	1	28	1	1	2	1	5	1	8	1	2	2	1	1	2	6	5,6	2	2	2	2	1	1	1	1
CH124	1	18	2	1	1	3	3	1	8	1	2	2	2	1	1	3	1,4	1	1	1	1	2	1	2	2
CH125	1	29	2	2	2	1	5	1	8	1	1	2	2	2	1	2	2	1	1	1	2	1	2	2	2
CH126	2	43	2	2	3	2	2	1	8	1	2	2	2	2	1	3	1,4	2	2	2	2	2	2	2	2
CH127	1	31	2	1	1	2	3	1	4	1	1	2	2	1	1	4	3	1	2	1	2	1	2	2	1
CH128	1	30	2	1	2	1	3	1	8	1	1		2	2	1	4	1	1	1	1	2	2	2	2	2	B4 Not attempted
CH129	1	28	2	1	2	2	3	1	8	2	2	2	2	2	1		2	1	2	1	2	2	2	2	2	B8 Spoiled
CH130	1	38	2	2	2	2	1	1	8	1	1	2	2	2	1	2	2	1	1	1	2					C5- D2 not attempted
CH131	1	43	2	2	2	2	1	1	8	2	1	2	2		1		1	1	1	1	1	2	2	2	1	B6 not attempted
CH132	1	31	2	1	2	2	2	1	8	2	2	1	2	2	1	1	1	2	1	2	2	2	2	1	2
CH133	1	31	2	1	2	2	5	1	8	1	2	2	2	2	1	4	1,2,4	2	2	2	2	1	2	1	1
CH134	1	25	2	1	2	2	3	1	8	2	2	2	2	1	1		1	2	1	1	2	2	2	1	1
CH135	1	20	1	1	2	1	3	1	8	1	1	2	2	2	1	2	2	1	1	1	1	1	2	2	2
CH136	1	61	2	1	2	2	2	1	1	1	2	2	2	2	1		2.3	1	1	1	1	2	2	2	2
CH137	1	35	2	1	2	2	2	1	8	1		2	2	2	1	1	2	1	1	1	2	2	2	2	2
CH138	1	54	2	2	2	1	1	1	6	2	1	2	2	1	1	1	2	1	1	1	1	2	2	2	2
CH139	1	26	1	1	2	2	1.2	1	8	1	2	2	2	2	1	1	4	1	1	1	2	2	2	2	2
CH140	1	23	1	1	2	2												1	1	1	1	2	2	2	2	A7- B9 not attempted
CH141	1	22	1	1	2	2	3	1	8	2	2	2	1	1	1	6	4	2	2	2	2	2	1	2	2
CH142	1	19	2	1	2	2	3	1	6	2	2	1	2	1	1	1	3	1	1	1	2	2	1	1	1
CH143	1	21	2	1	2	1	2	1	8	2	1	2	2	2	1	3	3	1	2	1	2	2	1	2	1
CH144	1	28	2	1	2	2	3	1	8	1	1	2	2	2	1	1	3	1	1	1	2	2	2	2	2
CH145	1	39	2	1	2	2	2	1	8	1	1	2	2	2	1		2.3	1	2	1	2	2	2	2	2
CH146	1	27	2	1	2	1	3	1	8	1	2	2	1	1	1		3.4	2	2	2	2	2	2	1	1
CH147	1	47	1	1	2	2	1	1	8	2	1	2	2	1	1	1	2	1	1	1	1	2	2	1	1
CH148	1	37	2	1	1	4	5	1	8	1	2	1	2	1	1		2.3	2	2	2	2	2	2	2	2
CH149	1	29	2	1	2	2	3	1	8	2	1		2		1	1	5	1	2	1	1	2	2	2	2	B4, B6 not attemted
CH150	1	25	2	1	2	1						2	2	1	1	6	2	1	1	2	1	1	2	1	1	Unresponsive to A7, A8, B1, B2, B3
CH151	1	29	2	1	1	2	2	1	8	2	1	2	2	1	1	1	3	1	2	1	1	2	2	1	1
CH152	1	31	1	1	2	1	2	1	8	1	1	2	1	1	2		2.3	2	2	2	2	2	2	1	1
CH153	1	24	1	1	2	2	4	1	8	1	2	2	2	1	1		2.3	1	1	1	1	2	2	2	2
CH154	1	18	1	1	2	2	2	1	8	1	2	2	2	2	2	1	3	1	1	1	2	2	2	2	2
CH155	1	41	2	1	1	1	4	1	8	1	2	2	2	2	1	2	3	1	1	1	1	1	2	2	2
CH156	1	26	2	2	1	1	5	1	8	1	1	2	2	2	1	2	1.3	2	1	2	2	2	2	2	2
CH157	1	25	1	1	2	2	4	5	8	2	2		2	1	1		2.3		2	1	2	1	2	2	2	Unresponsive to B4, C1
CH158	1	34	2	1	1	2	3	1	8	2	1	2	2	2	1	5	4	2	2	1	2	2	1	2	2
CH159	1	38	1	1	1	1	4	1	4	1	2	2	2	1	1		2.3	1	1	2	2	1	1	2	2
CH160	1	75	2	3	2	2	1	1	1	1	2	2	2	1	1	1	2	1	1	1	2	2	2	1	2
CH161	1	31	1	2	2	1	3	1	1	1	2	2	2	1	1		2.3	1	1	1	1	1	2	2	2
CH162	1	24	2	1	1	1	4	1	8	1	2	2	2	1	1		2.3	2	2	2	2	1	1	2	2
CH163	1	56	2	1	1	2	1	1	6	2	2	2	2	2	1	1	1	1	1	1	1	2	2	2	2
CH164	1	28	2	1	2	1	2	1	8	2	2	2	2	2	1	1	2	1	2	1	2	1	2	2	2
CH165	1	37	2	2	2	2	2	1	8	1	2	2			1	1	3	2	22	2	2	2	2	1
CH166	1	35	2	1	2	4	5	1	8	1	2	2	2	2	1	1	3	1	1	1	2	2	2	2	2
CH167	1	30	2	1	2	1	4	1	7	1	2	2	2	1	1	1	2	1	1	1		1	2	2	2	Unresponsive to C4
CH168	1	35	2	1	2	2	3	1	8	2	1	2	2	1	1	2	2	1	1	1	1	2	2	2	2
CH169	1	21	1	1	2	2	3	3	8	1	1	2	2	1	1	2	2	1	1	1	1	2	2	2	2
CH170	1	21	2	1	1	3	4	1	8	1	2	2	2	2	1	1	2	1	1	1	1	1	2	2	2
CH171	1	21	2	1	2	3	4	1	8	1	2	2	2	1	1	5	4	1	1	1	1	1	2	2	2
CH172	1	21	2	1	3	3	4	1	8	2	2	2	2	1	1	2	3	1	1	1	1	1	2	2	2
CH173	1	31	1	1	2	1	5	5	7	1	2	2		1	1		2.3	1	1		1	1	2	2	2	Unresponsive to B5,C3
CH174	1	36	2	1	1	1	5	1	8	2	2	2		1	1		2.3	2	2	2	2	1	2	2	2	Unresponsive to B5
CH175	1	36	2	1	2	4	3	1	8	2	2	2	2	2	1	2	3	2	2	2	2	2	1	2	1
CH176	1	55	2	1	2	1	1	1	1	2	1	2	2	1	1		1.2	1	1	1	1	1	2	2	2
CH177	1	27	2	1	2	4	3	1	8	1		2					3	2	2	2	2	2	2	1	1
CH178	1		2	2	1	1		1	8	2	2	2			1	1	2	2	2	2	2	1	2	2	2	Unresponsive to A2,A7,B5,B6,
CH179	2	58	2	2	2	1	5	1	8	2	2	2	2		1		2.3	2	2	2	2	2	2	2	2	Unresponsive to B6,
CH180	1	20		1	2	1	2	1	8	2	1	2	2	2	1	5	3	1	2	2	2	2	2	2	2
CH181	1	24	2	1	3	1	5	1	8	1	1	2	2	2	1	1	3	1	2		2	2	2	2	2	Unresponsive to C3

## Sheet: TARGETS
DISTRICT	TARGET	DATA ENTERED	SHORTFALL
GREATER GABORONE	3615	1.498	2.228	Gaborone (949) Lobatse(74) Kgatleng(475)
GREATER PALAPYE	1153	873	280
MAUN	517	519	2	Minors were interviewed i.e less than 18
GREATER FRANCISTOWN	1178	1154	24
CHOBE	146	181	None
GHANZI	138	137	1	Minors were interviewed i.e less than 18
BOTETI	268	268	None
SELEBI PHIKWE	457	468	None
KGALAGADI	188	201	None
		3802.5
